# Supplementary material for: Liu Shen Capsule Alters Airway Microbiota Composition and Metabolite Profiles in Healthy Humans
Source: Front Pharmacol. 2022 Jan 28;12:824180. doi: 10.3389/fphar.2021.824180 (PMC8831732; doi:10.3389/fphar.2021.824180)
Supplement: Supplementary file 1 [file DataSheet4.XLSX]

## Sheet: biomarker (5)
#ID	name	Oral1_vs_Oral2_log2FC	Oral1_vs_Oral2_Pvalue	Oral1_vs_Oral2_VIP	Oral1_vs_Oral2_(FC_2_Pvalue_0.01_VIP_1)_regulated	HMDB_ID	kingdom(HMDB)	super_class(HMDB)	HMDB_taxonomy	sub_class(HMDB)	pubchem_compound_id(HMDB)	cas_registry_number(HMDB)
meta_163	Phthalic acid	1.03193	7.07332e-18	1.59775	up	HMDB0002107	Organic compounds	Benzenoids	Benzene and substituted derivatives	Benzoic acids and derivatives	1017	88-99-3
meta_474	Benzeneacetonitrile	1.39959	2.49162e-19	1.61043	up	HMDB0034171	Organic compounds	Benzenoids	Benzene and substituted derivatives	Benzyl cyanides	8794	140-29-4
meta_574	Duloxetine	-1.46169	1.43399e-27	1.63439	down	HMDB0014619	Organic compounds	Benzenoids	Naphthalenes	_	60835	136434-34-9
meta_1673	Moprolol	1.18325	1.5423e-14	1.47749	up	HMDB0041935	Organic compounds	Benzenoids	Phenol ethers	Anisoles	71213	5741-22-0
meta_591	Pentane	1.04842	2.16991e-07	1.07103	up	HMDB0029603	Organic compounds	Hydrocarbons	Saturated hydrocarbons	Alkanes	8003	109-66-0
meta_567	2-Arachidonylglycerol	1.1044	7.87536e-12	1.38119	up	HMDB0013657	Organic compounds	Lipids and lipid-like molecules	Endocannabinoids	_	6483057	222723-55-9
meta_73	Cerebronic acid	-1.03062	7.26573e-21	1.56667	down	HMDB0039540	Organic compounds	Lipids and lipid-like molecules	Fatty Acyls	Fatty acids and conjugates	102430	544-57-0
meta_74	Neuroprotectin D1	-1.97805	1.82913e-12	1.39723	down	HMDB0003689	Organic compounds	Lipids and lipid-like molecules	Fatty Acyls	Fatty acids and conjugates	16042541	_
meta_334	Dethiobiotin	1.13141	7.82498e-08	1.15161	up	HMDB0003581	Organic compounds	Lipids and lipid-like molecules	Fatty Acyls	Fatty acids and conjugates	445027	533-48-2
meta_553	3-Carboxy-4-methyl-5-propyl-2-furanpropionic acid	1.04473	2.24373e-18	1.60632	up	HMDB0061112	Organic compounds	Lipids and lipid-like molecules	Fatty Acyls	Fatty acids and conjugates	123979	86879-39-2
meta_757	Tricosanoic acid	1.46488	2.0442e-22	1.61169	up	HMDB0001160	Organic compounds	Lipids and lipid-like molecules	Fatty Acyls	Fatty acids and conjugates	17085	2433-96-7
meta_766	Undecanoic acid	-2.60334	3.52027e-15	1.42793	down	HMDB0000947	Organic compounds	Lipids and lipid-like molecules	Fatty Acyls	Fatty acids and conjugates	8180	112-37-8
meta_783	(Z)-13-Octadecenoic acid	-1.12523	1.4096e-09	1.20715	down	HMDB0062218	Organic compounds	Lipids and lipid-like molecules	Fatty Acyls	Fatty acids and conjugates	5312441	693-71-0
meta_795	Undecylenic acid	-1.72813	1.10495e-13	1.37946	down	HMDB0033724	Organic compounds	Lipids and lipid-like molecules	Fatty Acyls	Fatty acids and conjugates	5634	112-38-9
meta_811	cis-4-Decenoic acid	1.13233	4.47841e-13	1.41724	up	HMDB0004980	Organic compounds	Lipids and lipid-like molecules	Fatty Acyls	Fatty acids and conjugates	5312351	505-90-8
meta_877	Nonadeca-10(Z)-enoic acid	1.51871	3.81076e-24	1.67125	up	HMDB0013622	Organic compounds	Lipids and lipid-like molecules	Fatty Acyls	Fatty acids and conjugates	5312513	73033-09-7
meta_1213	TG(16:1(9Z)/18:3(6Z,9Z,12Z)/o-18:0)	1.35457	9.74195e-24	1.68946	up	HMDB0048786	Organic compounds	Lipids and lipid-like molecules	Fatty Acyls	Lineolic acids and derivatives	131759599	_
meta_1266	Tetradecanoylcarnitine	1.00783	4.51825e-07	1.07898	up	HMDB0005066	Organic compounds	Lipids and lipid-like molecules	Fatty Acyls	Fatty acid esters	53477791	25597-07-3
meta_1272	DG(15:0/18:3(6Z,9Z,12Z)/0:0)	1.20383	6.42412e-26	1.68074	up	HMDB0007075	Organic compounds	Lipids and lipid-like molecules	Fatty Acyls	Lineolic acids and derivatives	53478005	_
meta_1572	Cohibin D	1.57678	3.72004e-22	1.6302	up	HMDB0031169	Organic compounds	Lipids and lipid-like molecules	Fatty Acyls	Fatty alcohols	131751148	189508-32-5
meta_1700	d-Dethiobiotin	1.17104	1.11257e-05	1.01633	up	HMDB0003581	Organic compounds	Lipids and lipid-like molecules	Fatty Acyls	Fatty acids and conjugates	445027	533-48-2
meta_1711	5(S),14(R)-Lipoxin B4	1.05243	1.04507e-09	1.27265	up	HMDB0005082	Organic compounds	Lipids and lipid-like molecules	Fatty Acyls	Eicosanoids	5280915	98049-69-5
meta_506	DG(15:0/20:4(5Z,8Z,11Z,14Z)/0:0)	1.09711	3.72211e-08	1.16857	up	HMDB0007083	Organic compounds	Lipids and lipid-like molecules	Glycerolipids	Diradylglycerols	53478012	_
meta_987	DG(22:5(4Z,7Z,10Z,13Z,16Z)/14:1(9Z)/0:0)	1.16249	9.81053e-13	1.38016	up	HMDB0007705	Organic compounds	Lipids and lipid-like molecules	Glycerolipids	Diradylglycerols	53478458	_
meta_1039	DG(20:3(5Z,8Z,11Z)/22:6(4Z,7Z,10Z,13Z,16Z,19Z)/0:0)	-1.20941	1.31414e-12	1.4026	down	HMDB0007469	Organic compounds	Lipids and lipid-like molecules	Glycerolipids	Diradylglycerols	53478264	_
meta_1117	TG(22:5(4Z,7Z,10Z,13Z,16Z)/18:4(6Z,9Z,12Z,15Z)/18:4(6Z,9Z,12Z,15Z))	-2.45402	8.08599e-07	1.06965	down	HMDB0055103	Organic compounds	Lipids and lipid-like molecules	Glycerolipids	Triradylcglycerols	131765646	_
meta_1337	TG(20:3(5Z,8Z,11Z)/20:5(5Z,8Z,11Z,14Z,17Z)/22:6(4Z,7Z,10Z,13Z,16Z,19Z))	-1.78528	3.25859e-06	1.00037	down	HMDB0051353	Organic compounds	Lipids and lipid-like molecules	Glycerolipids	Triradylcglycerols	131762084	_
meta_1384	Glycerol tributanoate	-2.62173	5.2606e-17	1.51894	down	HMDB0031094	Organic compounds	Lipids and lipid-like molecules	Glycerolipids	Triradylcglycerols	6050	1960-01-05
meta_1394	DG(14:1(9Z)/16:0/0:0)	1.4911	7.08345e-15	1.48505	up	HMDB0007040	Organic compounds	Lipids and lipid-like molecules	Glycerolipids	Diradylglycerols	53477975	_
meta_1410	TG(22:0/22:6(4Z,7Z,10Z,13Z,16Z,19Z)/22:6(4Z,7Z,10Z,13Z,16Z,19Z))	-5.04101	4.33536e-12	1.44647	down	HMDB0046979	Organic compounds	Lipids and lipid-like molecules	Glycerolipids	Triradylcglycerols	131757823	_
meta_1464	DG(20:2(11Z,14Z)/24:1(15Z)/0:0)	2.01362	7.82315e-07	1.10781	up	HMDB0007442	Organic compounds	Lipids and lipid-like molecules	Glycerolipids	Diradylglycerols	53478237	_
meta_1555	DG(16:0/20:1(11Z)/0:0)	1.06707	1.15331e-21	1.65982	up	HMDB0007108	Organic compounds	Lipids and lipid-like molecules	Glycerolipids	Diradylglycerols	9543715	_
meta_1587	DG(22:5(4Z,7Z,10Z,13Z,16Z)/24:0/0:0)	-1.4587	2.49245e-26	1.63855	down	HMDB0007731	Organic compounds	Lipids and lipid-like molecules	Glycerolipids	Diradylglycerols	53478484	_
meta_46	LysoPC(20:3(5Z,8Z,11Z))	1.07588	1.20345e-11	1.38732	up	HMDB0010393	Organic compounds	Lipids and lipid-like molecules	Glycerophospholipids	Glycerophosphocholines	53480467	1199257-41-4
meta_338	PE(14:1(9Z)/22:1(13Z))	1.24873	8.70187e-25	1.6847	up	HMDB0008875	Organic compounds	Lipids and lipid-like molecules	Glycerophospholipids	Glycerophosphoethanolamines	53479566	_
meta_400	PS(14:0/18:1(9Z))	-1.30952	3.14113e-14	1.41542	down	HMDB0012335	Organic compounds	Lipids and lipid-like molecules	Glycerophospholipids	Glycerophosphoserines	52926083	_
meta_457	PE(15:0/22:4(7Z,10Z,13Z,16Z))	1.89831	5.36557e-26	1.71581	up	HMDB0008910	Organic compounds	Lipids and lipid-like molecules	Glycerophospholipids	Glycerophosphoethanolamines	52924175	_
meta_605	PI(18:0/20:3(5Z,8Z,11Z))	1.2634	1.97751e-13	1.44525	up	HMDB0009813	Organic compounds	Lipids and lipid-like molecules	Glycerophospholipids	Glycerophosphoinositols	_	_
meta_614	1-Stearoylglycerophosphoinositol	1.18303	1.25036e-09	1.28375	up	HMDB0240261	Organic compounds	Lipids and lipid-like molecules	Glycerophospholipids	Glycerophosphoinositols	_	327620-46-2
meta_631	PS(18:0/20:4(8Z,11Z,14Z,17Z))	-1.20251	4.51543e-26	1.63495	down	HMDB0010165	Organic compounds	Lipids and lipid-like molecules	Glycerophospholipids	Glycerophosphoserines	53480354	_
meta_639	PC(20:2(11Z,14Z)/14:0)	-1.12674	5.44847e-23	1.60812	down	HMDB0008328	Organic compounds	Lipids and lipid-like molecules	Glycerophospholipids	Glycerophosphocholines	52923153	_
meta_686	PE(22:4(7Z,10Z,13Z,16Z)/22:6(4Z,7Z,10Z,13Z,16Z,19Z))	-1.22021	1.22578e-24	1.64572	down	HMDB0009605	Organic compounds	Lipids and lipid-like molecules	Glycerophospholipids	Glycerophosphoethanolamines	52923868	_
meta_694	PC(18:3(9Z,12Z,15Z)/18:1(11Z))	-1.2404	1.64897e-16	1.50277	down	HMDB0008202	Organic compounds	Lipids and lipid-like molecules	Glycerophospholipids	Glycerophosphocholines	53478831	_
meta_748	PE(22:1(13Z)/24:0)	-1.71706	1.85354e-06	1.0099	down	HMDB0009541	Organic compounds	Lipids and lipid-like molecules	Glycerophospholipids	Glycerophosphoethanolamines	53479879	_
meta_815	PC(14:1(9Z)/22:4(7Z,10Z,13Z,16Z))	-1.90169	1.55403e-11	1.41457	down	HMDB0007922	Organic compounds	Lipids and lipid-like molecules	Glycerophospholipids	Glycerophosphocholines	52922296	_
meta_896	PC(20:4(8Z,11Z,14Z,17Z)/16:0)	-2.10732	1.59441e-14	1.51985	down	HMDB0008462	Organic compounds	Lipids and lipid-like molecules	Glycerophospholipids	Glycerophosphocholines	53479063	_
meta_919	LysoPC(16:1(9Z))	-1.98721	1.61385e-14	1.42298	down	HMDB0010383	Organic compounds	Lipids and lipid-like molecules	Glycerophospholipids	Glycerophosphocholines	24779461	76790-27-7
meta_989	PS(22:6(4Z,7Z,10Z,13Z,16Z,19Z)/16:0)	-1.30235	1.37441e-21	1.56853	down	HMDB0012442	Organic compounds	Lipids and lipid-like molecules	Glycerophospholipids	Glycerophosphoserines	52925956	_
meta_1157	PC(22:4(7Z,10Z,13Z,16Z)/22:5(4Z,7Z,10Z,13Z,16Z))	-1.43895	7.11196e-20	1.53168	down	HMDB0008647	Organic compounds	Lipids and lipid-like molecules	Glycerophospholipids	Glycerophosphocholines	53479259	_
meta_1283	PC(DiMe(9,5)/MonoMe(11,3))	-1.33888	1.94788e-10	1.25276	down	HMDB0061431	Organic compounds	Lipids and lipid-like molecules	Glycerophospholipids	Glycerophosphocholines	_	_
meta_1310	1-Linoleoylglycerophosphocholine	-5.35179	2.12096e-14	1.53835	down	HMDB0010386	Organic compounds	Lipids and lipid-like molecules	Glycerophospholipids	Glycerophosphocholines	11005824	22252-07-9
meta_1347	PC(18:0/22:6(4Z,7Z,10Z,13Z,16Z,19Z))	-1.85317	5.51889e-28	1.66099	down	HMDB0008057	Organic compounds	Lipids and lipid-like molecules	Glycerophospholipids	Glycerophosphocholines	24778876	_
meta_1432	PC(20:5(5Z,8Z,11Z,14Z,17Z)/20:5(5Z,8Z,11Z,14Z,17Z))	-1.31367	2.69722e-30	1.67854	down	HMDB0008511	Organic compounds	Lipids and lipid-like molecules	Glycerophospholipids	Glycerophosphocholines	52923375	_
meta_1434	2-O-(5,8,11,14,17-Eicosapentaenoyl)-1-O-hexadecylglycero-3-phosphocholine	-1.17717	2.62718e-10	1.29933	down	HMDB0039528	Organic compounds	Lipids and lipid-like molecules	Glycerophospholipids	Glycerophosphocholines	10485310	132196-28-2
meta_1463	LPA(0:0/18:2(9Z,12Z))	1.61283	1.01831e-08	1.25251	up	HMDB0007852	Organic compounds	Lipids and lipid-like molecules	Glycerophospholipids	Glycerophosphates	129661864	_
meta_1648	1-Arachidonoylglycerophosphoinositol	1.12329	1.91315e-18	1.56034	up	HMDB0061690	Organic compounds	Lipids and lipid-like molecules	Glycerophospholipids	Glycerophosphoinositols	_	1246430-04-5
meta_1675	LysoPC(P-18:0)	-2.57131	3.19302e-07	1.11074	down	HMDB0013122	Organic compounds	Lipids and lipid-like molecules	Glycerophospholipids	Glycerophosphocholines	24779527	_
meta_1676	PC(20:4(5Z,8Z,11Z,14Z)/20:3(5Z,8Z,11Z))	-1.50984	1.65411e-21	1.59214	down	HMDB0008441	Organic compounds	Lipids and lipid-like molecules	Glycerophospholipids	Glycerophosphocholines	53479035	_
meta_1727	1-Oleoyl-sn-glycero-3-phosphocholine	1.33244	1.13711e-22	1.67786	up	HMDB0002815	Organic compounds	Lipids and lipid-like molecules	Glycerophospholipids	Glycerophosphocholines	16081932	19420-56-5
meta_150	Fasciculol C	1.12297	1.90614e-08	1.17411	up	HMDB0035853	Organic compounds	Lipids and lipid-like molecules	Prenol lipids	Triterpenoids	14506473	65694-19-1
meta_315	Gamma-Tocopherol	-3.01701	1.66143e-14	1.53183	down	HMDB0001492	Organic compounds	Lipids and lipid-like molecules	Prenol lipids	Quinone and hydroquinone lipids	92729	54-28-4
meta_638	Glyuranolide	-4.33738	4.93035e-09	1.27919	down	HMDB0038745	Organic compounds	Lipids and lipid-like molecules	Prenol lipids	Triterpenoids	131752447	123914-44-3
meta_876	Ganoderic acid B	1.11962	3.52341e-20	1.62331	up	HMDB0035719	Organic compounds	Lipids and lipid-like molecules	Prenol lipids	Triterpenoids	14109389	81907-61-1
meta_1315	Quinquenoside L1	-2.70023	1.14523e-19	1.61117	down	HMDB0032694	Organic compounds	Lipids and lipid-like molecules	Prenol lipids	Triterpenoids	131751287	196302-61-1
meta_1336	Arjunolic acid	1.60627	7.95849e-13	1.43218	up	HMDB0034502	Organic compounds	Lipids and lipid-like molecules	Prenol lipids	Triterpenoids	5320146	465-00-9
meta_1447	Alpha-Tocotrienol	1.03201	2.7491e-08	1.16993	up	HMDB0006327	Organic compounds	Lipids and lipid-like molecules	Prenol lipids	Quinone and hydroquinone lipids	5282347	58864-81-6
meta_1481	Fasciculol F	-1.11741	3.42438e-07	1.04524	down	HMDB0035188	Organic compounds	Lipids and lipid-like molecules	Prenol lipids	Triterpenoids	14506478	65694-21-5
meta_1508	Suillin	-5.01044	6.71123e-08	1.18237	down	HMDB0034349	Organic compounds	Lipids and lipid-like molecules	Prenol lipids	Diterpenoids	131751551	103538-03-0
meta_222	Dihydroceramide	-1.66182	1.15242e-10	1.30269	down	HMDB0011761	Organic compounds	Lipids and lipid-like molecules	Sphingolipids	Ceramides	5283573	2304-80-5
meta_797	LysoSM(d18:0)	-1.87487	7.16139e-07	1.03553	down	HMDB0012082	Organic compounds	Lipids and lipid-like molecules	Sphingolipids	Phosphosphingolipids	44260122	_
meta_370	1,25-Dihydroxyvitamin D3-26,23-lactone	-1.42543	9.84329e-09	1.16517	down	HMDB0000969	Organic compounds	Lipids and lipid-like molecules	Steroids and steroid derivatives	Vitamin D and derivatives	6438368	81203-50-1
meta_1494	Nandrolone decanoate	-1.96786	1.06622e-11	1.3383	down	HMDB0002725	Organic compounds	Lipids and lipid-like molecules	Steroids and steroid derivatives	Estrane steroids	9904	434-22-0
meta_1741	Cholic acid	-3.40431	2.95855e-22	1.66164	down	HMDB0000619	Organic compounds	Lipids and lipid-like molecules	Steroids and steroid derivatives	Bile acids, alcohols and derivatives	221493	81-25-4
meta_593	N6-Methyladenosine	1.35214	3.56041e-11	1.35867	up	HMDB0004044	Organic compounds	Nucleosides, nucleotides, and analogues	Purine nucleosides	_	102175	1867-73-8
meta_1190	2-Methylguanosine	1.26672	5.82702e-11	1.35107	up	HMDB0005862	Organic compounds	Nucleosides, nucleotides, and analogues	Purine nucleosides	_	3035422	2140-77-4
meta_1305	Xanthylic acid	2.11203	4.11891e-15	1.50591	up	HMDB0001554	Organic compounds	Nucleosides, nucleotides, and analogues	Purine nucleotides	Purine ribonucleotides	73323	523-98-8
meta_1664	2'-Deoxyinosine triphosphate	1.4269	2.32104e-15	1.53688	up	HMDB0003537	Organic compounds	Nucleosides, nucleotides, and analogues	Purine nucleotides	Purine deoxyribonucleotides	146302	16595-02-1
meta_1729	Cytarabine	1.24136	4.54823e-11	1.37959	up	HMDB0015122	Organic compounds	Nucleosides, nucleotides, and analogues	Pyrimidine nucleosides	_	6253	147-94-4
meta_970	4,6-Dideoxy-4-oxo-dTDP-D-glucose	1.29089	8.17937e-12	1.39858	up	HMDB0060081	Organic compounds	Nucleosides, nucleotides, and analogues	Pyrimidine nucleotides	Pyrimidine nucleotide sugars	439292	_
meta_119	Glutamyl-Asparagine	3.27014	1.21015e-15	1.57907	up	HMDB0028814	Organic compounds	Organic acids and derivatives	Carboxylic acids and derivatives	Amino acids, peptides, and analogues	13655621	36314-37-1
meta_175	Prolyl-Serine	1.38608	1.32903e-13	1.47737	up	HMDB0029026	Organic compounds	Organic acids and derivatives	Carboxylic acids and derivatives	Amino acids, peptides, and analogues	18218236	_
meta_242	Threoninyl-Methionine	1.10654	9.54103e-21	1.65045	up	HMDB0029067	Organic compounds	Organic acids and derivatives	Carboxylic acids and derivatives	Amino acids, peptides, and analogues	7020164	90729-28-5
meta_255	6-Hydroxysandoricin	1.79793	5.22603e-24	1.68138	up	HMDB0037556	Organic compounds	Organic acids and derivatives	Carboxylic acids and derivatives	Tetracarboxylic acids and derivatives	196858	133585-56-5
meta_301	Serinyl-Valine	1.24984	5.91073e-14	1.48844	up	HMDB0029052	Organic compounds	Organic acids and derivatives	Carboxylic acids and derivatives	Amino acids, peptides, and analogues	7020158	51782-06-0
meta_431	Valyl-Aspartate	1.82759	3.07634e-08	1.19616	up	HMDB0029123	Organic compounds	Organic acids and derivatives	Carboxylic acids and derivatives	Amino acids, peptides, and analogues	7009608	20556-16-5
meta_552	O-Ureidohomoserine	1.21875	1.01226e-24	1.69536	up	HMDB0012271	Organic compounds	Organic acids and derivatives	Carboxylic acids and derivatives	Amino acids, peptides, and analogues	21126175	51767-67-0
meta_580	4-Thialysine	1.54735	3.02194e-22	1.65909	up	HMDB0033518	Organic compounds	Organic acids and derivatives	Carboxylic acids and derivatives	Amino acids, peptides, and analogues	20049	2936-69-8
meta_621	Myristoylglycine	-3.52338	1.4609e-13	1.47628	down	HMDB0013250	Organic compounds	Organic acids and derivatives	Carboxylic acids and derivatives	Amino acids, peptides, and analogues	72348	_
meta_689	1-piperideine-6-carboxylate	1.18708	1.49369e-19	1.61592	up	HMDB0012130	Organic compounds	Organic acids and derivatives	Carboxylic acids and derivatives	Amino acids, peptides, and analogues	24771808	73980-78-6
meta_782	N-Acetylaspartylglutamic acid	1.31948	3.11011e-17	1.57968	up	HMDB0001067	Organic compounds	Organic acids and derivatives	Carboxylic acids and derivatives	Amino acids, peptides, and analogues	188803	3106-85-2
meta_798	Tyrosyl-Hydroxyproline	-2.47259	1.09016e-19	1.54335	down	HMDB0029106	Organic compounds	Organic acids and derivatives	Carboxylic acids and derivatives	Amino acids, peptides, and analogues	69040603	936346-34-8
meta_975	Indolylacryloylglycine	1.10425	9.49642e-15	1.51558	up	HMDB0006005	Organic compounds	Organic acids and derivatives	Carboxylic acids and derivatives	Amino acids, peptides, and analogues	5370648	3475-68-1
meta_984	Caspofungin	5.929	1.13643e-15	1.58672	up	HMDB0014661	Organic compounds	Organic acids and derivatives	Carboxylic acids and derivatives	Amino acids, peptides, and analogues	2826718	179463-17-3
meta_1020	Glycylproline	1.02721	5.22418e-16	1.51791	up	HMDB0000721	Organic compounds	Organic acids and derivatives	Carboxylic acids and derivatives	Amino acids, peptides, and analogues	3013625	704-15-4
meta_1066	N-Arachidonoyl glycine	1.22575	1.06881e-11	1.34357	up	HMDB0005096	Organic compounds	Organic acids and derivatives	Carboxylic acids and derivatives	Amino acids, peptides, and analogues	5283389	179113-91-8
meta_1085	Phenylalanylphenylalanine	1.0256	2.9892e-10	1.2972	up	HMDB0013302	Organic compounds	Organic acids and derivatives	Carboxylic acids and derivatives	Amino acids, peptides, and analogues	6993089	2577-40-4
meta_1101	N-acetyl-S-(3-oxo-3-carboxy-n-propyl)cysteine	1.11581	2.04998e-12	1.39838	up	HMDB0002194	Organic compounds	Organic acids and derivatives	Carboxylic acids and derivatives	Amino acids, peptides, and analogues	20849151	622368-00-7
meta_1133	Tricholomic acid	1.25801	7.72471e-12	1.38857	up	HMDB0030412	Organic compounds	Organic acids and derivatives	Carboxylic acids and derivatives	Amino acids, peptides, and analogues	151031	2644-49-7
meta_1156	Cystathionine ketimine	1.07712	2.00076e-08	1.20662	up	HMDB0002015	Organic compounds	Organic acids and derivatives	Carboxylic acids and derivatives	Amino acids, peptides, and analogues	135905	87254-95-3
meta_1288	Frangulanine	-2.97324	1.35011e-08	1.15579	down	HMDB0030199	Organic compounds	Organic acids and derivatives	Carboxylic acids and derivatives	Amino acids, peptides, and analogues	5317388	25350-22-5
meta_1324	Ornithokinin	-1.72325	8.85634e-09	1.15987	down	HMDB0038224	Organic compounds	Organic acids and derivatives	Carboxylic acids and derivatives	Amino acids, peptides, and analogues	3082051	14042-92-3
meta_1707	Guanidineacetic acid	1.31147	2.58592e-08	1.18721	up	HMDB0000128	Organic compounds	Organic acids and derivatives	Carboxylic acids and derivatives	Amino acids, peptides, and analogues	763	352-97-6
meta_1742	Phenylalanyl-Threonine	-3.7142	1.19378e-09	1.33017	down	HMDB0029005	Organic compounds	Organic acids and derivatives	Carboxylic acids and derivatives	Amino acids, peptides, and analogues	18218233	51352-44-4
meta_1749	Isoleucyl-Proline	1.29924	2.06047e-24	1.68146	up	HMDB0011174	Organic compounds	Organic acids and derivatives	Carboxylic acids and derivatives	Amino acids, peptides, and analogues	444876	37462-92-3
meta_562	7-Hydroxyoctanoic acid	1.0038	3.3823e-14	1.46627	up	HMDB0000486	Organic compounds	Organic acids and derivatives	Hydroxy acids and derivatives	Medium-chain hydroxy acids and derivatives	167627	17173-14-7
meta_828	2-Keto-6-acetamidocaproate	1.24219	1.74078e-20	1.63624	up	HMDB0012150	Organic compounds	Organic acids and derivatives	Keto acids and derivatives	Medium-chain keto acids and derivatives	194080	_
meta_1520	Pyruvic acid	1.28207	4.37996e-22	1.64489	up	HMDB0000243	Organic compounds	Organic acids and derivatives	Keto acids and derivatives	Alpha-keto acids and derivatives	1060	127-17-3
meta_717	Permetin A	-2.0336	8.25947e-11	1.25825	down	HMDB0030527	Organic compounds	Organic acids and derivatives	Peptidomimetics	Depsipeptides	172928	71888-70-5
meta_9	L-Carnitine	1.33098	2.12897e-20	1.6074	up	HMDB0000062	Organic compounds	Organic nitrogen compounds	Organonitrogen compounds	Quaternary ammonium salts	10917	541-15-1
meta_34	N-Oleoylethanolamine	-1.99012	1.04038e-12	1.36599	down	HMDB0002088	Organic compounds	Organic nitrogen compounds	Organonitrogen compounds	Amines	5283454	111-58-0
meta_103	Phytosphingosine	-1.04063	2.49479e-06	1.06284	down	HMDB0004610	Organic compounds	Organic nitrogen compounds	Organonitrogen compounds	Amines	122121	554-62-1
meta_872	Vaporole	1.2569	4.12349e-10	1.30281	up	HMDB0001382	Organic compounds	Organic nitrogen compounds	Organonitrogen compounds	Organic nitroso compounds	8053	110-46-3
meta_1517	Histidinal	1.32138	4.48532e-20	1.62765	up	HMDB0012234	Organic compounds	Organic nitrogen compounds	Organonitrogen compounds	Amines	152657	23784-15-8
meta_855	Azacitidine	1.43654	9.95115e-09	1.22374	up	HMDB0015063	Organic compounds	Organic oxygen compounds	Organooxygen compounds	Carbohydrates and carbohydrate conjugates	9444	320-67-2
meta_901	5-Amino-6-(5'-phosphoribitylamino)uracil	1.31215	4.7612e-17	1.56576	up	HMDB0003841	Organic compounds	Organic oxygen compounds	Organooxygen compounds	Carbohydrates and carbohydrate conjugates	18666812	71491-01-5
meta_1141	Isopentenyladenine-9-N-glucoside	1.23865	2.17923e-06	1.0384	up	HMDB0012240	Organic compounds	Organic oxygen compounds	Organooxygen compounds	Carbohydrates and carbohydrate conjugates	11675006	83087-94-9
meta_1367	Thiacremonone	1.39734	3.77492e-23	1.67808	up	HMDB0035901	Organic compounds	Organic oxygen compounds	Organooxygen compounds	Carbonyl compounds	539170	96504-28-8
meta_1519	Simmondsin	-4.631	9.20378e-13	1.45813	down	HMDB0030394	Organic compounds	Organic oxygen compounds	Organooxygen compounds	Carbohydrates and carbohydrate conjugates	5884740	51771-52-9
meta_796	Colistin	-8.2894	3.84733e-08	1.23789	down	HMDB0014941	Organic compounds	Organic Polymers	Polypeptides	_	5311054	1264-72-8
meta_787	Spirolide B	-1.26734	1.04783e-10	1.26239	down	HMDB0030492	Organic compounds	Organoheterocyclic compounds	Azepines	_	10532690	170713-72-1
meta_1123	2,4-Dihydroxy-2H-1,4-benzoxazin-3(4H)-one	1.1337	1.4371e-18	1.59015	up	HMDB0033733	Organic compounds	Organoheterocyclic compounds	Benzoxazines	Benzoxazinones	28495	17359-54-5
meta_974	Aciclovir	2.35169	3.46383e-09	1.27592	up	HMDB0014925	Organic compounds	Organoheterocyclic compounds	Imidazopyrimidines	Purines and purine derivatives	2022	59277-89-3
meta_1733	6-Dimethylaminopurine	1.16352	3.35694e-15	1.52765	up	HMDB0000473	Organic compounds	Organoheterocyclic compounds	Imidazopyrimidines	Purines and purine derivatives	3134	938-55-6
meta_489	Bufotenin	6.57245	6.89994e-14	1.51946	up	HMDB0041842	Organic compounds	Organoheterocyclic compounds	Indoles and derivatives	Tryptamines and derivatives	10257	487-93-4
meta_1376	Paliperidone	1.26238	2.24397e-14	1.50779	up	HMDB0015396	Organic compounds	Organoheterocyclic compounds	Pyridopyrimidines	_	115237	144598-75-4
meta_1570	Pyrrole-2-carboxylic acid	1.27895	8.6272e-25	1.6959	up	HMDB0004230	Organic compounds	Organoheterocyclic compounds	Pyrroles	Pyrrole carboxylic acids and derivatives	12473	634-97-9
meta_929	Tenuazonic acid	-2.12847	9.82826e-15	1.42572	down	HMDB0036074	Organic compounds	Organoheterocyclic compounds	Pyrrolines	_	54678599	610-88-8
meta_736	D-Urobilinogen	-2.00781	3.33444e-14	1.40921	down	HMDB0004158	Organic compounds	Organoheterocyclic compounds	Tetrapyrroles and derivatives	Bilirubins	440784	17208-65-0
meta_1602	Moracin M	1.17427	9.31615e-14	1.47271	up	HMDB0033307	Organic compounds	Phenylpropanoids and polyketides	2-arylbenzofuran flavonoids	_	185848	56317-21-6
meta_1671	Shoyuflavone B	1.10742	1.34245e-17	1.55665	up	HMDB0034589	Organic compounds	Phenylpropanoids and polyketides	Isoflavonoids	Isoflav-2-enes	10001145	190712-88-0
meta_1076	Sirolimus	-2.68501	3.62801e-29	1.67276	down	HMDB0015015	Organic compounds	Phenylpropanoids and polyketides	Macrolide lactams	_	5284616	53123-88-9
meta_1399	Dalfopristin	-2.62923	3.47821e-06	1.00222	down	HMDB0015566	Organic compounds	Phenylpropanoids and polyketides	Macrolide lactams	_	21943991	112362-50-2
meta_1396	alpha-Zearalenol	1.73113	6.17115e-22	1.66812	up	HMDB0041838	Organic compounds	Phenylpropanoids and polyketides	Macrolides and analogues	_	13932155	71030-11-0
meta_1245	Guavin B	1.23743	2.39186e-10	1.30336	up	HMDB0033274	Organic compounds	Phenylpropanoids and polyketides	Tannins	Hydrolyzable tannins	78172774	94530-90-2
