# Supplementary material for: Liu Shen Capsule Alters Airway Microbiota Composition and Metabolite Profiles in Healthy Humans
Source: Front Pharmacol. 2022 Jan 28;12:824180. doi: 10.3389/fphar.2021.824180 (PMC8831732; doi:10.3389/fphar.2021.824180)
Supplement: Supplementary file 2 [file DataSheet6.XLSX]

## Sheet: biomarker (15)
#ID	name	Oral1_vs_Oral2_log2FC	Oral1_vs_Oral2_Pvalue	Oral1_vs_Oral2_VIP	Oral1_vs_Oral2_(FC_2_Pvalue_0.05_VIP_1)_regulated	HMDB_ID	kingdom(HMDB)	super_class(HMDB)	HMDB_taxonomy	sub_class(HMDB)	pubchem_compound_id(HMDB)	cas_registry_number(HMDB)
meta_24	Asparaginyl-Proline	-3.16709	1.31175e-05	2.05329	down	HMDB0028739	Organic compounds	Organic acids and derivatives	Carboxylic acids and derivatives	Amino acids, peptides, and analogues	14354813	_
meta_55	Cyanidin 3-glucoside	3.67811	0.00262827	1.46156	up	HMDB0030684	Organic compounds	Organoheterocyclic compounds	Pyrans	Pyranones and derivatives	4481259	47705-70-4
meta_63	PE(22:1(13Z)/22:6(4Z,7Z,10Z,13Z,16Z,19Z))	-1.24794	4.17839e-07	2.20562	down	HMDB0009540	Organic compounds	Lipids and lipid-like molecules	Glycerophospholipids	Glycerophosphoethanolamines	53479878	_
meta_103	PC(22:5(4Z,7Z,10Z,13Z,16Z)/15:0)	-1.05205	0.00819613	1.33635	down	HMDB0008658	Organic compounds	Lipids and lipid-like molecules	Glycerophospholipids	Glycerophosphocholines	53479279	_
meta_205	L-Acetylcarnitine	-1.56121	1.89925e-10	2.59404	down	HMDB0000201	Organic compounds	Lipids and lipid-like molecules	Fatty Acyls	Fatty acid esters	7045767	3040-38-8
meta_206	1-(13Z,16Z-docosadienoyl)-glycero-3-phosphate	-2.70906	9.78936e-05	1.98824	down	HMDB0114751	Organic compounds	Lipids and lipid-like molecules	Glycerophospholipids	Glycerophosphates	131821851	_
meta_253	TG(22:0/i-12:0/8:0)	7.74364	0.000376617	1.7495	up	HMDB0067630	Organic compounds	Lipids and lipid-like molecules	Glycerolipids	Triradylcglycerols	131775075	_
meta_294	Heteroxanthin	-1.4707	2.85121e-06	2.15768	down	HMDB0001991	Organic compounds	Organoheterocyclic compounds	Imidazopyrimidines	Purines and purine derivatives	68374	552-62-5
meta_300	7-Methyl-3-oxo-6-octenoyl-CoA	6.70684	0.00358565	1.45025	up	HMDB0060421	Organic compounds	Lipids and lipid-like molecules	Fatty Acyls	Fatty acyl thioesters	9549325	_
meta_329	Vitamin K1 2,3-epoxide	-1.76852	0.000128498	1.94178	down	HMDB0002972	Organic compounds	Lipids and lipid-like molecules	Prenol lipids	Quinone and hydroquinone lipids	5280845	85955-78-8
meta_349	Panaxynol	1.03342	0.00916427	1.27164	up	HMDB0039588	Organic compounds	Lipids and lipid-like molecules	Fatty Acyls	Fatty alcohols	5353620	81203-57-8
meta_423	PE(14:1(9Z)/20:4(5Z,8Z,11Z,14Z))	-1.40718	0.00410676	1.38281	down	HMDB0008871	Organic compounds	Lipids and lipid-like molecules	Glycerophospholipids	Glycerophosphoethanolamines	52924149	_
meta_439	LysoPC(22:0)	-1.20444	1.33527e-06	2.17762	down	HMDB0010398	Organic compounds	Lipids and lipid-like molecules	Glycerophospholipids	Glycerophosphocholines	24779479	_
meta_521	LysoPE(0:0/16:0)	4.42733	0.00175946	1.56038	up	HMDB0011473	Organic compounds	Lipids and lipid-like molecules	Glycerophospholipids	Glycerophosphoethanolamines	53480922	_
meta_538	Tetradecanoylcarnitine	-3.3126	3.55854e-06	2.06856	down	HMDB0005066	Organic compounds	Lipids and lipid-like molecules	Fatty Acyls	Fatty acid esters	53477791	25597-07-3
meta_542	2',2'-Difluorodeoxyuridine	-1.12679	0.00753369	1.2317	down	HMDB0060727	Organic compounds	Nucleosides, nucleotides, and analogues	Pyrimidine nucleosides	Pyrimidine 2'-deoxyribonucleosides	92021386	_
meta_564	PE(22:4(7Z,10Z,13Z,16Z)/22:5(4Z,7Z,10Z,13Z,16Z))	-1.17828	2.69266e-07	2.23106	down	HMDB0009603	Organic compounds	Lipids and lipid-like molecules	Glycerophospholipids	Glycerophosphoethanolamines	53479901	_
meta_610	DG(22:5(4Z,7Z,10Z,13Z,16Z)/22:6(4Z,7Z,10Z,13Z,16Z,19Z)/0:0)	-1.02153	5.77742e-09	2.47436	down	HMDB0007730	Organic compounds	Lipids and lipid-like molecules	Glycerolipids	Diradylglycerols	53478483	_
meta_624	PC(14:1(9Z)/20:1(11Z))	-1.08667	2.68733e-09	2.54633	down	HMDB0007912	Organic compounds	Lipids and lipid-like molecules	Glycerophospholipids	Glycerophosphocholines	52922278	_
meta_653	PG(16:0/22:4(7Z,10Z,13Z,16Z))	-1.09063	0.000580365	1.57776	down	HMDB0010581	Organic compounds	Lipids and lipid-like molecules	Glycerophospholipids	Glycerophosphoglycerols	52927231	_
meta_659	PG(16:1(9Z)/22:4(7Z,10Z,13Z,16Z))	-1.1047	0.000774992	1.65321	down	HMDB0010596	Organic compounds	Lipids and lipid-like molecules	Glycerophospholipids	Glycerophosphoglycerols	52926490	_
meta_697	Colistin	-3.39983	5.62913e-05	1.86091	down	HMDB0014941	Organic compounds	Organic Polymers	Polypeptides	_	5311054	1264-72-8
meta_722	DG(24:0/0:0/18:2n6)	Inf	0.00108024	1.60304	up	HMDB0056120	Organic compounds	Lipids and lipid-like molecules	Glycerolipids	Diradylglycerols	131801831	_
meta_736	Garcinia acid	-1.15135	2.0665e-07	2.37239	down	HMDB0031159	Organic compounds	Organic acids and derivatives	Carboxylic acids and derivatives	Tricarboxylic acids and derivatives	123908	27750-10-3
meta_742	Gamma-Tocopherol	-1.04209	0.000489751	1.65951	down	HMDB0001492	Organic compounds	Lipids and lipid-like molecules	Prenol lipids	Quinone and hydroquinone lipids	92729	54-28-4
meta_770	DG(16:1(9Z)/22:2(13Z,16Z)/0:0)	6.26109	0.000222692	1.80852	up	HMDB0007146	Organic compounds	Lipids and lipid-like molecules	Glycerolipids	Diradylglycerols	9543802	_
meta_820	PC(DiMe(11,3)/MonoMe(11,5))	-1.5104	2.3637e-08	2.38429	down	HMDB0061396	Organic compounds	Lipids and lipid-like molecules	Glycerophospholipids	Glycerophosphocholines	_	_
meta_843	20a-Dihydroprogesterone	-1.07653	1.88911e-06	2.10378	down	HMDB0003069	Organic compounds	Lipids and lipid-like molecules	Steroids and steroid derivatives	Pregnane steroids	8956	145-14-2
meta_858	PG(16:0/16:0)	-1.16779	1.052e-07	2.30702	down	HMDB0010570	Organic compounds	Lipids and lipid-like molecules	Glycerophospholipids	Glycerophosphoglycerols	446440	_
meta_894	DG(20:3(5Z,8Z,11Z)/20:5(5Z,8Z,11Z,14Z,17Z)/0:0)	-1.16175	1.1498e-08	2.41747	down	HMDB0007462	Organic compounds	Lipids and lipid-like molecules	Glycerolipids	Diradylglycerols	53478257	_
meta_901	PIP(16:0/20:2(11Z,14Z))	1.77414	1.98643e-12	2.85655	up	HMDB0009928	Organic compounds	Lipids and lipid-like molecules	Glycerophospholipids	Glycerophosphoinositol phosphates	53480125	_
meta_942	DG(18:3(6Z,9Z,12Z)/22:6(4Z,7Z,10Z,13Z,16Z,19Z)/0:0)	-1.00624	0.000117854	1.76444	down	HMDB0007295	Organic compounds	Lipids and lipid-like molecules	Glycerolipids	Diradylglycerols	53478137	_
meta_972	Glutaminyl-Glutamate	-3.21012	4.37195e-05	1.94519	down	HMDB0028796	Organic compounds	Organic acids and derivatives	Carboxylic acids and derivatives	Amino acids, peptides, and analogues	7020029	88830-90-4
meta_984	Calcipotriol	-1.38078	2.96265e-08	2.3741	down	HMDB0015567	Organic compounds	Lipids and lipid-like molecules	Steroids and steroid derivatives	Vitamin D and derivatives	5288783	112965-21-6
meta_991	DG(20:4(5Z,8Z,11Z,14Z)/22:6(4Z,7Z,10Z,13Z,16Z,19Z)/0:0)	-1.3039	4.62563e-06	2.01805	down	HMDB0007527	Organic compounds	Lipids and lipid-like molecules	Glycerolipids	Diradylglycerols	9543946	_
meta_992	DG(16:1n7/0:0/18:2n6)	6.77534	0.00235233	1.50229	up	HMDB0056163	Organic compounds	Lipids and lipid-like molecules	Glycerolipids	Diradylglycerols	131801873	_
meta_1013	TG(i-20:0/8:0/8:0)	2.91869	0.00535814	1.32576	up	HMDB0063783	Organic compounds	Lipids and lipid-like molecules	Glycerolipids	Triradylcglycerols	131771429	_
meta_1034	Gibberellin A59	-1.7424	0.00241674	1.5255	down	HMDB0035051	Organic compounds	Lipids and lipid-like molecules	Prenol lipids	Diterpenoids	101603125	78333-20-7
meta_1065	DG(22:4(7Z,10Z,13Z,16Z)/22:5(7Z,10Z,13Z,16Z,19Z)/0:0)	-1.13113	5.72528e-07	2.21318	down	HMDB0007700	Organic compounds	Lipids and lipid-like molecules	Glycerolipids	Diradylglycerols	9543966	_
meta_1117	PG(18:1(11Z)/18:2(9Z,12Z))	-1.1092	0.0042786	1.35387	down	HMDB0010620	Organic compounds	Lipids and lipid-like molecules	Glycerophospholipids	Glycerophosphoglycerols	53480619	_
meta_1142	N-Jasmonoylisoleucine	-1.56518	0.0092272	1.23304	down	HMDB0029391	Organic compounds	Organic acids and derivatives	Carboxylic acids and derivatives	Amino acids, peptides, and analogues	5497150	120330-93-0
meta_1149	Geranylcitronellol	-1.30974	0.000375538	1.77617	down	HMDB0032147	Organic compounds	Lipids and lipid-like molecules	Prenol lipids	Diterpenoids	5365870	36237-66-8
meta_1155	PE(18:2(9Z,12Z)/22:2(13Z,16Z))	-1.12463	1.66164e-05	1.93287	down	HMDB0009107	Organic compounds	Lipids and lipid-like molecules	Glycerophospholipids	Glycerophosphoethanolamines	52924378	_
meta_1184	DG(22:0/18:4(6Z,9Z,12Z,15Z)/0:0)	-1.12619	2.39823e-07	2.30022	down	HMDB0007599	Organic compounds	Lipids and lipid-like molecules	Glycerolipids	Diradylglycerols	53478370	_
meta_1185	Ganoderic acid Y	-1.78048	0.00119684	1.45381	down	HMDB0035090	Organic compounds	Lipids and lipid-like molecules	Prenol lipids	Triterpenoids	14325168	86377-52-8
meta_1192	Pyridoxamine 5'-phosphate	-5.5007	8.38471e-09	2.72703	down	HMDB0001555	Organic compounds	Organoheterocyclic compounds	Pyridines and derivatives	Pyridoxamines	1053	529-96-4
meta_1209	PG(18:0/22:4(7Z,10Z,13Z,16Z))	-1.3756	1.77253e-07	2.26844	down	HMDB0010611	Organic compounds	Lipids and lipid-like molecules	Glycerophospholipids	Glycerophosphoglycerols	52927148	_
meta_1215	L-Urobilinogen	-1.26435	7.65639e-05	1.84578	down	HMDB0004157	Organic compounds	Organoheterocyclic compounds	Tetrapyrroles and derivatives	Bilirubins	9548718	17095-63-5
meta_1219	CE(17:1)	Inf	0.00583905	1.38708	up	HMDB0062454	Organic compounds	Lipids and lipid-like molecules	Steroids and steroid derivatives	Steroid esters	24779603	_
meta_1226	TG(18:3(6Z,9Z,12Z)/22:6(4Z,7Z,10Z,13Z,16Z,19Z)/22:6(4Z,7Z,10Z,13Z,16Z,19Z))	-2.01634	3.15832e-07	2.20517	down	HMDB0053249	Organic compounds	Lipids and lipid-like molecules	Glycerolipids	Triradylcglycerols	131763899	_
meta_1236	DG(22:0/22:1(13Z)/0:0)	5.22013	0.000229411	1.80193	up	HMDB0007609	Organic compounds	Lipids and lipid-like molecules	Glycerolipids	Diradylglycerols	9543930	_
meta_1266	DG(15:0/22:1(13Z)/0:0)	5.14768	0.00177134	1.52965	up	HMDB0007087	Organic compounds	Lipids and lipid-like molecules	Glycerolipids	Diradylglycerols	53478016	_
meta_1284	DG(20:4(5Z,8Z,11Z,14Z)/24:1(15Z)/0:0)	7.22038	0.000702069	1.6581	up	HMDB0007529	Organic compounds	Lipids and lipid-like molecules	Glycerolipids	Diradylglycerols	53478307	_
meta_1300	DG(18:1(11Z)/20:5(5Z,8Z,11Z,14Z,17Z)/0:0)	-1.20543	0.00259278	1.46867	down	HMDB0007201	Organic compounds	Lipids and lipid-like molecules	Glycerolipids	Diradylglycerols	53478076	_
meta_1335	DG(20:0/20:3(5Z,8Z,11Z)/0:0)	6.34489	0.000910005	1.62437	up	HMDB0007371	Organic compounds	Lipids and lipid-like molecules	Glycerolipids	Diradylglycerols	53478196	_
meta_1383	DG(16:1(9Z)/24:0/0:0)	6.22256	0.000238617	1.79985	up	HMDB0007151	Organic compounds	Lipids and lipid-like molecules	Glycerolipids	Diradylglycerols	53478043	_
meta_1392	alpha-Chaconine	-2.37827	1.23503e-06	2.18429	down	HMDB0039353	Organic compounds	Lipids and lipid-like molecules	Steroids and steroid derivatives	Steroidal glycosides	4115417	20562-03-2
meta_1397	TG(18:4(6Z,9Z,12Z,15Z)/20:5(5Z,8Z,11Z,14Z,17Z)/20:5(5Z,8Z,11Z,14Z,17Z))	-1.58197	6.1569e-07	2.14131	down	HMDB0055515	Organic compounds	Lipids and lipid-like molecules	Glycerolipids	Triradylcglycerols	131766035	_
meta_1444	DG(20:0/20:2(11Z,14Z)/0:0)	6.72109	0.000679822	1.66786	up	HMDB0007370	Organic compounds	Lipids and lipid-like molecules	Glycerolipids	Diradylglycerols	9543805	_
meta_1472	1-(5Z,8Z,11Z,14Z-eicosatetraenoyl)-sn-glycero-3-phosphate	-1.79041	0.000114108	1.69685	down	HMDB0062312	Organic compounds	Lipids and lipid-like molecules	Glycerophospholipids	Glycerophosphates	42607498	_
meta_1498	(7R)-7-(5-Carboxy-5-oxopentanoyl)aminocephalosporinate	-1.19237	0.00184211	1.50403	down	HMDB0060316	Organic compounds	Organoheterocyclic compounds	Lactams	Beta lactams	440452	_
meta_1506	Exaltolide	-1.26197	9.97083e-05	1.83532	down	HMDB0034455	Organic compounds	Phenylpropanoids and polyketides	Macrolides and analogues	_	235414	106-02-5
meta_1513	PI(18:0/22:4(10Z,13Z,16Z,19Z))	-1.56636	0.000246347	1.6327	down	HMDB0009817	Organic compounds	Lipids and lipid-like molecules	Glycerophospholipids	Glycerophosphoinositols	_	_
meta_1557	PE(DiMe(11,5)/DiMe(13,5))	-1.98445	1.31639e-06	2.16213	down	HMDB0061482	Organic compounds	Lipids and lipid-like molecules	Glycerophospholipids	Glycerophosphoethanolamines	_	_
meta_1579	TG(15:0/14:1(9Z)/18:4(6Z,9Z,12Z,15Z))	-1.26868	1.49798e-07	2.25272	down	HMDB0043186	Organic compounds	Lipids and lipid-like molecules	Glycerolipids	Triradylcglycerols	131754313	_
meta_1608	PC(18:1(11Z)/22:6(4Z,7Z,10Z,13Z,16Z,19Z))	-1.6662	7.60868e-09	2.44998	down	HMDB0008090	Organic compounds	Lipids and lipid-like molecules	Glycerophospholipids	Glycerophosphocholines	24778901	_
meta_1609	N1-Acetylspermidine	-1.02965	5.21207e-05	1.85185	down	HMDB0001276	Organic compounds	Organic acids and derivatives	Carboximidic acids and derivatives	Carboximidic acids	496	14278-49-0
meta_1648	DG(20:1(11Z)/24:1(15Z)/0:0)	7.14402	0.00150105	1.5671	up	HMDB0007413	Organic compounds	Lipids and lipid-like molecules	Glycerolipids	Diradylglycerols	53478218	_
meta_1695	PC(20:5(5Z,8Z,11Z,14Z,17Z)/20:2(11Z,14Z))	-1.50553	9.16049e-09	2.43762	down	HMDB0008506	Organic compounds	Lipids and lipid-like molecules	Glycerophospholipids	Glycerophosphocholines	52923369	_
meta_1699	Asteltoxin	-1.08449	1.06916e-09	2.72823	down	HMDB0029464	Organic compounds	Organoheterocyclic compounds	Furofurans	_	131750872	79663-49-3
meta_1703	TG(18:4(6Z,9Z,12Z,15Z)/20:5(5Z,8Z,11Z,14Z,17Z)/22:6(4Z,7Z,10Z,13Z,16Z,19Z))	-1.713	5.1047e-09	2.48968	down	HMDB0055517	Organic compounds	Lipids and lipid-like molecules	Glycerolipids	Triradylcglycerols	131766037	_
meta_1714	Octreotide	1.41486	0.00475617	1.36476	up	HMDB0014262	Organic compounds	Organic acids and derivatives	Carboxylic acids and derivatives	Amino acids, peptides, and analogues	6400441	83150-76-9
meta_1719	Phendimetrazine	1.02882	0.000868336	1.6071	up	HMDB0015519	Organic compounds	Organoheterocyclic compounds	Oxazinanes	Morpholines	12460	634-03-7
meta_1741	3-ketosphinganine	4.45114	0.00268738	1.4525	up	HMDB0001480	Organic compounds	Organic oxygen compounds	Organooxygen compounds	Carbonyl compounds	439853	16105-69-4
