# Supplementary material for: Liu Shen Capsule Alters Airway Microbiota Composition and Metabolite Profiles in Healthy Humans
Source: Front Pharmacol. 2022 Jan 28;12:824180. doi: 10.3389/fphar.2021.824180 (PMC8831732; doi:10.3389/fphar.2021.824180)
Supplement: Supplementary file 3 [file DataSheet3.XLSX]

## Sheet: Sheet1
#ID	name	lswxq061	lswxq062	lswxq063	lswxq064	lswxq065	lswxq066	lswxq067	lswxq068	lswxq069	lswxq070	lswxq071	lswxq072	lswxq073	lswxq074	lswxq075	lswxq076	lswxq077	lswxq078	lswxq079	lswxq080	lswxq081	lswxq082	lswxq083	lswxq084	lswxq085	lswxq086	lswxq087	lswxq088	lswxq089	lswxq090	lswxq861	lswxq862	lswxq863	lswxq864	lswxq865	lswxq866	lswxq867	lswxq868	lswxq869	lswxq870	lswxq871	lswxq872	lswxq873	lswxq874	lswxq875	lswxq876	lswxq877	lswxq878
meta_1432	PC(20:5(5Z,8Z,11Z,14Z,17Z)/20:5(5Z,8Z,11Z,14Z,17Z))	6.07067e-06	6.20168e-06	6.4238e-06	5.69715e-06	5.78769e-06	5.43677e-06	6.18895e-06	7.18418e-06	6.19224e-06	5.09096e-06	4.07975e-06	5.37586e-06	5.27388e-06	5.08395e-06	4.27739e-06	5.38995e-06	4.11387e-06	6.02577e-06	5.62506e-06	5.32051e-06	4.75903e-06	6.1842e-06	6.85497e-06	7.28982e-06	5.63769e-06	5.16881e-06	4.83576e-06	5.61066e-06	3.85128e-06	5.63141e-06	0	0	0	3.60588e-07	8.65025e-07	3.27594e-07	0	0	0	4.83409e-07	4.03391e-07	2.78332e-07	4.62862e-07	0	7.82237e-07	0	4.33674e-07	8.67725e-07
meta_1347	PC(18:0/22:6(4Z,7Z,10Z,13Z,16Z,19Z))	0.000702412	0.000694802	0.000712604	0.000825766	0.00070939	0.00074819	0.000669941	0.000637358	0.00080666	0.000806846	0.000811763	0.000764849	0.000799532	0.000909885	0.000681221	0.000756199	0.000779282	0.000835657	0.000717359	0.000766816	0.000726357	0.000770415	0.000752766	0.000960264	0.000863898	0.000910796	0.000735339	0.000643639	0.000657739	0.000913389	0.000367198	0.00034619	0.000310137	0.000295573	0.00030222	0.000307773	0.000260912	0.00029194	0.000303867	0.000340843	0.000288826	0.000341679	0.000310741	0.000395913	0.000272647	0.000315232	0.00039496	0.000339303
meta_1076	Sirolimus	6.24279e-05	5.84311e-05	3.0338e-05	5.89983e-05	6.82826e-05	5.39966e-05	4.74074e-05	5.5309e-05	5.17079e-05	3.85827e-05	4.22844e-05	6.08732e-05	4.44222e-05	5.15235e-05	4.71291e-05	5.15734e-05	5.70445e-05	4.38241e-05	4.70463e-05	4.75876e-05	5.9031e-05	4.61763e-05	3.78518e-05	4.67609e-05	5.07493e-05	4.37572e-05	5.60979e-05	6.13033e-05	5.4596e-05	5.10552e-05	1.50998e-05	1.57811e-05	9.70629e-06	1.05568e-05	1.59576e-05	9.36135e-06	2.26306e-06	6.06542e-06	4.93533e-06	2.28601e-06	5.39064e-06	1.36171e-05	5.13573e-06	1.60437e-05	1.55749e-06	9.82969e-06	1.00392e-05	2.13732e-05
meta_1497	Methoxybrassinin	3.14959e-05	3.99975e-05	3.85742e-05	3.58573e-05	3.30159e-05	3.2707e-05	3.51612e-05	3.76492e-05	3.36013e-05	3.03633e-05	2.89962e-05	3.13123e-05	3.13454e-05	2.78365e-05	3.1058e-05	3.10491e-05	2.17658e-05	3.64812e-05	2.85239e-05	3.53572e-05	2.68042e-05	3.25802e-05	4.17857e-05	3.43746e-05	2.94252e-05	3.05336e-05	2.4306e-05	3.35655e-05	2.60111e-05	3.52171e-05	0	0	5.57367e-06	9.98289e-06	1.10907e-05	8.93403e-06	9.85796e-06	1.17405e-05	8.85409e-06	8.42374e-06	9.16174e-06	8.01397e-06	1.02626e-05	8.99507e-06	1.31515e-05	1.18446e-05	6.61116e-06	1.08157e-05
meta_1562	Flutamide	0.0012613	0.000998871	0.00151283	0.00115276	0.00114859	0.000931191	0.00106553	0.00106368	0.00123863	0.0011891	0.00145671	0.0012253	0.0011419	0.00123885	0.00118909	0.00132621	0.00111573	0.00103623	0.00104033	0.00109995	0.000899296	0.00101419	0.00079828	0.000963685	0.00113105	0.00130261	0.00116702	0.0010225	0.00105974	0.0013646	0.000541933	0.000350333	0.000304411	0.000284687	0.000289525	0.000280024	0.000310944	0.000425398	0.000383523	0.000383841	0.000303287	0.00032983	0.000245813	0.000462759	0.000385542	0.000458111	0.000508647	0.000313109
meta_1562	Vinaginsenoside R14	0.000332175	0.000287718	0.000374959	0.000372151	0.000384997	0.000282726	0.00025727	0.000276709	0.00032054	0.000322725	0.000315677	0.000285102	0.000262067	0.000295951	0.000312834	0.000358285	0.000343655	0.00029136	0.000278397	0.000298806	0.000243674	0.000345307	0.00021155	0.000256284	0.000336208	0.000326717	0.000369125	0.000253424	0.000235779	0.000287896	0.000122572	7.511e-05	7.80869e-05	9.30617e-05	0.000103866	5.63319e-05	9.90197e-05	9.2397e-05	0.000144498	0.000101526	8.02112e-05	7.24525e-05	5.40515e-05	0.000115923	6.33965e-05	0.000103051	0.000174913	9.0166e-05
meta_574	Duloxetine	0.000108721	0.000122833	0.000117137	0.000110149	0.000107367	0.000112342	0.000113345	0.000132208	0.000113914	0.000118277	9.85953e-05	0.000117801	0.000113739	9.83527e-05	8.75161e-05	9.90324e-05	8.37274e-05	0.00013046	0.000106813	0.000123706	9.37096e-05	0.000114525	0.000143061	0.000130935	0.000109858	0.000101306	9.19246e-05	0.000112797	8.98392e-05	0.000113037	0	0	2.98206e-05	4.28581e-05	3.72789e-05	3.89473e-05	4.40971e-05	4.69279e-05	3.92396e-05	3.16874e-05	3.11194e-05	4.75909e-05	4.48207e-05	2.6656e-05	3.91659e-05	4.8966e-05	2.77439e-05	4.77472e-05
meta_1362	4-Hydroxy-6-heneicosanone	2.1265e-05	2.49608e-05	2.53925e-05	2.1928e-05	1.81762e-05	2.5812e-05	2.00397e-05	2.64773e-05	2.09515e-05	2.25708e-05	2.55091e-05	1.41668e-05	2.27554e-05	2.11713e-05	1.83094e-05	2.05378e-05	1.94148e-05	2.28626e-05	2.08702e-05	2.02715e-05	2.29635e-05	1.87206e-05	2.97018e-05	2.99268e-05	2.76344e-05	2.74791e-05	1.72029e-05	2.04284e-05	2.32188e-05	2.73847e-05	7.00832e-06	5.03901e-06	3.81217e-06	2.87015e-06	5.21314e-07	3.95135e-06	5.42586e-06	7.96813e-06	0	3.40089e-06	1.43162e-06	1.00978e-06	4.46344e-06	1.60035e-06	3.25057e-06	6.89562e-06	3.4882e-06	3.74739e-06
meta_997	(1S,2S,4S,5R)-1,8-Epoxy-p-menthane-2,5-diol	0.000231369	0.000263484	0.000263486	0.000238941	0.000229374	0.00023988	0.000242397	0.000278669	0.00024623	0.000256585	0.000222484	0.000252568	0.000245663	0.000214739	0.000193282	0.0002137	0.000178515	0.000280703	0.000225752	0.00027006	0.000209059	0.000245312	0.000307573	0.000283336	0.000235308	0.000218776	0.000202153	0.000244055	0.000192676	0.000235984	0	0	7.14233e-05	9.00323e-05	8.77305e-05	7.86946e-05	9.57412e-05	0.000103388	7.66962e-05	6.97373e-05	6.97328e-05	0.000105847	0.000100279	7.26046e-05	0.000100163	0.000118472	7.7469e-05	0.000109873
meta_1303	17a,20a-Dihydroxycholesterol	0.00012644	0.000137	0.000165442	0.00014056	0.000118445	0.000151343	0.00013188	0.000141187	0.000139713	0.000157141	0.000112756	8.56493e-05	0.00011425	0.000114527	0.000115071	0.000109381	0.000113436	0.000130366	0.000142727	0.000125167	0.000118392	0.000140132	0.000146717	0.000174357	0.000129653	0.000135927	9.3269e-05	8.73515e-05	0.000107516	0.000121817	0.000269236	0.000270344	0.000288134	0.000245742	0.000244556	0.000274032	0.000296374	0.000290772	0.000285441	0.000346751	0.000267629	0.000190674	0.000275264	0.000295198	0.00029045	0.000248594	0.000222236	0.000213901
meta_885	Lactosylceramide (d18:1/12:0)	0.0136002	0.0112974	0.0119145	0.0135583	0.00883419	0.00834825	0.00944787	0.0098615	0.0128847	0.0124951	0.0125673	0.0121482	0.00980075	0.0104258	0.00980276	0.0119625	0.0116568	0.0106274	0.00826482	0.00953198	0.0085744	0.0110706	0.0103456	0.0136063	0.0102619	0.0108725	0.0100878	0.00928824	0.0102884	0.0124275	0.0053971	0.00376921	0.00263239	0.00287867	0.0024648	0.00277962	0.00355914	0.00420198	0.00405932	0.0039048	0.00300134	0.00368597	0.00360209	0.005644	0.00516371	0.0046352	0.00368611	0.00245835
meta_1148	4,6-Heptadiyne-1,3-diol	2.62624e-05	3.1724e-05	3.10314e-05	3.07758e-05	3.10016e-05	2.86767e-05	2.65624e-05	3.05334e-05	2.75579e-05	3.18106e-05	3.0295e-05	2.63604e-05	2.72789e-05	2.72449e-05	2.88548e-05	2.46257e-05	2.68229e-05	3.06321e-05	2.5605e-05	2.52432e-05	2.46545e-05	2.92516e-05	3.39699e-05	2.84199e-05	2.86412e-05	2.61908e-05	2.69995e-05	2.50701e-05	2.32735e-05	2.92173e-05	6.37325e-05	6.9819e-05	6.03572e-05	6.81289e-05	5.88927e-05	6.70798e-05	6.26834e-05	6.67051e-05	5.66566e-05	6.7427e-05	7.0688e-05	5.82863e-05	6.2743e-05	7.0347e-05	6.54062e-05	5.92766e-05	6.5298e-05	4.94881e-05
meta_295	5S,6S-epoxy-15R-hydroxy-ETE	2.38839e-05	2.90286e-05	1.89329e-05	1.99902e-05	2.14726e-05	2.60253e-05	2.45499e-05	2.64703e-05	2.08056e-05	2.4451e-05	2.15577e-05	2.19463e-05	2.05907e-05	1.64119e-05	1.86899e-05	1.92278e-05	1.68476e-05	2.37957e-05	1.94388e-05	2.14949e-05	1.92411e-05	2.57034e-05	2.87123e-05	2.57315e-05	2.20337e-05	1.95864e-05	1.73528e-05	2.02963e-05	1.93553e-05	2.28338e-05	2.16108e-06	4.47387e-07	4.57552e-06	6.07207e-06	4.14836e-06	6.54863e-06	5.10086e-06	6.18203e-06	6.497e-06	5.17812e-06	4.78123e-06	5.23156e-06	4.89801e-06	4.1376e-06	5.52525e-06	6.7943e-06	5.56958e-06	5.97577e-06
meta_1587	DG(22:5(4Z,7Z,10Z,13Z,16Z)/24:0/0:0)	0.00017911	0.000199479	0.000223959	0.000238827	0.000213115	0.000207951	0.000165106	0.000185392	0.000184087	0.000191739	0.000191397	0.000177855	0.000165762	0.000183255	0.000186797	0.00022289	0.000224877	0.000213255	0.000200691	0.000203318	0.000193273	0.000165045	0.000191773	0.000185026	0.000220707	0.000199607	0.000171235	0.000163116	0.000159842	0.000170083	0.000111789	9.13328e-05	9.56964e-05	9.30465e-05	9.98125e-05	9.02259e-05	9.34018e-05	0.000101427	8.11756e-05	3.30958e-05	5.18743e-05	7.38726e-05	3.79151e-05	6.96218e-05	1.79736e-05	6.54813e-05	6.77576e-05	6.99273e-05
meta_631	PS(18:0/20:4(8Z,11Z,14Z,17Z))	0.00111439	0.00113243	0.00120815	0.00149285	0.00133507	0.00134936	0.00117059	0.00112148	0.00152305	0.00142771	0.0013949	0.00134627	0.00143198	0.00171666	0.00120038	0.00134602	0.00129564	0.00140855	0.00122794	0.00119661	0.00126696	0.00156763	0.0013329	0.00162265	0.00142389	0.00153186	0.00125794	0.00110149	0.00105726	0.00153538	0.000599391	0.000504594	0.000559952	0.000536585	0.000593381	0.0006088	0.000493683	0.000653694	0.000671274	0.000635657	0.000555517	0.000668486	0.000603476	0.000672414	0.000395319	0.00055438	0.000714225	0.000592402
meta_457	PE(15:0/22:4(7Z,10Z,13Z,16Z))	0.000210519	0.000229432	0.000244913	0.000256621	0.000271593	0.000237897	0.000219975	0.000225483	0.000240863	0.000254978	0.000260695	0.000226123	0.000244692	0.000239588	0.000263152	0.000243845	0.000247139	0.000260798	0.00020814	0.00024176	0.000252187	0.000251222	0.000306766	0.000275059	0.00030479	0.000275051	0.00026912	0.000264718	0.000265931	0.000282855	0.000964726	0.000953106	0.000922167	0.000914863	0.000772753	0.000879528	0.00107496	0.000995229	0.000962046	0.000938809	0.00101971	0.000760777	0.000986008	0.00109179	0.00114609	0.000970668	0.000927637	0.00070877
meta_1272	DG(15:0/18:3(6Z,9Z,12Z)/0:0)	0.00233606	0.00235698	0.00286533	0.00242842	0.00198682	0.00218886	0.0021444	0.00229261	0.00245087	0.00216877	0.00220167	0.00156867	0.00189576	0.00204418	0.0019617	0.0020667	0.00210038	0.00196439	0.00209959	0.002104	0.00184395	0.00233122	0.00238347	0.0023366	0.00218705	0.00218499	0.0018751	0.00165431	0.00181114	0.00222688	0.00553351	0.00491254	0.00450237	0.00463696	0.00412909	0.00444481	0.00589166	0.00587431	0.0051137	0.00548167	0.00511966	0.00416959	0.00485322	0.00565749	0.00556861	0.00501574	0.00449531	0.00354645
meta_926	3-Mercapto-3-methylbutyl formate	0.00109151	0.00150788	0.00154838	0.00162204	0.00141972	0.00143731	0.00120235	0.00137663	0.00164542	0.00162046	0.00125742	0.00128686	0.0010295	0.00145172	0.00128035	0.00130618	0.00139976	0.00151535	0.00185705	0.0013421	0.00124544	0.00150098	0.00154812	0.00170822	0.00150942	0.00172738	0.00176971	0.00136904	0.00119057	0.00147497	0.00299947	0.00360188	0.00330016	0.0031536	0.00339039	0.0036331	0.00329153	0.00358196	0.00342137	0.00422914	0.00343234	0.00293777	0.00291661	0.0039537	0.0036203	0.00354604	0.00340899	0.00234402
meta_1424	Galabiosylceramide (d18:1/16:0)	0.00183662	0.00188071	0.00227707	0.00215663	0.00207773	0.00185972	0.0017223	0.00201873	0.00208107	0.00215967	0.00244915	0.00179662	0.00194191	0.00209534	0.00193467	0.00183399	0.00173642	0.00205269	0.0018501	0.00174444	0.00155029	0.00172252	0.0018891	0.00224203	0.00227777	0.00231125	0.00175832	0.00160196	0.00179741	0.00212696	0.00108419	0.000760864	0.000797249	0.000759639	0.000812649	0.000688575	0.000606923	0.000923304	0.0011345	0.000905217	0.000850221	0.00075015	0.000681533	0.00131877	0.00109133	0.00137499	0.00131669	0.000657175
meta_79	N-Desmethyl-o-O-sulfate rosiglitazone	5.80554e-06	4.7117e-06	6.00133e-06	6.7612e-06	4.63391e-06	5.51325e-06	4.07971e-06	7.43138e-06	5.96783e-06	5.58203e-06	6.07575e-06	5.37813e-06	6.15669e-06	6.04409e-06	7.29834e-06	4.51605e-06	4.34646e-06	4.75163e-06	4.23379e-06	6.11863e-06	4.69091e-06	5.40496e-06	6.04415e-06	5.63242e-06	5.2468e-06	5.28413e-06	3.75868e-06	3.97782e-06	4.58084e-06	5.17819e-06	8.56411e-07	0	0	1.77779e-06	1.31455e-06	1.05377e-06	0	2.07258e-06	0	0	0	8.63273e-07	9.0255e-07	0	0	9.91347e-07	5.61102e-07	1.42591e-06
meta_480	4beta,7alpha-dihydroxycholesterol	2.53418e-05	3.1339e-05	3.43676e-05	3.25049e-05	2.89743e-05	3.20382e-05	3.08321e-05	3.22125e-05	3.57714e-05	3.37144e-05	3.12571e-05	1.94932e-05	2.57331e-05	2.52029e-05	2.60001e-05	2.34739e-05	3.08423e-05	2.66255e-05	2.64094e-05	2.88946e-05	2.43332e-05	3.26598e-05	3.67134e-05	3.86726e-05	3.1056e-05	2.72117e-05	2.4311e-05	2.24782e-05	2.38859e-05	2.64155e-05	8.28878e-05	8.83454e-05	9.32484e-05	8.49402e-05	7.32772e-05	7.71265e-05	0.00010303	8.60223e-05	8.1106e-05	8.4351e-05	9.91531e-05	5.85879e-05	9.01347e-05	8.54391e-05	8.70413e-05	8.28161e-05	7.89057e-05	5.41683e-05
meta_1746	PG(18_2(9Z,12Z)_18_0)	0.000185777	0.000123197	0.000149681	0.000205	0.000168327	0.000133028	0.000136394	0.00015035	0.000184661	0.000176411	0.000164991	0.000176387	0.00014181	0.000230321	0.000169741	0.000224606	0.000152788	0.000154186	0.000169539	0.00013639	0.000166335	0.000187069	0.000152735	0.000180477	0.000174516	0.000162168	0.000160749	0.000142014	0.000140896	0.000161411	3.75123e-05	1.74999e-05	6.25369e-05	5.83093e-05	7.95595e-05	5.53503e-05	2.72221e-05	5.09583e-05	6.62325e-05	3.53853e-05	6.52552e-05	8.60645e-05	2.38498e-05	8.25139e-05	1.07229e-05	6.7691e-05	8.82618e-05	6.25856e-05
meta_685	2-[4,6-Bis(2,4-dimethylphenyl)-1,3,5-triazin-2-yl]-5-(octyloxy)phenol	0.000112516	0.000114529	0.000107316	0.000109391	0.000114824	9.46016e-05	0.000109576	0.000108917	0.000106162	0.000103523	9.97444e-05	8.30343e-05	8.88433e-05	8.6941e-05	0.000104089	9.41485e-05	0.000104665	0.000112166	7.58771e-05	0.000101273	9.71828e-05	9.94023e-05	0.000117529	9.64834e-05	0.000112364	9.58345e-05	8.90785e-05	8.62679e-05	0.000101376	0.000110019	0.000230903	0.00023521	0.000255366	0.00025174	0.00024127	0.000254869	0.000330066	0.000275656	0.000267452	0.000260714	0.000272841	0.000184558	0.000231623	0.000286897	0.000304561	0.000267303	0.00024932	0.000235795
meta_1570	Pyrrole-2-carboxylic acid	0.000440285	0.000511856	0.000541844	0.000475631	0.000453151	0.000480013	0.000448302	0.000477842	0.000470588	0.000460967	0.000451794	0.000374586	0.000428258	0.000422316	0.000440245	0.000441557	0.000451489	0.000499359	0.000429098	0.000462973	0.000436458	0.000456312	0.000560548	0.000515605	0.000506458	0.000510173	0.000437759	0.000444505	0.000446538	0.000515952	0.00113573	0.00121629	0.00110253	0.00104745	0.000998122	0.00103579	0.00125954	0.00118714	0.00103019	0.00110894	0.0012179	0.000957126	0.00119076	0.00129369	0.00131666	0.00117884	0.00111803	0.000841523
meta_338	PE(14:1(9Z)/22:1(13Z))	0.00392845	0.0041876	0.00474858	0.00400231	0.00408298	0.00438971	0.00404799	0.00380223	0.0040859	0.00446509	0.00450539	0.00327959	0.00429727	0.00397231	0.00422754	0.00380285	0.00397367	0.00466448	0.00377215	0.00433821	0.00395918	0.00409962	0.00526385	0.00474983	0.00486074	0.0045359	0.00363687	0.00361862	0.00410544	0.00456914	0.0107058	0.0105327	0.0111753	0.00980666	0.0084136	0.0092249	0.0114706	0.0101272	0.0104267	0.0104749	0.0105611	0.00779711	0.0108483	0.0112904	0.011878	0.0103046	0.00899252	0.00788994
meta_552	O-Ureidohomoserine	0.00996244	0.0115585	0.0118785	0.0109907	0.00977368	0.010451	0.00968364	0.0110584	0.0102923	0.0107724	0.00959401	0.00861042	0.00981662	0.00957835	0.00975272	0.0101977	0.0101014	0.0107494	0.0096756	0.0103034	0.00991366	0.0101217	0.0120385	0.0113779	0.0110896	0.0107117	0.00993399	0.00951066	0.00940572	0.010826	0.0244703	0.0267082	0.0247339	0.0242226	0.0221018	0.0236677	0.0270929	0.0282505	0.0222921	0.0261491	0.0261801	0.0205475	0.0256049	0.0257694	0.0264545	0.0260639	0.023123	0.0175693
meta_686	PE(22:4(7Z,10Z,13Z,16Z)/22:6(4Z,7Z,10Z,13Z,16Z,19Z))	0.00392748	0.00364317	0.00443483	0.00486257	0.00396049	0.0043852	0.00360626	0.00388051	0.00518062	0.00447025	0.00547628	0.00402457	0.00434106	0.00554008	0.00423852	0.00420841	0.00394856	0.00478307	0.00447743	0.00423492	0.00384478	0.00490724	0.00413006	0.00482843	0.00477929	0.00578093	0.00395717	0.00353481	0.00386716	0.00524258	0.00218415	0.00193154	0.0016426	0.00152893	0.00151438	0.00176714	0.00171139	0.00190474	0.00212286	0.00269782	0.00183382	0.00192172	0.00195424	0.00191899	0.00188557	0.00215727	0.00227685	0.00198573
meta_1416	Cinncassiol C3	0.00023958	0.000279998	0.000296713	0.000259839	0.00027093	0.000273718	0.000307294	0.000332716	0.000316936	0.000264483	0.000265449	0.000200419	0.00022752	0.000223772	0.000245975	0.000219075	0.000219027	0.000244086	0.0002048	0.000248146	0.000230515	0.00024214	0.0002813	0.000250708	0.000260775	0.000246128	0.000214981	0.000197447	0.000222607	0.00025879	0.000609089	0.000650751	0.000606257	0.000614158	0.000535576	0.000592606	0.000730578	0.000704572	0.000688041	0.000694283	0.000698346	0.000507473	0.000627464	0.000730029	0.000721707	0.000716248	0.000651	0.000480976
meta_41	2,3-Dihydroabscisic alcohol	0.000172664	0.000216525	0.000205525	0.000203779	0.000174425	0.000188373	0.000167046	0.00019253	0.000189605	0.000194452	0.000178404	0.000141725	0.000164649	0.000157315	0.000166733	0.00018698	0.000167898	0.000179333	0.000176195	0.000167632	0.000167959	0.0001797	0.000203748	0.000204157	0.000185144	0.000186453	0.000150349	0.000159361	0.000165654	0.000184154	0.000396506	0.000403175	0.000363591	0.000380801	0.000331798	0.000362475	0.000432422	0.000430855	0.000379051	0.000382491	0.000418751	0.000317711	0.000448097	0.000437213	0.000454197	0.000424357	0.000353881	0.000318684
meta_1749	Isoleucyl-Proline	9.51286e-05	9.19636e-05	0.00010346	8.39564e-05	8.34926e-05	8.86402e-05	8.24742e-05	8.55685e-05	8.73838e-05	8.92446e-05	8.44539e-05	6.9359e-05	8.60407e-05	7.84998e-05	8.65139e-05	8.17696e-05	8.68531e-05	9.28103e-05	8.09313e-05	9.31654e-05	8.06705e-05	8.62319e-05	0.000111395	9.8213e-05	0.000102179	9.51807e-05	7.6612e-05	7.41897e-05	8.68471e-05	9.73798e-05	0.000217735	0.000219438	0.000240658	0.00021891	0.000195349	0.00022379	0.000287577	0.000251568	0.000236078	0.000237569	0.000213033	0.000156494	0.00020792	0.000242538	0.000253916	0.000226959	0.000208026	0.000185676
meta_1369	Thesinine 4'-O-glucoside	4.03491e-05	4.40844e-05	4.61032e-05	3.78335e-05	3.762e-05	3.67646e-05	4.32481e-05	5.36004e-05	4.45832e-05	4.57038e-05	3.63459e-05	5.49642e-05	4.91662e-05	4.018e-05	3.00004e-05	3.68094e-05	2.60393e-05	5.13612e-05	4.65596e-05	5.36438e-05	3.50584e-05	4.8577e-05	5.84732e-05	5.18004e-05	4.24928e-05	3.77401e-05	3.65917e-05	4.75758e-05	2.94254e-05	4.17171e-05	0	0	0	1.98886e-07	1.7318e-06	5.3836e-07	7.33925e-07	4.85728e-06	9.82335e-07	0	0	3.30504e-06	1.87553e-06	0	5.85795e-07	2.0544e-06	4.18294e-07	5.25496e-06
meta_877	Nonadeca-10(Z)-enoic acid	5.09427e-05	6.37444e-05	6.18048e-05	6.44532e-05	5.88805e-05	5.78733e-05	5.86661e-05	4.88728e-05	6.29519e-05	7.61525e-05	7.93759e-05	7.401e-05	8.32175e-05	7.03191e-05	7.28276e-05	6.58873e-05	6.65614e-05	8.46163e-05	7.13695e-05	7.1951e-05	6.81552e-05	7.76309e-05	9.25396e-05	8.89854e-05	9.3786e-05	9.49108e-05	8.03416e-05	7.05906e-05	7.16811e-05	9.43098e-05	0.000204028	0.000229417	0.000232266	0.000187461	0.000160337	0.000177539	0.000240999	0.000186465	0.000195524	0.000211534	0.000228705	0.000165378	0.000216181	0.000221132	0.000259381	0.000209701	0.000175429	0.000150333
meta_255	6-Hydroxysandoricin	3.22262e-05	5.04892e-05	4.25236e-05	4.07287e-05	3.72201e-05	3.91632e-05	3.54652e-05	4.02187e-05	3.26134e-05	3.4512e-05	3.00376e-05	1.93209e-05	2.73476e-05	1.89566e-05	2.87535e-05	2.94822e-05	2.70434e-05	3.63491e-05	2.98508e-05	4.0021e-05	3.21004e-05	3.14726e-05	4.04618e-05	3.75235e-05	3.47666e-05	3.17984e-05	2.4522e-05	2.56066e-05	3.51817e-05	3.74411e-05	8.59443e-05	0.000124698	0.000104828	0.000112838	9.86325e-05	0.000112695	0.000139033	0.000124851	0.000121541	0.000118364	0.000146693	9.49086e-05	0.000120684	0.000118136	0.000143831	0.000123459	0.00010787	8.28904e-05
meta_1162	2-Acetyl-3-methylpyrazine	0.000265303	0.000315706	0.000298068	0.0003977	0.000421737	0.00025712	0.000323236	0.000290716	0.000404177	0.00038896	0.000332936	0.000276745	0.000261366	0.000344982	0.000295804	0.000249862	0.000388811	0.000312743	0.000321358	0.000240207	0.000221047	0.000302277	0.000325812	0.000386012	0.000363788	0.000324232	0.000409639	0.00025253	0.000234008	0.00029176	0.000916169	0.000967567	0.000989994	0.000926202	0.00112598	0.00101732	0.00106528	0.000920703	0.00102119	0.00119088	0.00132974	0.000855623	0.000935502	0.00112607	0.00100146	0.000878282	0.00110795	0.000694723
meta_1213	TG(16:1(9Z)/18:3(6Z,9Z,12Z)/o-18:0)	0.000162564	0.000178371	0.000181182	0.00018297	0.000160376	0.000180339	0.000149297	0.000173811	0.000175985	0.00016783	0.000160852	0.000130918	0.000143425	0.000153395	0.000158335	0.0001548	0.000162507	0.000173659	0.000142551	0.000157628	0.000146063	0.000166486	0.000179483	0.000196599	0.000155835	0.000169071	0.000151334	0.000131111	0.000141119	0.000164223	0.000397671	0.00043489	0.000450286	0.000415962	0.000360117	0.00038131	0.000448655	0.000457077	0.000428286	0.000428176	0.000475476	0.000326428	0.00044666	0.00049419	0.000494687	0.000420575	0.00041159	0.000297299
meta_988	Dolicholide	2.39533e-05	2.46065e-05	2.83239e-05	2.6697e-05	2.1405e-05	2.59529e-05	2.24817e-05	2.28841e-05	2.45006e-05	3.01055e-05	2.11397e-05	1.58076e-05	2.01804e-05	1.65958e-05	1.99452e-05	1.8018e-05	1.9404e-05	2.40602e-05	2.44036e-05	2.27972e-05	1.92994e-05	2.38952e-05	2.90253e-05	2.9041e-05	2.27425e-05	2.46083e-05	1.96807e-05	1.69355e-05	1.91621e-05	2.08035e-05	4.68905e-05	5.25833e-05	5.21379e-05	5.42624e-05	4.27757e-05	5.04328e-05	5.96634e-05	5.50315e-05	4.76743e-05	6.53109e-05	5.74094e-05	4.30567e-05	5.31661e-05	5.01495e-05	5.53335e-05	4.54979e-05	3.51468e-05	3.37872e-05
meta_1042	Sintaxanthin	7.30791e-06	6.41953e-06	6.66809e-06	7.9328e-06	6.20722e-06	6.52002e-06	7.38822e-06	1.06988e-05	7.71117e-06	8.44643e-06	7.88313e-06	6.33303e-06	6.9841e-06	9.01533e-06	7.37352e-06	6.18744e-06	4.78088e-06	5.48306e-06	6.41173e-06	6.65911e-06	5.94306e-06	6.90371e-06	8.44351e-06	1.08821e-05	7.72299e-06	7.11304e-06	5.61416e-06	5.58493e-06	5.44192e-06	6.95992e-06	0	0	0	3.25502e-06	2.73725e-06	0	0	1.79915e-06	0	1.07812e-06	0	3.26163e-06	6.47386e-07	5.34794e-07	8.50614e-07	2.04272e-06	0	1.52836e-06
meta_696	4,6-Tetracosanedione	8.90497e-06	9.28165e-06	1.40839e-05	9.5665e-06	5.66562e-06	8.16853e-06	6.92569e-06	1.14878e-05	8.53262e-06	7.16134e-06	8.83283e-06	5.72856e-06	9.77272e-06	8.07906e-06	8.61592e-06	8.55499e-06	7.84718e-06	8.59361e-06	8.61457e-06	1.1086e-05	9.64687e-06	8.59225e-06	1.07316e-05	1.11069e-05	1.11078e-05	1.14126e-05	7.73367e-06	8.06972e-06	8.11993e-06	1.28428e-05	3.91227e-07	0	0	0	0	0	0	1.2369e-06	0	0	9.92088e-07	0	0	9.43849e-07	0	0	1.09662e-06	0
meta_832	Goyaglycoside c	0.00157218	0.00163458	0.00187122	0.00162142	0.00172757	0.00167459	0.0015264	0.00171253	0.00153495	0.0015472	0.00166692	0.00115977	0.00137825	0.00137412	0.0014937	0.00144088	0.00158904	0.00160365	0.00162202	0.00150479	0.00146273	0.00148328	0.00184545	0.00169204	0.00166245	0.0016417	0.00140101	0.00127259	0.00143425	0.00160052	0.00333636	0.00359758	0.00338683	0.00347966	0.00285804	0.00317866	0.00398484	0.00394941	0.00341153	0.00343583	0.00355794	0.00280115	0.00340735	0.00385848	0.00377081	0.0035968	0.00322242	0.00254246
meta_1669	2-Nonadecanone	0.00159915	0.00196645	0.0019941	0.00172045	0.00158682	0.00180258	0.00173333	0.00178544	0.00180086	0.00180596	0.00200152	0.0014147	0.00180539	0.00159683	0.00177177	0.00165541	0.00173033	0.0018641	0.00156028	0.0017265	0.00168311	0.00171772	0.00217835	0.00166606	0.00196269	0.00188721	0.00161068	0.00162762	0.00174644	0.0020803	0.00608916	0.00610933	0.00650993	0.00536476	0.00496752	0.00539682	0.00638844	0.00604992	0.00592142	0.00625886	0.00667016	0.00465181	0.00643215	0.0071667	0.00722543	0.00604391	0.00564054	0.00427471
meta_1594	Ziziphin	3.93176e-05	4.37689e-05	3.80876e-05	4.58227e-05	3.47508e-05	3.11407e-05	2.60511e-05	3.06313e-05	3.00562e-05	3.69818e-05	2.06244e-05	1.94621e-05	2.07709e-05	1.57524e-05	2.027e-05	2.16827e-05	3.18747e-05	2.98404e-05	1.84586e-05	2.13672e-05	3.10203e-05	4.03196e-05	4.64364e-05	3.34794e-05	2.50316e-05	3.061e-05	3.19238e-05	1.40256e-05	2.21568e-05	2.65021e-05	0.000407154	0.00050387	0.000427583	0.000405898	0.000373067	0.00046353	0.00052538	0.00048674	0.000469068	0.000528524	0.000494456	0.000324899	0.000396287	0.000549351	0.000513057	0.000432802	0.000380242	0.000272206
meta_7	DL-Leucine	4.80169e-05	5.68933e-05	7.2963e-05	7.64944e-05	6.01741e-05	6.04255e-05	5.44191e-05	5.57253e-05	7.7524e-05	8.85685e-05	5.98197e-05	5.78527e-05	4.00166e-05	6.18507e-05	7.17809e-05	5.45223e-05	7.57614e-05	8.19507e-05	7.62945e-05	6.51532e-05	6.44577e-05	7.78205e-05	7.25577e-05	8.07597e-05	6.82769e-05	7.75684e-05	9.20855e-05	6.64244e-05	5.96511e-05	5.7761e-05	0.000196988	0.000205741	0.000207317	0.000252533	0.000229843	0.000251642	0.000196354	0.000200479	0.000236273	0.00030492	0.00024896	0.00020894	0.000147672	0.000242411	0.000229172	0.000206106	0.000267391	0.00018423
meta_1641	1-heptadecanoyl-glycero-3-phosphate	3.96811e-05	3.55964e-05	3.54389e-05	3.86279e-05	3.93173e-05	4.52706e-05	4.01285e-05	3.11464e-05	3.07936e-05	3.82089e-05	5.24289e-05	4.84387e-05	4.8059e-05	4.06957e-05	5.14483e-05	5.14594e-05	3.88323e-05	4.04006e-05	4.20131e-05	5.41643e-05	3.53567e-05	3.10711e-05	3.43199e-05	2.88632e-05	3.77507e-05	4.79375e-05	4.6219e-05	5.30379e-05	4.17408e-05	4.95376e-05	1.95618e-05	1.76901e-05	1.15761e-05	1.42114e-05	1.58828e-05	1.1866e-05	1.36702e-05	1.36841e-05	8.7389e-06	1.12287e-05	1.49762e-05	1.93509e-05	1.08979e-05	1.23974e-05	1.86103e-05	1.59369e-05	1.77594e-05	1.40341e-05
meta_509	Docosanamide	4.34455e-05	5.95937e-05	5.92959e-05	5.4481e-05	4.15427e-05	5.14884e-05	4.48075e-05	5.55992e-05	4.67893e-05	4.47621e-05	5.52159e-05	3.00904e-05	4.9911e-05	4.47471e-05	3.92516e-05	5.0164e-05	4.81616e-05	5.3968e-05	5.2009e-05	4.43413e-05	5.27633e-05	4.26537e-05	6.10806e-05	6.08473e-05	6.20837e-05	6.03015e-05	4.24904e-05	3.71708e-05	5.09678e-05	6.3864e-05	2.15667e-05	1.60546e-05	9.53086e-06	1.2541e-05	7.5884e-06	1.97381e-05	2.46417e-05	2.58227e-05	1.04089e-05	1.89133e-05	1.37745e-05	7.45756e-06	2.57275e-05	9.64941e-06	2.09312e-05	2.3953e-05	1.93306e-05	1.25703e-05
meta_602	xi-4-Hydroxy-4-methyl-2-cyclohexen-1-one	2.76491e-05	3.56176e-05	3.83986e-05	4.53628e-05	3.62533e-05	3.59795e-05	3.01146e-05	3.64613e-05	4.48513e-05	4.33982e-05	3.17183e-05	3.47991e-05	2.5977e-05	3.63018e-05	3.40443e-05	3.30777e-05	3.32183e-05	3.73219e-05	4.53526e-05	3.34206e-05	2.92942e-05	3.64681e-05	3.6256e-05	3.95387e-05	3.53257e-05	3.99319e-05	4.64317e-05	3.21631e-05	2.68084e-05	3.235e-05	7.57471e-05	9.05792e-05	8.7912e-05	8.34228e-05	8.86508e-05	9.47205e-05	8.12642e-05	8.96328e-05	8.96497e-05	0.000104992	8.20469e-05	7.24971e-05	6.82083e-05	9.13285e-05	7.96987e-05	8.08074e-05	8.31626e-05	5.51797e-05
meta_1367	Thiacremonone	9.01027e-06	1.20322e-05	1.21961e-05	1.19061e-05	1.09163e-05	1.12733e-05	1.11027e-05	1.11641e-05	1.06834e-05	1.00467e-05	1.05398e-05	8.53046e-06	9.92619e-06	9.8184e-06	1.08156e-05	1.00521e-05	1.07301e-05	1.12652e-05	8.94861e-06	9.04976e-06	1.09008e-05	9.54218e-06	1.26713e-05	1.21306e-05	1.08511e-05	1.233e-05	9.68938e-06	9.19554e-06	1.01845e-05	1.22847e-05	2.98773e-05	3.09935e-05	2.7183e-05	2.76537e-05	2.55167e-05	2.7887e-05	3.36782e-05	3.11529e-05	2.78811e-05	2.86549e-05	3.4536e-05	2.47072e-05	3.08954e-05	2.90104e-05	3.41416e-05	2.8663e-05	2.93589e-05	1.78772e-05
meta_1639	3'-Amino-3'-deoxythimidine glucuronide	4.52605e-05	5.25449e-05	4.60719e-05	4.3026e-05	4.25977e-05	3.90474e-05	4.35052e-05	4.95493e-05	3.99109e-05	4.12661e-05	3.22683e-05	4.48536e-05	4.1346e-05	3.2e-05	3.41046e-05	3.99339e-05	2.47157e-05	4.52558e-05	2.99574e-05	4.77278e-05	3.28572e-05	4.24914e-05	5.53811e-05	4.4147e-05	3.48738e-05	3.22235e-05	2.70854e-05	4.3897e-05	3.2014e-05	3.71805e-05	0	0	3.32171e-06	5.61322e-06	6.16002e-06	1.99974e-06	2.48956e-06	4.84755e-06	2.96085e-06	1.84337e-06	2.83972e-06	3.64919e-06	2.11212e-06	1.53915e-06	4.35513e-06	5.52326e-06	1.42178e-06	4.04594e-06
meta_639	PC(20:2(11Z,14Z)/14:0)	0.388032	0.365039	0.286207	0.32245	0.325275	0.31704	0.373546	0.327114	0.273925	0.27952	0.362199	0.370733	0.418508	0.355069	0.391767	0.422555	0.379099	0.329086	0.328698	0.364128	0.369911	0.26872	0.279545	0.276612	0.288126	0.331704	0.35402	0.409236	0.410359	0.358944	0.268405	0.259865	0.213518	0.167698	0.141755	0.131744	0.150584	0.148768	0.145802	0.153885	0.16017	0.172603	0.202876	0.16236	0.197147	0.1848	0.20324	0.173037
meta_273	Finasteride	5.43233e-06	5.74608e-06	4.22586e-06	6.10624e-06	4.74075e-06	4.40473e-06	4.07842e-06	5.86059e-06	4.37905e-06	5.3186e-06	4.33921e-06	5.15185e-06	4.22924e-06	6.90226e-06	4.84894e-06	4.43038e-06	3.14966e-06	4.72317e-06	4.17061e-06	3.88215e-06	3.65366e-06	4.09488e-06	4.98686e-06	7.55396e-06	3.46344e-06	6.04794e-06	6.04469e-06	4.05128e-06	3.47066e-06	3.87423e-06	0	0	6.87064e-07	1.15785e-06	0	8.76516e-07	0	0	5.61019e-07	0	0	0	0	0	1.45365e-06	1.16145e-06	0	5.16953e-06
meta_1453	L-trans-5-Hydroxy-2-piperidinecarboxylic acid	0.000102896	0.000117936	0.000121676	0.000110352	9.69142e-05	0.000103733	9.46861e-05	0.00011	0.000107158	0.000100635	9.19213e-05	7.17496e-05	8.73159e-05	8.49844e-05	8.8365e-05	9.194e-05	9.69359e-05	0.000102216	9.84324e-05	9.71575e-05	9.22786e-05	0.000102815	0.000121375	0.000114416	0.000107285	0.000106782	8.65502e-05	8.27722e-05	9.44058e-05	0.000105149	0.000229722	0.000252579	0.000218803	0.000215065	0.000201099	0.000208643	0.000266762	0.000251766	0.000220134	0.000224917	0.000247559	0.000180876	0.000231673	0.000252198	0.000263509	0.000228452	0.000198557	0.000161426
meta_1689	2,3-Epoxymenaquinone	0.000112551	0.000217551	0.000232025	0.000144797	0.000167416	0.000185725	0.000171567	0.000212868	0.000188921	0.000188129	0.000124674	0.000159017	0.000169042	0.000152466	0.000176367	0.000203596	0.000209219	0.000161798	0.000157808	0.000162712	0.000176856	0.000208587	0.000236832	0.000228744	0.000217497	0.000196949	0.000245454	0.000232349	0.00016853	0.000255563	5.23786e-05	1.80797e-05	3.02986e-05	4.45342e-05	6.85656e-05	7.13808e-05	6.37535e-05	8.12849e-05	3.59417e-05	3.90398e-05	1.29024e-05	3.11815e-05	4.30755e-05	2.57438e-05	3.98255e-05	5.86879e-05	6.01059e-05	7.58175e-05
meta_1364	Ascorbic acid-2-sulfate	9.09205e-05	0.000102932	0.000111995	9.93251e-05	9.24724e-05	9.79123e-05	8.98132e-05	0.000103875	8.33636e-05	8.8711e-05	9.17004e-05	7.14006e-05	9.04368e-05	8.54225e-05	8.76119e-05	8.8914e-05	8.93449e-05	0.00010317	9.31806e-05	8.51851e-05	8.43159e-05	9.80566e-05	0.000116953	0.000103761	0.00010204	9.98803e-05	8.34765e-05	8.86311e-05	8.59554e-05	9.66115e-05	0.000216148	0.000224918	0.000202709	0.000201335	0.000181213	0.000188186	0.000217021	0.000224973	0.000184109	0.00019021	0.000223824	0.000174643	0.000219756	0.000227515	0.000221751	0.000193478	0.000191655	0.000138592
meta_401	PC(15:0/P-18:1(11Z))	3.0036e-05	3.63833e-05	4.54095e-05	3.4834e-05	2.26093e-05	3.77955e-05	3.05851e-05	3.32839e-05	3.13345e-05	4.6494e-05	3.59115e-05	1.82539e-05	3.61342e-05	3.06214e-05	2.91903e-05	2.89963e-05	3.06339e-05	3.95399e-05	3.48113e-05	4.16637e-05	3.77942e-05	3.48815e-05	2.9669e-05	4.26513e-05	3.46657e-05	3.24397e-05	2.63493e-05	1.99762e-05	3.50776e-05	3.85062e-05	8.77209e-06	7.66511e-07	0	8.66545e-06	1.96808e-06	1.39465e-05	3.89098e-06	2.44746e-05	4.51255e-06	1.08746e-05	2.1643e-06	9.28069e-07	1.27085e-05	1.61914e-06	4.31268e-06	1.1018e-05	7.90712e-06	9.12602e-06
meta_378	Hydroxyhexamide	3.78847e-05	4.33319e-05	4.6227e-05	4.23417e-05	4.32061e-05	4.46574e-05	4.48182e-05	5.45092e-05	4.38337e-05	4.08336e-05	4.48538e-05	3.04911e-05	3.3028e-05	3.72886e-05	3.85376e-05	3.45317e-05	3.48719e-05	3.60165e-05	3.41882e-05	4.04544e-05	3.5534e-05	3.67207e-05	4.52476e-05	3.87599e-05	4.12388e-05	3.74316e-05	3.4126e-05	2.95583e-05	3.6171e-05	4.37339e-05	9.20312e-05	9.72673e-05	8.59128e-05	9.6791e-05	7.52993e-05	8.54775e-05	0.000119657	0.000115947	0.000113765	0.000103078	0.00010587	7.85654e-05	9.04452e-05	0.000110307	0.00011119	0.000118125	0.000106467	7.52595e-05
meta_1035	1-Methoxy-3-methylene-2-pentanone	3.42155e-05	4.72597e-05	5.00702e-05	5.38005e-05	4.78613e-05	4.59687e-05	3.9467e-05	4.9241e-05	5.58542e-05	5.36193e-05	4.2491e-05	4.33685e-05	3.14056e-05	4.73737e-05	4.20421e-05	4.04138e-05	4.73482e-05	4.66041e-05	5.6506e-05	4.16504e-05	3.60506e-05	4.78267e-05	4.51353e-05	5.12386e-05	4.68394e-05	5.13258e-05	5.83909e-05	4.18758e-05	3.62503e-05	4.3223e-05	9.62779e-05	0.000113581	0.000106468	0.000105443	0.000108017	0.000123243	0.000103625	0.000125949	0.000107376	0.00013127	0.000110039	9.25898e-05	8.52779e-05	0.000122424	0.000106248	0.000104758	0.000106607	6.89313e-05
meta_1727	1-Oleoyl-sn-glycero-3-phosphocholine	0.00116639	0.00142797	0.00149649	0.00135462	0.00136822	0.00138899	0.00130089	0.00120339	0.00126896	0.00138877	0.00137813	0.00108263	0.00132457	0.00126349	0.00136788	0.00122591	0.00123474	0.00143763	0.00118079	0.00144285	0.00132005	0.00128061	0.00172681	0.00139609	0.00146703	0.00143811	0.00121475	0.00112817	0.00131289	0.00147073	0.00334288	0.00346945	0.00320382	0.0031409	0.00265069	0.00275403	0.00362903	0.0036387	0.00329027	0.00324761	0.00346088	0.00265512	0.00344629	0.00357855	0.00383207	0.00361334	0.00294794	0.00242271
meta_985	Cinitapride	0.000440871	0.000520338	0.000543486	0.000504544	0.000511539	0.000501365	0.000514008	0.000503925	0.000510321	0.000497105	0.000509885	0.000382923	0.000435414	0.000431157	0.000465833	0.000420137	0.000416922	0.000482601	0.000408152	0.000478471	0.000444706	0.000452781	0.000532127	0.000470944	0.000492726	0.000480873	0.000414334	0.000371208	0.000419024	0.000478442	0.00107796	0.00114153	0.00100917	0.00103832	0.00087666	0.000938087	0.00121709	0.00117343	0.00111783	0.00107096	0.00113586	0.000858925	0.00105655	0.00120014	0.00118713	0.00113864	0.00101084	0.000735504
meta_528	erythro-6,8-Tricosanediol	1.09939e-05	1.10871e-05	1.24225e-05	1.22531e-05	8.54932e-06	1.11067e-05	8.87171e-06	1.27633e-05	1.06686e-05	1.10402e-05	1.09139e-05	1.00793e-05	1.20918e-05	1.30303e-05	1.06431e-05	1.153e-05	1.13502e-05	1.34593e-05	1.17171e-05	1.2151e-05	1.2272e-05	9.66376e-06	1.44104e-05	1.4234e-05	1.26795e-05	1.42715e-05	1.31792e-05	1.06808e-05	9.95597e-06	1.3262e-05	3.79059e-06	9.88941e-07	7.75219e-07	4.22946e-06	2.62161e-06	8.49621e-07	3.54436e-06	5.99813e-06	3.69076e-06	1.69814e-06	5.31987e-06	1.74211e-06	5.91531e-06	5.60607e-06	2.91666e-06	5.80745e-06	3.12458e-06	4.69493e-06
meta_463	N(6)-(Octanoyl)lysine	2.84837e-06	2.6379e-06	2.5518e-06	3.15738e-06	2.02488e-06	2.11622e-06	1.88423e-06	2.18027e-06	3.23036e-06	1.87402e-06	2.78715e-06	2.18593e-06	2.85706e-06	2.75262e-06	2.76974e-06	2.36116e-06	2.17021e-06	2.65207e-06	1.89155e-06	2.15578e-06	3.44546e-06	3.16983e-06	3.14769e-06	2.70713e-06	3.02886e-06	2.46886e-06	3.13987e-06	3.32476e-06	2.07966e-06	3.10922e-06	4.37125e-07	0	6.37177e-07	8.36684e-07	6.60769e-07	1.25199e-06	0	1.60037e-06	0	4.39756e-07	1.15762e-06	0	8.39132e-07	0	6.47495e-07	0	6.33739e-07	4.20484e-07
meta_757	Tricosanoic acid	3.9296e-05	3.7626e-05	5.72035e-05	3.39339e-05	3.39889e-05	4.89083e-05	3.63294e-05	4.57625e-05	5.44427e-05	5.26514e-05	3.51413e-05	2.13233e-05	3.18079e-05	3.22201e-05	2.72121e-05	2.35791e-05	4.97357e-05	3.73511e-05	6.52627e-05	4.04017e-05	3.50437e-05	4.27089e-05	5.02145e-05	4.80871e-05	3.25543e-05	4.11614e-05	2.70788e-05	1.70285e-05	3.41756e-05	2.84744e-05	0.000108804	9.59135e-05	0.000100885	8.04856e-05	0.000105033	0.000108173	0.000114662	0.0001274	0.000126924	0.000141189	0.000106603	7.10777e-05	9.67522e-05	0.000100209	9.41194e-05	8.96511e-05	0.000116104	0.000101486
meta_1741	Cholic acid	4.33976e-05	3.80947e-05	4.09478e-05	4.66381e-05	5.84075e-05	5.43909e-05	3.54985e-05	3.84587e-05	3.57804e-05	2.84904e-05	4.46597e-05	4.18711e-05	3.10006e-05	3.81016e-05	3.77239e-05	4.4e-05	5.5448e-05	5.56128e-05	5.30375e-05	5.0264e-05	4.3067e-05	3.36597e-05	3.67834e-05	3.3395e-05	4.28587e-05	4.50664e-05	2.73093e-05	2.91318e-05	3.01262e-05	3.70362e-05	2.29203e-06	2.19572e-06	4.52011e-06	8.51119e-06	4.71173e-06	8.23727e-06	4.29409e-06	2.09836e-06	7.81164e-06	2.26459e-06	1.61803e-06	2.36059e-06	2.72469e-06	4.87886e-07	4.15249e-07	7.6414e-06	1.55375e-06	2.50004e-06
meta_580	4-Thialysine	0.000428802	0.000518653	0.00048096	0.000635882	0.000678522	0.000409175	0.000515719	0.000456288	0.000663028	0.00062601	0.000529104	0.000441798	0.000424161	0.000557918	0.000445648	0.000413874	0.000629686	0.000515691	0.000539644	0.000378582	0.000359452	0.000493584	0.00053161	0.00063192	0.000608176	0.000552113	0.00068497	0.000421752	0.000393122	0.000500542	0.00141875	0.00151928	0.00161715	0.00147063	0.00181168	0.00144629	0.00148087	0.00137441	0.00169043	0.00179209	0.00215292	0.0013633	0.00134606	0.00166382	0.00142702	0.00144897	0.00183431	0.00111566
meta_1572	Cohibin D	0.000845812	0.00109481	0.00149671	0.000915179	0.000733926	0.00116111	0.000795106	0.00120263	0.00117291	0.000755929	0.000859668	0.000433956	0.000882859	0.000953384	0.000666932	0.000849521	0.000675329	0.000677916	0.00123953	0.000805514	0.000621164	0.00080723	0.00144626	0.000935706	0.00120377	0.000830035	0.000613698	0.000719926	0.000863716	0.00101954	0.00268609	0.00261294	0.00254691	0.00231553	0.00227253	0.00249054	0.00315145	0.0032538	0.00262448	0.00305764	0.0029312	0.0019435	0.00275835	0.00288583	0.00280699	0.003162	0.00224328	0.00189997
meta_1306	3-Oxododecanoic acid	3.47622e-06	5.00118e-06	3.13031e-06	4.26465e-06	3.80987e-06	4.07286e-06	3.86179e-06	4.70769e-06	4.46781e-06	4.10902e-06	3.54077e-06	5.57884e-06	4.8208e-06	3.51649e-06	3.02783e-06	3.5099e-06	2.69778e-06	4.84389e-06	3.60246e-06	4.80757e-06	2.46466e-06	3.6619e-06	4.93814e-06	4.31923e-06	3.07203e-06	2.46303e-06	3.13742e-06	3.59082e-06	3.05844e-06	3.41716e-06	0	0	0	6.57091e-07	0	0	0	1.38788e-07	1.72675e-07	0	0	0	0	0	2.53297e-07	3.29156e-08	0	0
meta_754	2-Methyl-3-(methyldithio)furan	0.000562312	0.000677537	0.000733074	0.0006464	0.000589265	0.000620193	0.000602478	0.000658716	0.000614387	0.000603928	0.000609836	0.000479549	0.000575982	0.000532484	0.000582841	0.000608185	0.000585266	0.000643793	0.000564708	0.000576227	0.000547528	0.00059054	0.000725494	0.000674127	0.000642952	0.000610987	0.000539479	0.000554272	0.000566345	0.000626305	0.00138843	0.00151188	0.00135928	0.0013486	0.00119696	0.0012757	0.00154731	0.0014923	0.00130121	0.00139729	0.00145333	0.00114427	0.00152656	0.0014893	0.00154899	0.00138824	0.00124597	0.000925476
meta_1520	Pyruvic acid	6.54349e-06	8.67821e-06	8.88725e-06	9.321e-06	8.79459e-06	9.56871e-06	7.30954e-06	8.32436e-06	8.59498e-06	1.17182e-05	8.2046e-06	7.00787e-06	7.61497e-06	7.50305e-06	6.83737e-06	8.74288e-06	7.25726e-06	7.71034e-06	1.03884e-05	6.34201e-06	7.17183e-06	9.25005e-06	7.0217e-06	8.97192e-06	8.74165e-06	9.07382e-06	9.04899e-06	6.60291e-06	5.55363e-06	7.68478e-06	1.39521e-05	1.79647e-05	1.89059e-05	2.03158e-05	2.06246e-05	2.2252e-05	2.02229e-05	1.81969e-05	2.06126e-05	2.59579e-05	2.29069e-05	1.8459e-05	2.15736e-05	1.87547e-05	2.0442e-05	2.57232e-05	1.87814e-05	1.74743e-05
meta_199	Lansioside B	0.00014857	0.000141249	0.000218291	0.000119086	0.000130744	0.000151547	0.000126922	0.000136166	0.000174158	0.000142631	0.000100881	5.5477e-05	0.000110317	0.000108083	9.50052e-05	0.000112795	0.000115387	0.000136746	0.000171118	0.000138854	0.000104519	0.000133503	0.000179247	0.000155268	0.000131332	0.00015586	6.37882e-05	8.02736e-05	0.000129727	0.000151486	0.000475367	0.00041548	0.000545311	0.000356943	0.000469948	0.000433115	0.000586777	0.000587511	0.000588278	0.000521442	0.00051976	0.000274107	0.000505954	0.000439864	0.000430888	0.000405537	0.000377637	0.000435068
meta_1396	alpha-Zearalenol	7.89312e-06	8.86128e-06	9.75958e-06	8.2703e-06	7.22553e-06	7.12859e-06	8.07335e-06	9.24004e-06	9.80369e-06	8.84212e-06	8.06301e-06	5.9344e-06	7.37105e-06	7.99028e-06	9.19322e-06	6.83691e-06	7.80753e-06	6.16765e-06	6.23512e-06	7.05062e-06	7.14783e-06	7.56118e-06	7.78954e-06	6.07776e-06	6.71585e-06	7.60639e-06	7.28604e-06	6.0831e-06	6.9085e-06	7.06971e-06	2.42327e-05	2.61558e-05	2.33885e-05	2.51545e-05	2.10574e-05	2.34934e-05	2.76193e-05	2.64539e-05	3.01942e-05	2.86551e-05	2.82802e-05	1.63288e-05	2.63267e-05	3.42061e-05	3.00575e-05	2.72609e-05	3.03861e-05	1.90149e-05
meta_1555	DG(16:0/20:1(11Z)/0:0)	0.00225039	0.00240783	0.00244824	0.00222	0.00206543	0.00221489	0.00213743	0.00230631	0.0021769	0.00217692	0.00224452	0.00160873	0.00193298	0.00188864	0.00211978	0.00202939	0.00211433	0.00223453	0.00198389	0.0021425	0.00200745	0.002093	0.00247106	0.00206009	0.00225814	0.0022513	0.00190376	0.00186246	0.0020624	0.00235348	0.00445355	0.0046792	0.00463664	0.00424478	0.00375724	0.00410234	0.00498742	0.00498663	0.00432343	0.00455919	0.00477966	0.00362263	0.00461057	0.00506612	0.00523837	0.00466563	0.00421492	0.00315088
meta_535	41-O-demethylrapamycin	0.000150349	0.000126357	9.49014e-05	0.000147411	0.00013659	0.000100871	0.000112879	0.000123262	0.000104244	9.3105e-05	0.000108674	0.000136892	0.000125345	0.000149811	0.000112145	0.000179002	0.000141372	9.16639e-05	0.000111233	9.28127e-05	0.000126385	8.86242e-05	7.5692e-05	9.55032e-05	7.88772e-05	7.90213e-05	0.000104101	0.000107604	0.000122867	0.000100061	1.15464e-05	9.64809e-06	2.37552e-05	1.19093e-05	2.18887e-05	2.40734e-06	4.37231e-06	7.43261e-06	1.70931e-05	7.15465e-06	1.05104e-05	1.81897e-05	1.62967e-06	1.58732e-05	9.04103e-06	1.06602e-05	1.90782e-05	1.43661e-05
meta_989	PS(22:6(4Z,7Z,10Z,13Z,16Z,19Z)/16:0)	7.49747e-05	5.82591e-05	6.47727e-05	9.37106e-05	8.43748e-05	6.99966e-05	7.16701e-05	5.94577e-05	9.32067e-05	7.82478e-05	7.17335e-05	7.56678e-05	6.78835e-05	9.21825e-05	6.46816e-05	7.86901e-05	8.04069e-05	8.09113e-05	6.9484e-05	6.25042e-05	6.59693e-05	9.02101e-05	7.5249e-05	9.35422e-05	7.76407e-05	8.53008e-05	6.52382e-05	5.99891e-05	4.15013e-05	7.22756e-05	2.87466e-05	2.26511e-05	2.86687e-05	2.56363e-05	4.47078e-05	2.8316e-05	2.65728e-05	2.85194e-05	4.06373e-05	2.57587e-05	3.37962e-05	5.56167e-05	1.62065e-05	3.30936e-05	2.61973e-05	1.77894e-05	4.00678e-05	2.60079e-05
meta_10	Uric acid	0.0022031	0.00205578	0.0025627	0.00259046	0.00180643	0.00319244	0.00170898	0.00180485	0.00301119	0.00295027	0.00210063	0.00250975	0.00155198	0.00224806	0.00218913	0.00207964	0.00286187	0.00264923	0.00219864	0.00184166	0.00279853	0.00220892	0.00209031	0.00288764	0.00179647	0.00194687	0.00281805	0.00139248	0.00195878	0.00214475	0.0052887	0.00529523	0.00613686	0.00516483	0.00628138	0.00684385	0.0054268	0.00581787	0.00734294	0.00803242	0.00591428	0.00617579	0.00487621	0.00561034	0.00561198	0.00554404	0.00684735	0.00490522
meta_1676	PC(20:4(5Z,8Z,11Z,14Z)/20:3(5Z,8Z,11Z))	0.000253481	0.000239726	0.000286936	0.00029467	0.000225635	0.000180746	0.000198729	0.000233057	0.000329286	0.000309509	0.000336916	0.000297192	0.000258892	0.000279969	0.000214066	0.00028322	0.000264886	0.000234572	0.000205474	0.000186628	0.000149633	0.000254904	0.000191153	0.000281399	0.000255305	0.000263215	0.000246203	0.000208813	0.00020733	0.000279543	0.000147894	6.30258e-05	6.97311e-05	6.99909e-05	8.31339e-05	8.58896e-05	8.01027e-05	8.65829e-05	0.000137966	0.000125819	6.51783e-05	8.11196e-05	7.40673e-05	0.000162107	0.000104503	0.000124951	0.000118282	7.98982e-05
meta_1527	2-Ethyl-5-imino-1-cyclopenten-1-ol	0.000603078	0.000701761	0.000720674	0.000664788	0.000589818	0.000629011	0.000580155	0.000660411	0.000630644	0.000621022	0.000582393	0.000467999	0.000551235	0.000535899	0.000578945	0.000590528	0.000617758	0.000629909	0.000585176	0.000601475	0.000560148	0.000605377	0.000728922	0.000709207	0.000649114	0.000664596	0.000538714	0.000541582	0.000594513	0.000689759	0.00142078	0.00157679	0.00136441	0.00132868	0.00125058	0.00130789	0.00161354	0.00158167	0.0013544	0.00139024	0.00162491	0.00114612	0.00151244	0.00161256	0.00165311	0.00151465	0.00127887	0.00104171
meta_1548	Adenosine octaphosphate	0.000449367	0.000534776	0.000596498	0.000510804	0.00045621	0.000472694	0.000444866	0.00052855	0.000425881	0.000385196	0.00048069	0.000362534	0.000460626	0.000430101	0.000435137	0.000467182	0.000464445	0.000511092	0.000416752	0.000425732	0.000419765	0.000467274	0.000598186	0.000512091	0.000527415	0.0004997	0.000405112	0.000448554	0.000456319	0.000494817	0.00110028	0.00111246	0.000999597	0.000992948	0.000874895	0.00091684	0.00110901	0.00117409	0.000932109	0.000954452	0.00113503	0.000858417	0.00117043	0.00122267	0.00114591	0.00103122	0.000926451	0.000672008
meta_1428	Thromboxane	0.000261702	0.000310165	0.000270072	0.000283849	0.000245137	0.000261811	0.000272004	0.000265143	0.000260729	0.000298217	0.000314996	0.000266213	0.000304696	0.000254103	0.000312749	0.000283607	0.000297675	0.00032974	0.000237688	0.000285268	0.000291044	0.000288253	0.00035148	0.000238389	0.000320594	0.000311966	0.000278245	0.00026767	0.000323817	0.000351311	0.000961544	0.000900094	0.000994625	0.000807185	0.000783219	0.000809012	0.000984247	0.000870425	0.000897313	0.000897781	0.000978382	0.000680402	0.000969796	0.00103649	0.00109499	0.00084607	0.000757049	0.000607744
meta_1518	3-(2-Furanylmethyl)-1H-pyrrole	5.02719e-05	6.20839e-05	6.18679e-05	7.34033e-05	8.18288e-05	6.44651e-05	5.73212e-05	5.16211e-05	5.97822e-05	7.12683e-05	7.05618e-05	6.46768e-05	5.30543e-05	6.45217e-05	6.54958e-05	4.91009e-05	6.49285e-05	7.46835e-05	5.53648e-05	4.54019e-05	5.27172e-05	7.1411e-05	7.67123e-05	6.03922e-05	6.46571e-05	6.45991e-05	6.05157e-05	5.60886e-05	5.38693e-05	6.26098e-05	0.00012189	0.000151754	0.000120717	0.000165503	0.000146751	0.000165071	0.000128259	0.000124206	0.000125799	0.000145617	0.000178995	0.000131509	0.00012859	0.000170371	0.000142364	0.000135269	0.000163147	0.000121617
meta_1511	Menthyl ethylene glycol carbonate	1.64234e-05	1.29057e-05	1.50094e-05	1.78744e-05	1.89503e-05	2.03126e-05	1.97801e-05	1.78805e-05	1.9095e-05	1.88427e-05	1.45084e-05	1.48069e-05	1.6951e-05	1.41408e-05	1.72908e-05	1.62534e-05	1.79557e-05	2.75225e-05	1.76583e-05	2.4871e-05	3.08928e-05	2.6362e-05	2.25894e-05	2.23457e-05	2.22266e-05	2.54192e-05	1.81659e-05	1.68704e-05	1.5324e-05	1.94201e-05	6.92048e-06	4.19508e-06	2.10773e-06	3.8518e-06	3.33681e-06	2.70166e-06	5.02033e-06	3.39925e-06	1.64907e-06	2.32218e-06	2.48326e-06	1.09219e-06	4.58738e-06	3.09584e-06	1.14658e-06	2.84448e-06	3.85439e-06	1.31187e-06
meta_1179	Eugenitin	0.0031967	0.00324085	0.00325262	0.00304851	0.00246149	0.00280351	0.00289064	0.00351289	0.00303427	0.0030697	0.00259417	0.00235708	0.00318286	0.00272443	0.00273027	0.00292235	0.00304085	0.00316814	0.00269019	0.00296378	0.00283735	0.00285961	0.00346362	0.00352638	0.00309904	0.00303662	0.00266035	0.00282087	0.0029469	0.00302167	0.00854111	0.00967486	0.00833168	0.00713487	0.00595254	0.00749801	0.0086566	0.00827768	0.00743937	0.00835004	0.00756981	0.00563264	0.00806582	0.00806033	0.00842668	0.00776256	0.00751091	0.005019
meta_723	(E)-5-(3,4,5,6-Tetrahydro-3-pyridylidenemethyl)-2-furanmethanol	2.17516e-05	2.36384e-05	2.60144e-05	2.38515e-05	2.32094e-05	2.37329e-05	2.01868e-05	2.4103e-05	2.48403e-05	2.7182e-05	2.27825e-05	2.25774e-05	1.99475e-05	2.07188e-05	2.13223e-05	2.01816e-05	2.27186e-05	2.48796e-05	2.93561e-05	2.00101e-05	1.97926e-05	1.70096e-05	2.39897e-05	2.65088e-05	2.70266e-05	2.41881e-05	2.4563e-05	1.87557e-05	1.61929e-05	2.25756e-05	4.91673e-05	6.07928e-05	6.35455e-05	5.05322e-05	5.54233e-05	6.80363e-05	6.58781e-05	5.80675e-05	6.35987e-05	7.60513e-05	6.8002e-05	5.60411e-05	5.36501e-05	5.79453e-05	6.20399e-05	5.57093e-05	5.62951e-05	3.99293e-05
meta_1531	Gyromitrin	8.91852e-05	0.000106317	9.98613e-05	0.000127384	0.000134566	8.8527e-05	0.000106731	9.61135e-05	0.000131935	0.000122104	0.000108537	8.58545e-05	8.42353e-05	0.000109551	9.12205e-05	8.48874e-05	0.000122622	0.000103698	0.00010465	7.4612e-05	7.23696e-05	9.56981e-05	0.0001065	0.000119011	0.000118357	0.000104875	0.000127959	8.32708e-05	7.87304e-05	9.6833e-05	0.000266602	0.00028595	0.000297452	0.000280357	0.00032847	0.000262995	0.00027487	0.000257996	0.000304877	0.00032269	0.000394123	0.000244766	0.000245356	0.000303308	0.000256582	0.000253096	0.000321086	0.000201851
meta_597	L-Canaline	1.23557e-05	1.44929e-05	1.45618e-05	1.42075e-05	1.5462e-05	1.36394e-05	1.25958e-05	1.30517e-05	1.25662e-05	1.46701e-05	1.39485e-05	1.14238e-05	1.31171e-05	1.21481e-05	1.30667e-05	1.18452e-05	1.27605e-05	1.44542e-05	1.13803e-05	1.12537e-05	1.13042e-05	1.24334e-05	1.47306e-05	1.31254e-05	1.24738e-05	1.15156e-05	1.23233e-05	1.15808e-05	1.09768e-05	1.28385e-05	2.68701e-05	3.16651e-05	2.61659e-05	3.14278e-05	2.74036e-05	3.27548e-05	2.91275e-05	3.26376e-05	2.61383e-05	3.01382e-05	3.68725e-05	2.61767e-05	2.78438e-05	3.17035e-05	2.90067e-05	2.68229e-05	3.03432e-05	2.09658e-05
meta_73	Cerebronic acid	0.0017329	0.00213462	0.00231289	0.00211345	0.00163223	0.00200995	0.00187703	0.00221219	0.00196013	0.00189773	0.00213049	0.00127669	0.0019408	0.00187778	0.00166502	0.00189582	0.00184537	0.00213239	0.00195042	0.00178366	0.00208812	0.00179399	0.00250977	0.00236477	0.00250546	0.00240595	0.00181785	0.00160484	0.00194542	0.00238907	0.00128169	0.000940998	0.000739947	0.000877162	0.000634234	0.000863429	0.00128576	0.00130632	0.000649956	0.000913167	0.000768935	0.000508046	0.0012487	0.000735697	0.00100112	0.00119394	0.00104341	0.000728619
meta_823	1-(beta-D-Glucopyranosyloxy)-3-octanone	9.5093e-05	0.000109684	0.000118479	0.000117983	0.000105324	0.000109548	9.41547e-05	0.000108779	0.000104194	0.000111449	0.00010021	8.72678e-05	0.000103334	0.000101807	0.000106672	0.000113681	0.00010829	0.000115105	9.98798e-05	0.000104856	9.1799e-05	0.000111281	0.000126965	0.000129783	0.000124914	0.000117646	9.85984e-05	0.000112625	9.99651e-05	0.00011941	0.000225195	0.000267419	0.000221795	0.000217687	0.000195678	0.000209252	0.000254579	0.000255714	0.000211472	0.000232293	0.000266777	0.000193705	0.000262556	0.000274082	0.00029673	0.000273022	0.000244158	0.000188441
meta_242	Threoninyl-Methionine	0.000241164	0.000275771	0.000294974	0.000292786	0.000247398	0.000268939	0.000240383	0.000274759	0.000261414	0.00027535	0.000263217	0.000204359	0.000251629	0.000234106	0.000251949	0.000262763	0.000246501	0.000273795	0.000248071	0.000257877	0.000241841	0.000253007	0.00031179	0.000297654	0.000290323	0.00027704	0.000228806	0.000263036	0.00025145	0.00028328	0.000540248	0.000632995	0.000508526	0.00053155	0.000444145	0.000488558	0.000599543	0.000585125	0.000485863	0.000537869	0.000607579	0.000447879	0.000612246	0.000614402	0.000668249	0.000636731	0.000544164	0.000434916
meta_328	11-Hydroxyeicosatetraenoate glyceryl ester	3.97991e-06	5.67329e-06	5.17389e-06	4.90565e-06	4.34432e-06	4.50056e-06	4.00345e-06	8.14413e-06	5.86985e-06	6.02204e-06	4.72734e-06	4.23865e-06	3.36125e-06	6.75886e-06	4.56045e-06	3.34527e-06	2.33794e-06	4.037e-06	4.83579e-06	6.21457e-06	3.39936e-06	3.82925e-06	4.62731e-06	5.44731e-06	3.75865e-06	7.09668e-06	4.3621e-06	4.92803e-06	4.34166e-06	4.53796e-06	5.04194e-07	0	0	0	6.4498e-07	1.14481e-06	0	0	9.70441e-07	0	0	1.85255e-06	7.45003e-07	5.71634e-07	0	0	6.85223e-07	1.12493e-06
meta_1551	2-(Methylthio)-3H-phenoxazin-3-one	1.696e-05	2.73462e-05	3.04721e-05	3.47492e-05	2.73926e-05	2.82321e-05	2.31458e-05	2.65812e-05	3.47891e-05	3.36442e-05	2.38855e-05	2.62092e-05	2.04764e-05	2.8932e-05	2.32925e-05	2.86642e-05	2.41041e-05	2.92669e-05	3.32911e-05	2.30336e-05	1.9638e-05	2.98445e-05	2.84564e-05	3.19784e-05	2.64724e-05	2.85854e-05	3.24874e-05	2.58757e-05	1.84265e-05	2.35435e-05	4.67259e-05	6.26887e-05	5.86449e-05	6.16396e-05	6.21385e-05	6.56693e-05	6.02082e-05	6.241e-05	6.67867e-05	7.55053e-05	5.52265e-05	5.45413e-05	4.95499e-05	6.90653e-05	5.55381e-05	5.97299e-05	5.95203e-05	3.57668e-05
meta_828	2-Keto-6-acetamidocaproate	0.00582571	0.00736169	0.00693803	0.00822179	0.00925326	0.0075864	0.00640631	0.00580017	0.0067035	0.00867306	0.00799074	0.00743583	0.00597917	0.00780428	0.00736541	0.00565192	0.00787058	0.00884681	0.00642108	0.00537919	0.00632557	0.00879968	0.00894192	0.00666968	0.0073933	0.00775337	0.00723162	0.0066521	0.00643504	0.00716432	0.0137884	0.0176217	0.0146006	0.0197646	0.0183971	0.0201871	0.0158376	0.0151888	0.0147042	0.0178715	0.0225152	0.0158444	0.0152782	0.0215028	0.0173487	0.0173871	0.0201725	0.0152785
meta_9	L-Carnitine	0.00167321	0.00222373	0.00227456	0.00201483	0.00169861	0.00204346	0.00171636	0.00169371	0.00163951	0.00207679	0.0017691	0.000968578	0.00128549	0.00167079	0.00192357	0.00180044	0.00205005	0.0025695	0.0017926	0.00206075	0.00125597	0.00214443	0.00126118	0.00234552	0.00188515	0.00269776	0.00167576	0.00128871	0.00145678	0.00193542	0.00435566	0.00479085	0.00437101	0.00481501	0.00454156	0.00580696	0.0055369	0.00528258	0.00506479	0.00565525	0.00545893	0.00272659	0.00455927	0.00467827	0.00486325	0.00534813	0.0042955	0.00352014
meta_36	5,7-Dihydroxy-4'-methoxy-8-methylflavanone	9.46249e-05	0.000101496	0.00010731	0.000104325	9.5907e-05	9.72088e-05	8.47296e-05	9.62064e-05	8.80662e-05	8.45172e-05	8.00677e-05	7.37427e-05	8.32412e-05	7.65082e-05	9.30061e-05	8.38277e-05	8.81221e-05	8.48561e-05	9.59663e-05	8.89799e-05	7.64307e-05	9.10004e-05	9.65291e-05	0.000103299	0.000105071	9.45817e-05	9.94779e-05	8.82557e-05	6.67436e-05	9.44345e-05	0.000219757	0.000244785	0.000218134	0.000240016	0.000198057	0.000229703	0.000172986	0.000210046	0.000192419	0.000189245	0.000210068	0.000184622	0.000201411	0.000234326	0.00022711	0.000198895	0.000220973	0.00014057
meta_1598	Vinaginsenoside R1	0.000505411	0.000357481	0.000511077	0.000525249	0.000435131	0.000423188	0.000368495	0.000377725	0.000498478	0.000460511	0.000443543	0.0004038	0.000441795	0.000586291	0.000393659	0.000545129	0.0003658	0.000529617	0.000407523	0.000367057	0.000358187	0.000571883	0.000407529	0.00055169	0.000469581	0.0004543	0.000376909	0.000371102	0.000296389	0.000426579	0.000152538	0.000109537	0.000129932	0.000181615	0.000237131	0.000142412	0.000160858	0.000379128	0.00024866	0.000166787	0.000203933	0.000254712	0.000191639	0.000240554	9.09901e-05	0.000220512	0.000257086	0.000158881
meta_1545	18-Dehydroursolic acid 3-arabinoside	8.97839e-05	7.59139e-05	3.66728e-05	7.83652e-05	0.000103462	8.33424e-05	6.47614e-05	7.73562e-05	6.2864e-05	6.38779e-05	4.47492e-05	0.000114458	5.84566e-05	6.69482e-05	6.31683e-05	6.03894e-05	7.71371e-05	5.501e-05	7.62706e-05	7.31801e-05	8.8937e-05	5.53456e-05	4.34423e-05	5.10518e-05	7.18726e-05	5.50446e-05	8.68305e-05	9.11335e-05	6.89722e-05	5.75198e-05	0	7.56159e-06	2.80634e-06	9.17217e-06	9.64435e-06	0	0	3.02101e-06	3.23349e-06	0	0	7.17747e-06	0	0	0	4.52506e-06	1.7899e-06	2.13418e-05
meta_579	4-Acetylzearalenone	0.000366318	0.00035602	0.000366225	0.000342046	0.000295386	0.000340263	0.000333031	0.000384333	0.000322508	0.000340236	0.00027112	0.000261802	0.000384665	0.000337075	0.000300299	0.000315471	0.000334435	0.000368748	0.000286272	0.000327414	0.000309733	0.000312866	0.000402299	0.000366384	0.000357297	0.000307104	0.000304379	0.000290827	0.000312632	0.000299517	0.000871274	0.000983708	0.000893406	0.000729739	0.00063021	0.000800474	0.000910883	0.00102213	0.000806006	0.000873837	0.000846434	0.000697886	0.000942364	0.000908749	0.000868093	0.000889684	0.000780045	0.000549811
meta_876	Ganoderic acid B	0.000175312	0.000216195	0.000230801	0.000205354	0.000231942	0.000214944	0.000202626	0.000224009	0.000203719	0.000183507	0.00022251	0.000139404	0.000158791	0.000181059	0.000190835	0.000174878	0.000169428	0.000184181	0.000215199	0.000214962	0.000193332	0.000178123	0.000247424	0.000188851	0.000180371	0.000208136	0.000182389	0.000142294	0.000180823	0.000208152	0.000421269	0.000451788	0.000362057	0.000409884	0.000340682	0.000335075	0.000471073	0.000532927	0.000420745	0.000408276	0.000443802	0.000340734	0.00042225	0.000465536	0.000461217	0.00049218	0.000403417	0.000295142
meta_173	1-(Hydroxymethyl)-5,5-dimethyl-2,4-imidazolidinedione	0.000111454	0.000149803	0.000137031	0.000168661	0.000180439	0.000125922	0.000132099	0.000127973	0.000174257	0.000171761	0.000142847	0.000126191	0.000117502	0.000152963	0.000121266	0.000119941	0.000158743	0.000153854	0.000148337	9.97238e-05	0.000109479	0.000129853	0.00013681	0.000177811	0.000157062	0.000145645	0.000172231	0.000106341	0.000102054	0.000136738	0.000393622	0.000405688	0.000453593	0.000407622	0.000540781	0.000414825	0.000399854	0.000406422	0.000465862	0.000525178	0.00054038	0.00037405	0.000339587	0.000429226	0.000370358	0.000394159	0.000487629	0.000326823
meta_1314	xi-2,3-Octadiene-5,7-diyn-1-ol	0.00031989	0.000414264	0.000390088	0.000485818	0.000538687	0.000350299	0.00038593	0.000331951	0.000505665	0.000509589	0.000384759	0.000369792	0.000331812	0.000462067	0.000339602	0.000332694	0.000467113	0.000445797	0.000433979	0.000281188	0.000304309	0.000383247	0.000377978	0.000487863	0.000444795	0.000429633	0.000509956	0.000306511	0.000280305	0.00039793	0.00116633	0.00120372	0.00133091	0.00121672	0.00169184	0.00124628	0.0012137	0.0011716	0.00141537	0.00159888	0.00169273	0.00113027	0.00102649	0.00129417	0.00113476	0.0012046	0.00150475	0.00098274
meta_1517	Histidinal	8.26524e-05	9.85879e-05	0.000138446	0.000116276	9.2672e-05	9.31632e-05	9.42559e-05	8.78026e-05	0.000104794	0.000114473	9.25493e-05	7.16003e-05	8.08028e-05	8.41504e-05	0.000110445	7.821e-05	0.000105247	0.000128739	0.00010552	8.9631e-05	9.0837e-05	0.000105464	0.000119016	0.000106086	0.000101382	0.000105917	0.000105515	9.29336e-05	9.04982e-05	9.29249e-05	0.000259645	0.000265831	0.000262199	0.000314012	0.000198856	0.000312501	0.000218056	0.000255889	0.000260945	0.000310197	0.000290155	0.000207742	0.000216154	0.000289182	0.000291071	0.000222002	0.000320531	0.000185231
meta_1475	pyroglutamine	5.7737e-05	7.81619e-05	7.92258e-05	8.08838e-05	7.72849e-05	8.90524e-05	5.24491e-05	7.96402e-05	9.12142e-05	9.08831e-05	6.15845e-05	6.26743e-05	6.92867e-05	5.95478e-05	5.66169e-05	7.25118e-05	7.39971e-05	6.06652e-05	7.76214e-05	7.32079e-05	8.15608e-05	8.54505e-05	8.57652e-05	8.57439e-05	7.95773e-05	8.01837e-05	9.51497e-05	8.46041e-05	6.82271e-05	7.7763e-05	0.000194039	0.000250586	0.000187042	0.00023455	0.000179667	0.000231756	0.00020486	0.000237257	0.000214936	0.00027042	0.000160911	0.000182584	0.000202107	0.000264149	0.000221484	0.000191598	0.000247624	0.000134931
meta_1417	Helianthoside A	3.91282e-06	7.29185e-06	2.56017e-06	3.43257e-06	0	2.69667e-06	2.67378e-06	2.21359e-06	2.18841e-06	3.22382e-06	1.9281e-06	1.4318e-06	1.2444e-06	0	0	0	1.66766e-06	2.33232e-06	2.56003e-07	2.53774e-06	1.86944e-06	1.9106e-06	2.807e-06	1.2273e-06	1.00841e-06	1.66349e-06	4.12789e-07	5.04917e-07	1.4316e-06	1.04956e-06	4.20135e-05	4.14046e-05	4.68576e-05	3.73252e-05	3.55295e-05	3.99126e-05	5.22855e-05	5.56175e-05	3.08631e-05	4.00324e-05	6.09302e-05	3.40257e-05	4.48151e-05	4.61267e-05	5.496e-05	3.72592e-05	3.90239e-05	2.28523e-05
meta_904	Benzene	4.5988e-06	6.30553e-06	6.36187e-06	7.00495e-06	5.79471e-06	6.01983e-06	5.06789e-06	5.96884e-06	7.80371e-06	7.17371e-06	5.21635e-06	6.2064e-06	3.84446e-06	6.60314e-06	5.74265e-06	5.99659e-06	5.55993e-06	6.16559e-06	8.51122e-06	6.28095e-06	4.81363e-06	6.30913e-06	6.50451e-06	6.83581e-06	6.56198e-06	6.16547e-06	8.70396e-06	5.34624e-06	4.23524e-06	5.15787e-06	1.40948e-05	1.60827e-05	1.35238e-05	1.29205e-05	1.54301e-05	1.80894e-05	1.33421e-05	1.34754e-05	1.63174e-05	1.82956e-05	1.30535e-05	1.24389e-05	1.26576e-05	1.61931e-05	1.30824e-05	1.3419e-05	1.48728e-05	8.25617e-06
meta_316	Marasmone	4.28913e-05	5.03462e-05	5.10027e-05	4.61873e-05	3.97389e-05	4.4573e-05	3.84983e-05	4.74247e-05	4.07431e-05	4.09966e-05	4.12472e-05	3.39528e-05	3.89361e-05	3.76852e-05	4.03464e-05	4.04055e-05	4.09737e-05	4.30772e-05	3.97352e-05	3.85666e-05	3.98847e-05	4.24359e-05	5.005e-05	4.68833e-05	4.66587e-05	4.3018e-05	4.00779e-05	4.14438e-05	4.06e-05	4.31246e-05	0.000102296	0.00010934	0.000102829	9.06981e-05	8.26632e-05	9.23132e-05	9.68884e-05	0.000105296	8.222e-05	8.92279e-05	9.80338e-05	7.2289e-05	9.83035e-05	9.6534e-05	9.77282e-05	8.64874e-05	7.85665e-05	6.15485e-05
meta_1157	PC(22:4(7Z,10Z,13Z,16Z)/22:5(4Z,7Z,10Z,13Z,16Z))	5.3012e-05	4.98479e-05	4.58783e-05	6.89981e-05	6.75392e-05	5.07587e-05	4.49002e-05	4.54094e-05	5.67539e-05	5.97673e-05	4.50032e-05	7.04192e-05	4.76157e-05	6.76988e-05	5.35951e-05	6.35758e-05	4.17441e-05	4.2259e-05	4.62463e-05	4.94247e-05	5.06144e-05	5.87812e-05	4.98878e-05	7.56024e-05	4.84496e-05	4.13373e-05	6.07112e-05	4.78281e-05	3.89195e-05	4.98848e-05	1.93831e-05	1.33665e-05	2.22045e-05	3.30762e-05	2.64955e-05	3.02355e-05	1.18939e-05	9.81804e-06	3.08035e-05	1.17131e-05	1.67495e-05	2.25438e-05	2.11755e-05	4.20984e-05	1.94871e-06	2.12301e-05	2.36868e-05	2.55105e-05
meta_697	Ganglioside GA2 (d18:1/12:0)	6.0408e-05	6.09882e-05	5.79638e-05	5.53238e-05	4.85238e-05	4.11074e-05	4.25225e-05	5.19109e-05	6.05221e-05	4.72981e-05	4.54362e-05	4.10947e-05	3.19255e-05	3.72736e-05	4.14191e-05	4.56184e-05	5.62636e-05	3.70241e-05	2.87609e-05	3.06153e-05	3.29706e-05	5.70338e-05	4.62984e-05	3.35279e-05	3.54701e-05	4.6533e-05	3.93893e-05	3.12585e-05	3.48188e-05	5.14938e-05	0.000186479	0.000171753	0.000183012	0.000146831	0.00013163	0.000149699	0.000188853	0.000175555	0.000176177	0.000194888	0.000160582	0.000125119	0.000144807	0.000181102	0.000159622	0.000131611	0.00012535	0.000103646
meta_1651	Dihomo-gamma-Linolenoyl ethanolamide	0.000387674	0.000358193	0.000536258	0.00032853	0.000317835	0.00041168	0.000371364	0.00036521	0.000454253	0.000512841	0.000314393	0.000197777	0.00034161	0.000331888	0.000295565	0.000251653	0.00036299	0.000404407	0.000543191	0.000427301	0.000361655	0.000393492	0.000479908	0.000495565	0.000373658	0.00043847	0.00021117	0.000197053	0.000367248	0.000360571	0.000887764	0.000776566	0.000971766	0.0006586	0.000826359	0.000820034	0.00095237	0.000844576	0.000980125	0.00120228	0.000849096	0.000551451	0.000833906	0.000806913	0.000780539	0.00068019	0.000734389	0.000819086
meta_495	D-1-Amino-2-pyrrolidinecarboxylic acid	1.04036e-05	1.23003e-05	1.20069e-05	1.58537e-05	1.63147e-05	9.06335e-06	1.2554e-05	1.09358e-05	1.63553e-05	1.4985e-05	1.28344e-05	1.04312e-05	1.03699e-05	1.32859e-05	1.03699e-05	8.64535e-06	1.41086e-05	1.19175e-05	1.2154e-05	8.24109e-06	8.29044e-06	1.11185e-05	1.1463e-05	1.39507e-05	1.38861e-05	1.28458e-05	1.62678e-05	8.96119e-06	7.79274e-06	1.09468e-05	3.24167e-05	3.71703e-05	3.61466e-05	3.19812e-05	4.18099e-05	3.3018e-05	3.43751e-05	3.08973e-05	3.91505e-05	4.00187e-05	4.76362e-05	3.03059e-05	2.74516e-05	3.40665e-05	3.05847e-05	3.21936e-05	3.91082e-05	2.41376e-05
meta_839	6-Ethyl-1-methyl-2,7,8-trioxabicyclo[3.2.1]octane	0.000189756	0.000233499	0.000227937	0.00026467	0.000299937	0.000240616	0.00020762	0.000183821	0.000221777	0.000273353	0.000263984	0.000237022	0.00019638	0.000243425	0.000238041	0.000175861	0.000247861	0.000288192	0.000204882	0.000164331	0.000196241	0.000276091	0.000281913	0.000213682	0.000229101	0.00023809	0.000226973	0.000205925	0.000194511	0.000224883	0.000427176	0.000549272	0.000440388	0.000624404	0.000551347	0.000629186	0.0004874	0.000468512	0.000443174	0.000545883	0.00070965	0.000496621	0.000481641	0.000646933	0.000527674	0.000514354	0.000624216	0.000463722
meta_798	Tyrosyl-Hydroxyproline	3.48532e-06	2.94477e-06	3.96351e-06	3.95454e-06	2.4256e-06	4.07076e-06	2.94929e-06	4.75434e-06	3.45937e-06	2.35806e-06	2.2079e-06	2.29747e-06	4.42709e-06	4.04764e-06	3.63433e-06	2.63967e-06	2.52123e-06	2.77861e-06	2.90886e-06	3.40575e-06	2.93907e-06	1.89004e-06	4.24458e-06	3.15474e-06	3.61835e-06	3.60717e-06	3.28569e-06	3.07173e-06	2.26777e-06	3.88118e-06	4.44339e-07	0	0	7.9111e-07	0	0	0	0	6.57963e-07	3.18933e-07	0	1.52515e-06	2.50278e-06	0	5.13532e-07	9.12676e-07	0	2.15376e-06
meta_1289	Norvaline	9.95132e-05	0.000110862	0.000113968	0.000107438	8.80823e-05	9.23419e-05	8.41901e-05	9.6147e-05	8.91287e-05	9.15402e-05	8.68472e-05	7.17932e-05	8.93516e-05	8.24331e-05	8.8955e-05	9.65093e-05	9.35125e-05	0.000102917	9.6727e-05	9.34278e-05	8.93267e-05	9.28078e-05	0.000116783	0.000114148	0.000105975	0.000109606	8.28512e-05	9.11704e-05	9.37767e-05	0.000107166	0.000208111	0.000245142	0.000201014	0.000181831	0.000170596	0.000183364	0.000247339	0.000223053	0.000195067	0.000208067	0.000241956	0.000165903	0.00023594	0.000252776	0.000272872	0.000231252	0.000200885	0.000153855
meta_1315	Quinquenoside L1	2.7775e-05	2.72411e-05	2.56338e-05	3.96282e-05	3.37486e-05	3.40834e-05	1.70313e-05	3.36945e-05	4.07641e-05	4.54961e-05	4.47653e-05	3.9468e-05	4.11243e-05	4.75983e-05	3.21641e-05	3.269e-05	2.27491e-05	4.09302e-05	2.6828e-05	2.89968e-05	2.27039e-05	3.53135e-05	3.12557e-05	5.67588e-05	3.86953e-05	4.05443e-05	3.28776e-05	2.31082e-05	2.96337e-05	4.19676e-05	1.17484e-05	0	4.93185e-06	6.86271e-06	8.99412e-06	1.31681e-05	2.57549e-06	2.17288e-06	5.23209e-06	1.30896e-05	2.2861e-06	2.9425e-06	4.05598e-06	7.91649e-06	4.05569e-06	8.63975e-06	6.58719e-06	3.14073e-06
meta_1199	2,6-Dimethoxy-4-propylphenol	4.89115e-05	5.88052e-05	7.81976e-05	6.6822e-05	5.27306e-05	6.56637e-05	5.40661e-05	7.47619e-05	4.926e-05	4.5616e-05	4.86147e-05	3.68841e-05	5.7446e-05	5.20138e-05	4.90474e-05	4.19334e-05	5.44839e-05	5.53427e-05	4.00025e-05	4.85699e-05	4.48771e-05	5.09281e-05	6.2581e-05	4.79626e-05	7.81957e-05	4.25555e-05	3.98246e-05	4.75995e-05	3.66415e-05	4.24804e-05	0.000102437	0.000123696	0.000103966	0.00011147	0.000114692	0.000134685	0.000104667	0.0001356	0.00011128	9.41416e-05	0.000128157	8.42555e-05	0.000134168	0.000145963	0.000142998	0.000119778	9.85136e-05	8.64238e-05
meta_689	1-piperideine-6-carboxylate	0.000490466	0.000617126	0.000588324	0.000704102	0.000807834	0.000637355	0.000543015	0.000485955	0.0005738	0.000745074	0.000694417	0.000644176	0.000512081	0.000656644	0.000636409	0.000469132	0.000652295	0.00075358	0.000529332	0.000439454	0.000520986	0.000735386	0.000742693	0.000543599	0.000602788	0.000616488	0.000600042	0.000538818	0.000517327	0.000583034	0.00114005	0.00142803	0.00119209	0.00165665	0.00147789	0.00171099	0.00125689	0.00121896	0.00117932	0.001457	0.00185951	0.00130917	0.00123898	0.00171504	0.00135952	0.00136223	0.0016456	0.00124101
meta_1028	Arecoline	2.33123e-06	4.09548e-06	3.98253e-06	3.55034e-06	3.06336e-06	3.35539e-06	3.55431e-06	5.45874e-06	5.54873e-06	3.65765e-06	3.9593e-06	3.88816e-06	4.89073e-06	5.94119e-06	4.32645e-06	4.19238e-06	3.88433e-06	3.99748e-06	6.66665e-06	2.80391e-06	3.75423e-06	4.4258e-06	5.10278e-06	3.45739e-06	5.49019e-06	4.6526e-06	5.65158e-06	5.49442e-06	3.94242e-06	4.79368e-06	2.17609e-06	0	7.33568e-07	9.47356e-07	6.09393e-07	8.38943e-07	1.2379e-06	1.57086e-06	9.04918e-07	1.00751e-06	0	4.62872e-07	8.59258e-07	0	4.16637e-07	1.69315e-06	1.11231e-06	2.77593e-06
meta_1393	2-Ethyldihydro-3(2H)-thiophenone	9.1464e-05	9.6197e-05	0.000133968	0.000134881	0.00010418	0.000107138	8.94058e-05	0.000101617	0.000119312	0.00010973	8.68429e-05	0.000102217	8.2226e-05	8.45529e-05	0.000108817	8.18859e-05	9.95455e-05	9.91516e-05	0.000115274	8.4013e-05	0.000115589	9.70627e-05	9.50424e-05	0.000124837	0.000109414	0.00014227	0.000117188	8.71831e-05	7.439e-05	9.61002e-05	0.000190632	0.00021628	0.000334133	0.00025553	0.000307464	0.000266882	0.000240397	0.000249157	0.000240439	0.000301114	0.000215782	0.000255215	0.000192237	0.00022482	0.000295428	0.000258093	0.000277774	0.000236265
meta_474	Benzeneacetonitrile	3.10612e-06	3.16131e-06	3.75909e-06	5.30976e-06	3.79076e-06	3.42068e-06	2.73491e-06	4.45122e-06	4.50425e-06	4.62639e-06	3.82767e-06	3.58362e-06	2.85297e-06	3.66404e-06	3.89755e-06	3.3008e-06	3.62159e-06	3.55132e-06	4.49222e-06	3.53101e-06	3.36098e-06	3.92346e-06	3.62501e-06	3.83614e-06	3.99008e-06	3.15847e-06	4.4057e-06	3.20342e-06	2.31875e-06	2.54426e-06	1.19324e-05	1.11126e-05	1.21906e-05	9.44956e-06	9.55391e-06	1.10124e-05	7.70961e-06	1.15654e-05	1.00841e-05	1.16374e-05	1.08648e-05	8.61743e-06	7.36681e-06	1.05237e-05	8.88937e-06	8.99525e-06	8.72663e-06	7.34634e-06
meta_1309	4-[2,2'-Bithiophen-5-yl]-3-butyn-1-ol	1.742e-05	2.04873e-05	2.08632e-05	2.32828e-05	1.99853e-05	1.74794e-05	1.67776e-05	2.08276e-05	1.87897e-05	1.95936e-05	1.77287e-05	1.44272e-05	1.40824e-05	1.45766e-05	1.58707e-05	1.90988e-05	1.54049e-05	1.56805e-05	1.60524e-05	1.47725e-05	1.80757e-05	1.73078e-05	2.27998e-05	2.05135e-05	1.76703e-05	1.79429e-05	1.27784e-05	1.4795e-05	1.69151e-05	1.86405e-05	4.2993e-05	4.24854e-05	4.0085e-05	2.9576e-05	3.33249e-05	3.28332e-05	3.94425e-05	3.59683e-05	3.55734e-05	4.12272e-05	4.42658e-05	2.83468e-05	3.65139e-05	4.53746e-05	3.8509e-05	4.00362e-05	3.20585e-05	2.55885e-05
meta_1389	Schidigerasaponin D3	3.46037e-05	2.08189e-05	2.3462e-05	3.28263e-05	2.43706e-05	2.54604e-05	1.93479e-05	1.46794e-05	3.19087e-05	3.47705e-05	2.78331e-05	2.49166e-05	2.89528e-05	3.9606e-05	2.6312e-05	2.10201e-05	1.74416e-05	3.38637e-05	2.91047e-05	2.6451e-05	1.95632e-05	4.31606e-05	2.48801e-05	3.57748e-05	2.99236e-05	2.21426e-05	2.22228e-05	1.4692e-05	2.11903e-05	3.85937e-05	2.33593e-06	1.97479e-06	2.61181e-06	1.40201e-06	0	1.12939e-06	0	3.80609e-07	8.67927e-07	1.88886e-06	5.98822e-07	9.2737e-07	0	1.84882e-06	0	0	6.52648e-06	3.27292e-06
meta_1184	beta-Solamarine	1.79711e-05	1.40658e-05	1.01525e-05	2.39291e-05	1.70621e-05	1.2042e-05	1.17784e-05	1.87827e-05	2.26875e-05	2.06752e-05	1.45425e-05	1.94584e-05	1.20335e-05	2.06646e-05	1.16121e-05	2.43338e-05	2.06594e-05	1.79994e-05	1.03876e-05	1.78193e-05	1.63045e-05	1.95879e-05	1.46863e-05	2.07895e-05	2.14249e-05	1.28331e-05	1.58784e-05	8.71109e-06	1.0142e-05	1.33007e-05	1.89768e-06	0	5.07754e-06	3.37042e-06	2.49386e-06	0	0	9.69401e-07	2.38694e-06	2.13085e-06	3.42792e-06	2.27601e-06	0	3.67506e-06	0	1.38866e-06	1.20579e-06	2.68995e-06
meta_1514	alpha-L-Rhamnopyranosyl-(1->3)-alpha-D-galactopyranosyl-(1->3)-L-fucose	5.498e-06	5.80577e-06	7.03183e-06	7.99764e-06	6.79497e-06	4.60333e-06	5.4764e-06	6.53385e-06	3.43966e-06	4.39564e-06	4.79968e-06	5.73696e-06	6.3802e-06	6.87896e-06	6.04237e-06	5.47223e-06	7.2009e-06	4.07851e-06	4.2587e-06	6.39877e-06	5.19051e-06	5.48818e-06	5.49207e-06	6.24744e-06	7.16913e-06	5.05945e-06	6.47851e-06	7.03081e-06	3.24646e-06	5.87914e-06	1.94143e-05	1.70613e-05	1.71359e-05	1.58046e-05	1.11514e-05	1.17285e-05	1.52744e-05	1.43737e-05	1.09904e-05	1.41704e-05	1.73925e-05	1.19601e-05	1.23747e-05	1.40674e-05	1.0165e-05	1.51934e-05	1.37257e-05	1.09674e-05
meta_465	2-Hexylthiophene	9.20885e-05	0.000136673	0.000167937	0.000166338	0.000142066	0.000139031	0.00014088	0.000104358	0.000167421	0.000164275	0.00013012	0.000103076	0.000120283	0.000131947	0.000136552	0.00011753	0.00015638	0.000180211	0.000128745	0.000110521	0.000127131	0.000139535	0.000124122	0.000167071	0.000129564	0.000124679	0.000142085	0.000102053	0.000101337	0.000135148	0.000262496	0.0003127	0.000358237	0.000363005	0.000356462	0.000398315	0.000321634	0.000286567	0.000388735	0.000499997	0.000398543	0.000344887	0.000341453	0.000428847	0.000446637	0.000370717	0.000399242	0.000253525
meta_1629	Cefazolin	5.35384e-05	4.96751e-05	5.62054e-05	5.26071e-05	3.59722e-05	4.20801e-05	4.06563e-05	5.27115e-05	4.81619e-05	4.23563e-05	4.77827e-05	3.39747e-05	4.64931e-05	3.22367e-05	4.77251e-05	4.8226e-05	4.04774e-05	5.46725e-05	3.52504e-05	4.61702e-05	3.61333e-05	3.764e-05	4.68882e-05	4.51721e-05	4.4926e-05	3.38832e-05	4.27381e-05	3.8199e-05	3.47168e-05	4.41942e-05	0.000105729	0.000102945	9.49429e-05	9.88749e-05	7.12375e-05	9.3126e-05	0.000104267	0.000110218	9.9871e-05	0.000118591	0.000111475	7.80936e-05	9.96472e-05	8.43933e-05	9.44676e-05	8.65534e-05	8.67533e-05	6.18597e-05
meta_1118	Methylcysteine	2.39927e-06	4.5397e-06	3.00011e-06	3.77816e-06	2.91576e-06	2.77257e-06	2.55772e-06	3.40231e-06	2.45845e-06	2.60951e-06	2.14302e-06	1.93536e-06	1.57451e-06	2.27314e-06	1.29892e-06	2.37956e-06	2.76857e-06	2.8603e-06	2.45063e-06	2.95978e-06	2.19625e-06	4.1728e-06	4.42094e-06	2.90835e-06	1.80626e-06	1.40496e-06	2.05315e-06	1.32996e-06	2.35371e-06	3.05482e-06	8.71498e-06	1.21362e-05	1.02092e-05	5.88771e-06	1.28182e-05	7.28745e-06	1.23424e-05	1.1318e-05	8.20574e-06	1.07708e-05	1.17413e-05	9.87113e-06	1.22249e-05	9.14136e-06	9.4918e-06	1.12533e-05	1.04139e-05	6.58192e-06
meta_788	Erythromycin	3.05121e-05	3.16189e-05	4.4441e-05	3.7754e-05	3.84919e-05	6.22141e-05	4.75967e-05	4.74949e-05	4.96072e-05	3.46418e-05	4.49787e-05	3.22364e-05	4.13887e-05	5.25893e-05	4.16311e-05	4.27848e-05	3.87398e-05	5.51751e-05	6.42841e-05	2.62615e-05	4.79305e-05	3.99533e-05	5.44271e-05	3.65259e-05	7.22976e-05	6.31308e-05	4.34708e-05	4.67388e-05	4.3764e-05	7.00121e-05	6.34963e-06	0	1.8378e-06	6.73625e-06	2.20732e-06	1.40286e-05	1.22992e-05	1.56801e-05	1.32532e-05	4.85945e-06	4.62073e-06	4.7756e-06	1.21857e-05	6.24185e-06	5.05954e-06	8.05138e-06	6.17161e-06	1.10797e-05
meta_211	2,3-Dimethyl-2-cyclohexen-1-one	3.05163e-06	1.42205e-06	4.72961e-06	3.90923e-06	3.87876e-06	4.51075e-06	3.91926e-06	5.24753e-06	5.59027e-06	4.68655e-06	3.67968e-06	4.11773e-06	3.42002e-06	4.14545e-06	4.26411e-06	3.85444e-06	4.36144e-06	5.25246e-06	5.01005e-06	4.19302e-06	2.2843e-06	2.86831e-06	2.96751e-06	2.92552e-06	2.75034e-06	3.61675e-06	3.75819e-06	2.48952e-06	3.49016e-06	3.68789e-06	0	6.64265e-08	2.15233e-08	2.61053e-06	1.3189e-06	3.66127e-07	1.12165e-06	1.60493e-07	0	6.66676e-07	5.66398e-07	4.34498e-07	1.23772e-06	1.18778e-06	8.23181e-07	7.61341e-07	3.2148e-07	2.0947e-06
meta_1348	PC(18:3(9Z,12Z,15Z)/P-18:0)	0.000485685	0.000383754	0.000520084	0.000460688	0.000356075	0.000253627	0.000295066	0.000328689	0.000382018	0.000386224	0.000417488	0.000347465	0.000300718	0.000369343	0.000491788	0.000551247	0.000450231	0.000314891	0.000341872	0.000322216	0.000275922	0.000359239	0.00031662	0.000364337	0.000323812	0.000389715	0.00035453	0.000267908	0.000338303	0.000463509	0.000251275	0.000160482	0.000128271	0.000173793	0.000143235	0.000110353	0.000171467	0.000155288	0.000154532	0.000126519	0.000105093	0.000131153	0.000135753	0.000173422	0.00014548	0.000164569	0.000147885	0.000111323
meta_814	(2R,3R,4R)-2-Amino-4-hydroxy-3-methylpentanoic acid	6.35097e-05	8.98937e-05	0.000107789	0.000107654	9.52102e-05	8.81452e-05	8.707e-05	6.3686e-05	0.000106146	0.000120253	8.68342e-05	6.55277e-05	7.35682e-05	8.51668e-05	9.01074e-05	7.869e-05	0.000104425	0.00011585	9.42959e-05	7.53832e-05	8.67325e-05	0.000101181	8.088e-05	0.00011141	8.71414e-05	8.00613e-05	9.72847e-05	6.91604e-05	6.93318e-05	9.49566e-05	0.000158536	0.000203353	0.000246698	0.000237695	0.000232217	0.000262537	0.000215129	0.000193028	0.000268069	0.000326894	0.000270793	0.000227017	0.000218174	0.000279707	0.000316922	0.00025209	0.000274261	0.000176431
meta_1123	2,4-Dihydroxy-2H-1,4-benzoxazin-3(4H)-one	1.52309e-05	1.75336e-05	1.81239e-05	1.83521e-05	1.79686e-05	1.62701e-05	1.59358e-05	1.91433e-05	1.6023e-05	1.90193e-05	1.76508e-05	1.37315e-05	1.24516e-05	1.09977e-05	1.47699e-05	1.49477e-05	1.27503e-05	1.4672e-05	1.47305e-05	1.59279e-05	1.41709e-05	1.44365e-05	2.086e-05	1.78527e-05	1.47933e-05	1.42983e-05	1.08991e-05	1.24816e-05	1.39127e-05	1.45723e-05	3.72354e-05	4.34858e-05	3.1779e-05	2.9658e-05	3.08511e-05	2.91565e-05	3.90867e-05	3.84128e-05	2.94544e-05	3.80455e-05	4.3531e-05	2.60851e-05	3.60184e-05	3.98616e-05	3.57643e-05	3.25932e-05	2.75889e-05	2.21808e-05
meta_1077	(3b,5b,22a,25R)-Furostane-22-methoxy-3,26-diol 3-[glucosyl-(1->2)-glucoside] 26-glucoside	9.32146e-06	2.32599e-05	4.09856e-06	1.45418e-05	8.99916e-06	6.88293e-06	1.14843e-05	4.41786e-06	3.26208e-06	1.06563e-05	2.86336e-06	5.99039e-06	7.34342e-06	1.21925e-06	7.85152e-06	3.62579e-06	8.34702e-06	1.03866e-06	3.85737e-06	3.21528e-06	4.38152e-06	3.71416e-06	4.51729e-06	7.36404e-06	3.50988e-06	5.19999e-06	7.12849e-06	2.75827e-06	6.32655e-06	6.12411e-06	6.48642e-05	0.000108753	7.29744e-05	8.0542e-05	5.44262e-05	7.35758e-05	0.000100658	8.52433e-05	8.2135e-05	6.53744e-05	9.25137e-05	7.00704e-05	7.74524e-05	8.91673e-05	0.000114657	7.23418e-05	6.2076e-05	3.53723e-05
meta_1648	1-Arachidonoylglycerophosphoinositol	0.000172595	0.000277419	0.000253603	0.000285037	0.000265457	0.000330198	0.000230225	0.000234691	0.00033329	0.000344808	0.000252791	0.000293523	0.000204165	0.000204203	0.000292616	0.000182245	0.00026258	0.000324669	0.000233421	0.000251653	0.000293205	0.000291587	0.000293333	0.00034986	0.000160982	0.000224002	0.000233131	0.000149971	0.00041171	0.000187106	0.000379076	0.000501098	0.000529684	0.000529418	0.000500867	0.000671247	0.000670138	0.000664746	0.000705285	0.000718106	0.000565398	0.000578409	0.000541196	0.000528436	0.000485427	0.000521106	0.000403921	0.000611211
meta_553	3-Carboxy-4-methyl-5-propyl-2-furanpropionic acid	7.43401e-05	8.64698e-05	8.35004e-05	8.69814e-05	7.15001e-05	7.22968e-05	6.4358e-05	7.43812e-05	6.81001e-05	7.58282e-05	7.13562e-05	6.3905e-05	6.80027e-05	6.59035e-05	7.49085e-05	8.24376e-05	8.07954e-05	8.43297e-05	7.7749e-05	8.25135e-05	7.42643e-05	7.64163e-05	9.36015e-05	9.08738e-05	8.533e-05	9.07731e-05	6.48247e-05	7.50705e-05	8.07211e-05	8.98544e-05	0.000147337	0.000176155	0.000137593	0.000130597	0.000126847	0.000121722	0.000159956	0.000161821	0.000134203	0.000138988	0.000176023	0.000124116	0.000158353	0.000171618	0.000177072	0.000164166	0.000141781	0.000123138
meta_1682	Ginsenoside F3	1.11631e-05	1.17601e-05	1.23434e-05	1.28814e-05	1.16981e-05	1.06018e-05	1.01705e-05	1.31427e-05	8.68005e-06	1.10071e-05	9.98642e-06	1.08761e-05	9.6391e-06	1.19283e-05	1.23923e-05	1.15021e-05	1.19694e-05	1.19332e-05	1.02164e-05	1.01747e-05	1.0069e-05	1.11051e-05	1.12587e-05	1.2062e-05	1.27172e-05	8.90334e-06	1.05142e-05	9.56086e-06	9.09588e-06	1.21132e-05	2.9762e-05	4.12997e-05	3.10035e-05	3.22756e-05	2.26783e-05	2.76281e-05	2.94589e-05	3.5817e-05	2.8309e-05	2.91354e-05	3.36598e-05	2.43128e-05	2.75496e-05	3.69108e-05	2.30485e-05	2.81222e-05	2.74163e-05	1.98494e-05
meta_406	Pivmecillinam	3.03847e-05	2.78066e-05	3.3829e-05	2.45337e-05	2.73103e-05	2.64639e-05	2.3453e-05	2.1938e-05	2.88714e-05	2.66751e-05	2.71554e-05	2.18204e-05	2.57336e-05	2.22806e-05	2.78909e-05	2.6346e-05	2.73015e-05	2.81648e-05	2.48054e-05	3.00189e-05	2.47731e-05	2.75023e-05	3.37236e-05	2.8861e-05	3.04628e-05	2.81856e-05	2.1299e-05	2.10873e-05	2.68255e-05	3.127e-05	6.8462e-05	6.44543e-05	7.69029e-05	7.50319e-05	6.06959e-05	7.08602e-05	9.39813e-05	7.91609e-05	7.54805e-05	7.5144e-05	6.04766e-05	4.42465e-05	6.2403e-05	6.54534e-05	7.14913e-05	6.93001e-05	6.36241e-05	5.76644e-05
meta_163	Phthalic acid	6.7551e-05	7.74885e-05	8.27031e-05	7.92663e-05	6.80967e-05	6.97028e-05	6.0033e-05	6.93766e-05	6.14935e-05	7.32491e-05	6.72928e-05	6.19484e-05	6.64527e-05	6.20996e-05	7.1928e-05	7.88674e-05	7.65871e-05	8.09611e-05	7.4933e-05	7.62959e-05	7.13415e-05	7.37736e-05	9.00026e-05	8.65686e-05	8.30744e-05	8.39435e-05	6.5696e-05	7.42448e-05	7.8352e-05	8.64326e-05	0.000143721	0.00016151	0.000131578	0.000123429	0.000115104	0.00012134	0.000147296	0.000142013	0.000122263	0.000134043	0.000157646	0.000116816	0.000142856	0.000170958	0.000173452	0.000143786	0.000128787	0.000119923
meta_1071	7-Methoxy-2-methylisoflavone	8.8846e-05	8.0207e-05	9.45477e-05	0.000105187	6.66436e-05	8.93535e-05	9.06507e-05	0.000110545	8.0438e-05	7.82826e-05	7.97115e-05	8.72614e-05	6.76106e-05	9.24552e-05	6.97961e-05	8.1172e-05	9.13339e-05	8.85935e-05	8.22638e-05	8.25962e-05	8.90192e-05	8.11644e-05	0.000107449	9.23529e-05	0.000101585	9.77062e-05	8.97007e-05	8.47809e-05	7.24814e-05	8.40713e-05	0.000215521	0.000209639	0.000205324	0.000221663	0.000152043	0.000231063	0.000233042	0.000315561	0.000169003	0.000189406	0.000201885	0.000199627	0.000195996	0.000266488	0.000183065	0.000203406	0.000210611	0.000129419
meta_1534	13-Demethyl tacrolimus	6.73351e-06	6.94643e-06	8.3678e-06	7.55956e-06	6.84364e-06	6.17691e-06	6.56472e-06	7.11614e-06	5.72538e-06	5.97418e-06	5.5289e-06	5.52993e-06	5.65965e-06	6.61979e-06	7.22148e-06	5.93571e-06	6.96466e-06	5.98378e-06	6.09354e-06	6.81251e-06	6.34334e-06	5.7371e-06	7.55184e-06	7.30903e-06	7.31593e-06	4.98303e-06	6.9275e-06	4.68923e-06	4.55146e-06	5.74461e-06	1.81877e-05	2.70875e-05	2.00486e-05	1.7456e-05	1.27825e-05	1.69909e-05	2.21251e-05	2.18197e-05	1.58344e-05	2.16381e-05	1.61733e-05	1.50544e-05	1.7094e-05	2.06045e-05	1.82145e-05	1.84009e-05	1.77787e-05	1.19376e-05
meta_603	Isorhamnetin 4'-O-glucuronide	3.71639e-05	4.82271e-05	6.05936e-05	6.38865e-05	5.56231e-05	5.02712e-05	4.97921e-05	3.70779e-05	5.8171e-05	6.73046e-05	4.82224e-05	3.5618e-05	4.14992e-05	4.93499e-05	5.08578e-05	4.1949e-05	5.93659e-05	6.84491e-05	5.36159e-05	4.31087e-05	4.62475e-05	5.75908e-05	4.50341e-05	6.18653e-05	4.84229e-05	4.0619e-05	5.14868e-05	3.87048e-05	3.65216e-05	4.83795e-05	8.7099e-05	0.000108964	0.000132058	0.000132487	0.000126307	0.000139565	0.000109228	0.000106459	0.000146121	0.000173465	0.000143624	0.000120353	0.000122502	0.000153079	0.000162552	0.00012136	0.000144675	8.44693e-05
meta_1413	Reserpine	0.000204565	0.000101233	0.000257523	0.00019902	0.000271318	0.000200355	0.000197108	0.000213245	0.000273085	0.000156922	0.000192847	0.000200127	0.000176675	0.000189897	0.00024628	0.000281675	0.000142554	0.000210736	0.000115718	0.000189213	0.000158959	0.000140447	0.000223987	0.000165041	0.000222976	0.000136084	0.00014812	0.000187243	0.000166686	0.00019277	0.000586243	0.000580657	0.00068981	0.000594478	0.000640203	0.000643638	0.000697526	0.000570796	0.000628571	0.000596325	0.000737146	0.000468462	0.00054016	0.000588026	0.000687074	0.000746737	0.000293224	0.000344349
meta_866	3-Epinobilin	0.000101626	0.000117518	0.000106125	0.0001261	0.000132904	0.000117903	9.83671e-05	0.000121345	0.000118621	0.000113844	9.5856e-05	0.000104484	8.11869e-05	8.77122e-05	9.24844e-05	8.7604e-05	0.00010258	0.000101102	9.68705e-05	0.000104458	9.88637e-05	0.000109522	0.000111333	0.000110437	0.000125721	0.000101094	0.00010478	0.000106275	9.47908e-05	0.000102537	0.000156356	0.000201386	0.000196195	0.000211435	0.000221147	0.000198703	0.000199593	0.000222368	0.000211255	0.0001404	0.000240099	0.000205273	0.00016879	0.000231689	0.000207213	0.000203726	0.000197367	0.000177352
meta_1355	Lymecycline	0.000968309	0.000503337	0.00118178	0.000971626	0.00124722	0.000972966	0.000906621	0.000982094	0.0012806	0.000706653	0.000888135	0.000920142	0.000840541	0.000892651	0.00113609	0.00122243	0.000641926	0.000960884	0.00055347	0.000885958	0.000739935	0.000651152	0.00102326	0.000760251	0.00103979	0.000609029	0.000735849	0.000854575	0.000805173	0.000883882	0.00274173	0.00264826	0.00324574	0.0027086	0.00278365	0.00295135	0.00312302	0.00265689	0.00295833	0.00265792	0.00337088	0.00212357	0.00242891	0.00278001	0.00323506	0.00343985	0.00139854	0.0016304
meta_350	Trifluoromethyl-bismethyl ketone	1.57034e-05	1.21682e-05	1.57006e-05	2.03101e-05	1.26063e-05	2.07188e-05	1.31455e-05	1.45569e-05	2.45155e-05	2.47494e-05	1.53054e-05	1.9206e-05	1.45867e-05	1.76948e-05	1.94135e-05	1.36157e-05	2.35504e-05	1.79667e-05	1.53322e-05	1.31933e-05	2.17628e-05	1.8223e-05	1.49054e-05	2.03963e-05	1.3606e-05	1.25138e-05	2.61207e-05	9.59806e-06	1.37844e-05	1.28328e-05	4.61708e-05	4.66983e-05	5.34489e-05	4.05698e-05	3.96034e-05	6.8102e-05	4.39314e-05	5.33182e-05	6.37186e-05	6.86083e-05	5.11232e-05	5.36635e-05	4.55512e-05	5.25881e-05	4.27084e-05	3.67908e-05	6.38463e-05	3.86659e-05
meta_632	(4S,6R)-p-Mentha-1,8-diene-6,7-diol 7-glucoside	5.49111e-05	4.79535e-05	5.58323e-05	7.8541e-05	8.28829e-05	5.7837e-05	5.40726e-05	4.7847e-05	8.69359e-05	6.74586e-05	5.88991e-05	7.72899e-05	5.533e-05	9.02201e-05	4.82014e-05	8.27535e-05	6.10222e-05	9.53145e-05	6.02314e-05	5.22181e-05	5.0647e-05	7.4488e-05	5.29518e-05	8.26384e-05	7.43428e-05	6.05363e-05	7.28106e-05	6.28992e-05	3.96973e-05	7.15194e-05	0.000118304	0.000165966	0.000146008	0.000160144	0.000152446	0.000132162	0.000152284	0.000132506	0.000166266	0.000157066	0.00019816	0.000161705	0.000141907	0.000163048	0.000118336	0.000117716	0.000142475	9.73003e-05
meta_1671	Shoyuflavone B	1.03594e-05	1.00641e-05	1.22906e-05	1.22483e-05	9.92815e-06	9.0782e-06	1.03173e-05	9.14662e-06	9.51634e-06	1.10742e-05	1.16358e-05	9.56017e-06	7.10755e-06	6.62267e-06	8.95055e-06	9.95284e-06	8.79058e-06	1.00436e-05	9.3137e-06	1.09047e-05	1.06156e-05	7.34558e-06	1.28443e-05	1.18631e-05	8.0134e-06	1.10078e-05	5.56015e-06	9.15087e-06	9.27859e-06	1.14479e-05	2.153e-05	2.81786e-05	2.26077e-05	1.84526e-05	1.88039e-05	2.01439e-05	2.12376e-05	2.69421e-05	2.30686e-05	2.25124e-05	2.7062e-05	1.6527e-05	2.13322e-05	2.30325e-05	2.30717e-05	2.08529e-05	1.91035e-05	1.45642e-05
meta_1724	DL-Phenylalanine	4.26046e-05	2.15886e-05	5.16484e-05	4.30962e-05	5.51793e-05	3.99635e-05	3.75545e-05	4.16481e-05	5.63847e-05	3.26068e-05	4.00022e-05	3.96005e-05	3.66301e-05	3.98283e-05	5.09121e-05	5.18747e-05	2.97376e-05	4.47383e-05	2.52832e-05	3.84726e-05	3.13595e-05	2.85118e-05	4.64933e-05	3.58646e-05	4.31764e-05	2.80734e-05	3.17942e-05	3.75266e-05	3.39953e-05	3.81877e-05	0.00011104	0.000115574	0.000126101	0.000113073	0.000109645	0.000118071	0.000123978	0.000104482	0.00011964	0.000108419	0.000142396	8.88418e-05	9.31339e-05	0.000108206	0.00012966	0.000124367	5.68108e-05	6.7974e-05
meta_742	Eleutheroside B1	1.37166e-05	1.93324e-05	2.22709e-05	3.26674e-05	2.79813e-05	1.85284e-05	1.5649e-05	2.13704e-05	3.73244e-05	3.3176e-05	1.68498e-05	2.68446e-05	1.33711e-05	2.79069e-05	2.24344e-05	2.12679e-05	1.83111e-05	2.08521e-05	4.02138e-05	2.16108e-05	1.1368e-05	2.69304e-05	1.66263e-05	2.67524e-05	2.02182e-05	2.30332e-05	4.1238e-05	1.8796e-05	1.15782e-05	1.76925e-05	6.35374e-05	8.61854e-05	7.40859e-05	8.50431e-05	9.11592e-05	9.99826e-05	6.62808e-05	7.35185e-05	9.51337e-05	0.000113015	7.13522e-05	6.74137e-05	4.50515e-05	8.45041e-05	6.90574e-05	6.99859e-05	7.3081e-05	4.87321e-05
meta_1596	Ganglioside GA2 (d18:1/16:0)	6.84554e-05	5.99789e-05	5.5579e-05	0.000108578	9.68749e-05	7.129e-05	4.85672e-05	7.61762e-05	7.95662e-05	9.7212e-05	5.64847e-05	9.36606e-05	3.69975e-05	9.16232e-05	7.32865e-05	6.18169e-05	7.92926e-05	5.4527e-05	8.16371e-05	4.62451e-05	6.65095e-05	6.73234e-05	5.77077e-05	6.566e-05	6.93733e-05	5.9559e-05	8.74511e-05	4.73397e-05	3.19762e-05	4.27741e-05	5.62106e-07	4.26726e-06	1.06497e-05	1.20524e-05	2.79888e-05	1.93607e-05	2.91352e-06	5.08347e-06	1.57269e-05	5.3051e-06	2.19876e-05	3.38998e-05	6.82661e-06	2.11991e-05	0	4.48513e-06	2.26176e-05	2.17769e-05
meta_1084	5'-(3',4'-Dihydroxyphenyl)-gamma-valerolactone sulfate	2.04423e-05	2.87256e-05	3.57793e-05	3.54417e-05	2.97599e-05	3.02603e-05	3.00176e-05	2.01696e-05	3.23228e-05	3.58662e-05	2.69318e-05	2.1046e-05	2.48306e-05	2.67714e-05	2.83203e-05	2.42377e-05	3.52791e-05	3.57337e-05	2.97386e-05	2.44312e-05	2.38228e-05	3.38163e-05	2.28996e-05	3.57984e-05	2.8101e-05	2.07174e-05	2.83743e-05	2.28613e-05	2.1318e-05	2.79953e-05	4.87177e-05	6.42624e-05	7.07602e-05	7.49567e-05	7.37611e-05	8.45097e-05	6.55378e-05	5.81987e-05	8.34691e-05	9.3492e-05	8.12418e-05	6.38824e-05	6.24621e-05	8.57594e-05	9.04335e-05	6.21676e-05	8.0296e-05	4.94303e-05
meta_261	Coumaperine	1.62228e-05	1.92264e-05	2.07196e-05	1.95894e-05	1.58748e-05	1.71482e-05	1.75552e-05	1.79768e-05	1.94943e-05	1.62314e-05	1.53737e-05	1.20986e-05	1.55822e-05	1.64831e-05	1.58184e-05	1.52691e-05	1.66233e-05	1.67078e-05	1.33937e-05	1.49151e-05	1.49614e-05	1.54775e-05	1.97044e-05	1.77937e-05	1.51943e-05	1.71856e-05	1.52784e-05	1.43939e-05	1.36694e-05	1.60917e-05	3.89759e-05	3.71577e-05	5.50283e-05	3.8785e-05	3.96441e-05	3.87573e-05	4.6118e-05	4.07223e-05	4.09196e-05	4.07674e-05	5.11544e-05	3.67228e-05	4.57583e-05	4.20882e-05	3.62916e-05	3.36638e-05	4.15697e-05	3.28435e-05
meta_1578	Laccaic acid D	2.23888e-05	2.84569e-05	3.76024e-05	3.88739e-05	3.34244e-05	3.09393e-05	2.95397e-05	2.25188e-05	3.40367e-05	4.12824e-05	2.9277e-05	2.11438e-05	2.68981e-05	2.91469e-05	3.01518e-05	2.85312e-05	3.78272e-05	4.08751e-05	3.2723e-05	2.64181e-05	2.76505e-05	3.70959e-05	2.53766e-05	3.67897e-05	2.78381e-05	2.48287e-05	3.29397e-05	2.39808e-05	2.38741e-05	3.07727e-05	5.90128e-05	7.21098e-05	7.68438e-05	8.32902e-05	8.04129e-05	8.79369e-05	6.97117e-05	6.72799e-05	9.04892e-05	0.000110193	8.93372e-05	7.54552e-05	7.05897e-05	9.09858e-05	9.99086e-05	7.01063e-05	8.25803e-05	5.23847e-05
meta_782	N-Acetylaspartylglutamic acid	5.17073e-05	6.97249e-05	8.26402e-05	8.3331e-05	7.62578e-05	7.30037e-05	7.07237e-05	5.17579e-05	8.61551e-05	9.21705e-05	6.58191e-05	5.17954e-05	5.88856e-05	6.531e-05	7.20612e-05	5.97245e-05	8.46176e-05	9.4098e-05	7.69391e-05	5.83885e-05	6.46505e-05	8.04691e-05	6.34063e-05	8.59485e-05	6.75725e-05	6.09822e-05	7.29599e-05	5.34652e-05	4.87019e-05	6.77074e-05	0.000126433	0.000162454	0.000184405	0.000182361	0.000187812	0.000211186	0.000158167	0.00014215	0.000205668	0.000262529	0.000204915	0.000173375	0.000163579	0.000219941	0.000223268	0.000170994	0.000205239	0.000122151
meta_813	Cyclohexane	1.07654e-05	1.46043e-05	1.71555e-05	1.81146e-05	1.61627e-05	1.52289e-05	1.37138e-05	1.09509e-05	1.76936e-05	2.01988e-05	1.50552e-05	1.10685e-05	1.15445e-05	1.46195e-05	1.54927e-05	1.3009e-05	1.76983e-05	1.86343e-05	1.53397e-05	1.30639e-05	1.43213e-05	1.70905e-05	1.35755e-05	1.83892e-05	1.43821e-05	1.28973e-05	1.73168e-05	1.12706e-05	1.09192e-05	1.53572e-05	2.72111e-05	3.5219e-05	4.02416e-05	4.04608e-05	3.82985e-05	4.5941e-05	3.66194e-05	3.06643e-05	4.24302e-05	5.42649e-05	4.37007e-05	3.60749e-05	3.38958e-05	4.24472e-05	5.17937e-05	3.93787e-05	4.71663e-05	2.78326e-05
meta_246	Vasopressin	0.000144522	5.78557e-05	0.000165968	0.000131129	0.000178749	0.000116041	0.000112863	0.000131176	0.000184423	9.11285e-05	0.000120432	0.000121003	0.000109297	0.000113368	0.00016428	0.000173395	7.56942e-05	0.000131507	7.05741e-05	0.000124011	0.000102593	8.43667e-05	0.000143107	9.3911e-05	0.00013391	7.07257e-05	9.29209e-05	0.000113829	0.000107144	0.000120595	0.000394857	0.00037381	0.000460179	0.000393068	0.000403348	0.000443445	0.000475471	0.00037441	0.000466155	0.000406755	0.000515241	0.000316132	0.000348961	0.00039068	0.000483931	0.000492191	0.000186321	0.000231248
meta_1044	hesperetin 3'-O-sulfate	2.5442e-05	3.91308e-05	4.42037e-05	4.42065e-05	3.84492e-05	3.41805e-05	3.60619e-05	2.65854e-05	4.51068e-05	4.76557e-05	3.66452e-05	2.63063e-05	3.22736e-05	3.28704e-05	3.67473e-05	3.23655e-05	4.4374e-05	4.92913e-05	3.43064e-05	2.78995e-05	3.08887e-05	4.15568e-05	3.46497e-05	4.375e-05	3.38608e-05	3.05815e-05	3.92013e-05	3.12145e-05	2.66748e-05	3.72329e-05	6.32196e-05	8.27155e-05	9.61716e-05	9.55648e-05	9.31244e-05	0.000111439	8.73576e-05	7.9292e-05	0.000108498	0.000130756	0.000114943	9.28029e-05	9.24132e-05	0.000117456	0.0001199	8.89617e-05	0.00010176	6.13438e-05
meta_1334	Melilotoside D	9.68988e-05	4.48174e-05	8.70104e-05	0.000107268	0.000101066	7.02748e-05	5.37302e-05	5.1561e-05	0.000107447	0.000114844	4.83641e-05	9.96657e-05	6.90164e-05	0.000123751	7.17242e-05	0.000104418	6.91473e-05	0.000114954	9.02256e-05	6.72079e-05	7.49777e-05	0.000126622	4.56054e-05	0.000112498	8.03066e-05	7.94654e-05	9.1394e-05	4.59087e-05	3.36918e-05	7.41795e-05	7.18616e-06	3.53374e-06	5.27963e-06	1.04497e-05	1.24269e-05	7.14448e-06	2.89437e-06	8.33073e-06	1.15138e-05	1.58801e-05	3.9325e-06	1.63723e-05	1.59275e-06	2.62932e-06	2.01603e-06	4.60475e-06	1.12309e-05	2.25676e-05
meta_1426	N-Methoxyspirobrassinol	1.31274e-05	1.50161e-05	1.65995e-05	1.88951e-05	1.96731e-05	1.56191e-05	1.57397e-05	1.25811e-05	1.5377e-05	1.90753e-05	1.67496e-05	1.4163e-05	1.39388e-05	1.57634e-05	1.64409e-05	1.20827e-05	1.52606e-05	1.93168e-05	1.33047e-05	1.15403e-05	1.46043e-05	1.81212e-05	1.929e-05	1.46499e-05	1.57384e-05	1.40285e-05	1.45046e-05	1.34715e-05	1.41158e-05	1.35842e-05	2.79033e-05	3.32906e-05	2.83828e-05	3.75547e-05	3.27665e-05	3.82806e-05	2.98074e-05	2.93439e-05	2.84785e-05	3.29897e-05	4.70756e-05	3.36649e-05	3.39255e-05	4.13138e-05	3.53396e-05	2.9896e-05	3.8694e-05	2.69627e-05
meta_1580	9,12-Hexadecadienoylcarnitine	1.04266e-05	9.9164e-06	1.09654e-05	9.64114e-06	5.39658e-06	7.92935e-06	8.54792e-06	1.04665e-05	1.29184e-05	6.13257e-06	7.85789e-06	4.06333e-06	7.57525e-06	7.98327e-06	7.15641e-06	7.92219e-06	5.49607e-06	3.39272e-06	5.50391e-06	4.97184e-06	5.10184e-06	8.46592e-06	5.55011e-06	4.48547e-06	6.07258e-06	5.2515e-06	5.87815e-06	3.24856e-06	3.58503e-06	7.23602e-06	2.42973e-05	1.5852e-05	1.1933e-05	1.68386e-05	1.51837e-05	1.32478e-05	2.6682e-05	2.6738e-05	2.37694e-05	2.38607e-05	1.20918e-05	1.75931e-05	1.21196e-05	2.11122e-05	2.07041e-05	2.1185e-05	1.81558e-05	1.43178e-05
meta_901	5-Amino-6-(5'-phosphoribitylamino)uracil	4.42048e-06	6.26695e-06	8.27259e-06	8.10504e-06	7.18225e-06	6.05026e-06	7.00076e-06	4.03399e-06	7.76169e-06	9.207e-06	6.8369e-06	4.4451e-06	6.16212e-06	6.70788e-06	6.07074e-06	5.80141e-06	8.26541e-06	9.43985e-06	7.37817e-06	5.67893e-06	6.36197e-06	7.71302e-06	5.97505e-06	8.50241e-06	6.57317e-06	6.30873e-06	6.27747e-06	5.3056e-06	5.10285e-06	6.52159e-06	1.14984e-05	1.67294e-05	1.91043e-05	1.80126e-05	1.76133e-05	1.85755e-05	1.57266e-05	1.32168e-05	2.01495e-05	2.19844e-05	1.9433e-05	1.69671e-05	1.61851e-05	1.93028e-05	1.96368e-05	1.96531e-05	1.92786e-05	1.09243e-05
meta_1384	Glycerol tributanoate	4.3463e-06	2.4812e-06	1.73797e-06	3.4415e-06	2.98481e-06	1.06465e-06	2.52024e-06	3.76049e-06	2.46484e-06	3.70921e-06	3.46376e-06	4.27735e-06	3.53103e-06	3.15164e-06	2.77333e-06	2.92826e-06	1.99735e-06	1.41433e-06	2.5151e-06	2.17867e-06	2.86724e-06	2.91878e-06	2.12645e-06	4.81988e-06	2.33972e-06	3.98927e-06	1.97713e-06	3.23881e-06	2.24509e-06	2.81899e-06	5.65875e-07	0	9.40764e-07	5.40358e-07	0	7.10448e-08	0	0	0	0	1.02158e-06	9.25886e-07	3.82811e-07	0	0	0	6.73642e-07	1.31291e-06
meta_1340	Lactosyceramide (d18:1/18:1(9Z))	4.78553e-05	2.58382e-05	1.78133e-05	3.62543e-05	4.13448e-05	2.18225e-05	2.5915e-05	3.07214e-05	2.21342e-05	2.75305e-05	2.43678e-05	4.84257e-05	2.84591e-05	3.77667e-05	3.74518e-05	4.13323e-05	3.23282e-05	2.62806e-05	2.58335e-05	2.58708e-05	3.33839e-05	2.37738e-05	1.2394e-05	1.75067e-05	1.71689e-05	2.58684e-05	3.44554e-05	2.44325e-05	2.39022e-05	2.11505e-05	3.82414e-06	0	9.85069e-07	4.35772e-07	3.97842e-07	6.26324e-07	6.80002e-07	1.1263e-06	0	0	0	3.42943e-06	0	5.88651e-07	0	9.9363e-07	3.18591e-06	0
meta_1627	Dihydrocaffeic acid 3-O-glucuronide	6.48872e-06	7.51062e-06	1.05848e-05	8.66502e-06	4.84775e-06	7.20621e-06	6.80752e-06	5.65955e-06	7.31865e-06	7.59808e-06	8.05046e-06	6.14884e-06	5.55774e-06	6.44205e-06	8.1165e-06	5.72463e-06	6.75242e-06	9.05432e-06	6.65608e-06	6.90257e-06	8.46491e-06	8.87625e-06	8.56388e-06	9.73515e-06	5.8766e-06	5.08227e-06	8.50866e-06	4.73259e-06	7.4289e-06	5.82139e-06	2.30719e-05	2.25154e-05	2.10237e-05	2.25694e-05	9.41947e-06	2.4337e-05	1.75593e-05	2.49001e-05	2.03797e-05	2.53722e-05	2.20674e-05	1.76385e-05	1.84082e-05	2.47939e-05	1.91191e-05	1.70135e-05	2.19312e-05	1.55559e-05
meta_1049	3-Thiophenemethanol	3.79999e-05	4.41422e-05	4.42873e-05	4.35153e-05	3.95212e-05	4.68399e-05	4.19198e-05	4.4021e-05	3.95643e-05	4.11979e-05	4.00275e-05	3.24046e-05	3.90182e-05	3.47664e-05	3.75852e-05	3.61162e-05	3.65702e-05	3.70845e-05	3.17786e-05	3.60449e-05	3.38082e-05	4.10272e-05	4.60907e-05	3.8969e-05	3.6195e-05	3.92197e-05	3.17496e-05	3.24162e-05	3.5234e-05	3.9396e-05	6.93673e-05	9.04493e-05	7.89894e-05	7.16266e-05	7.01887e-05	6.09777e-05	7.92536e-05	8.074e-05	7.06822e-05	7.00381e-05	8.74532e-05	6.45563e-05	8.80876e-05	9.10538e-05	9.37326e-05	8.75926e-05	6.56491e-05	5.16023e-05
meta_1238	20-Deoxynarasin	0.000337962	0.000227495	0.000365557	0.000330748	0.000252133	0.000178194	0.000218597	0.00020715	0.000295706	0.000259684	0.00029382	0.000285296	0.000206939	0.000271087	0.000338951	0.000432827	0.000315619	0.000200013	0.000227667	0.000207834	0.000178623	0.000258958	0.000190695	0.000219554	0.000207099	0.000239466	0.000262214	0.000190935	0.000200856	0.000310349	0.000163759	8.44491e-05	9.29325e-05	0.000113813	0.000116023	7.10646e-05	8.08375e-05	0.000107173	0.000112428	6.64194e-05	4.85875e-05	8.74563e-05	5.21151e-05	0.000135381	7.12794e-05	0.000109022	0.000140443	6.78621e-05
meta_694	PC(18:3(9Z,12Z,15Z)/18:1(11Z))	0.00983823	0.00949347	0.0179089	0.00994931	0.0124925	0.00994857	0.00978899	0.010573	0.0128123	0.014128	0.0152939	0.00837257	0.011566	0.0142961	0.0117106	0.0111109	0.0097998	0.0112606	0.0132042	0.0103988	0.00982618	0.0103324	0.0080012	0.00903559	0.0135461	0.0161189	0.00980939	0.00806363	0.011485	0.0150223	0.0081083	0.00599294	0.00391118	0.0035182	0.00309682	0.00353778	0.00501659	0.00633591	0.00593988	0.0073971	0.00512676	0.00360376	0.00474392	0.00652963	0.00844196	0.00824127	0.00821301	0.0038311
meta_1681	1-alkyl-2-acylglycerophosphoethanolamine	2.91242e-06	3.18779e-06	2.21822e-06	4.79854e-06	5.45584e-06	2.51297e-06	4.13683e-06	2.62347e-06	3.76659e-06	3.97816e-06	3.3795e-06	2.74135e-06	2.40025e-06	3.60107e-06	2.45277e-06	2.25375e-06	4.10674e-06	3.40466e-06	3.05116e-06	2.18922e-06	1.62868e-06	3.59812e-06	2.66006e-06	3.92645e-06	2.99852e-06	3.38642e-06	4.40071e-06	2.43124e-06	1.79828e-06	2.42068e-06	5.75371e-06	1.15729e-05	1.37855e-05	9.01759e-06	1.26157e-05	9.61041e-06	8.88008e-06	7.09664e-06	1.07358e-05	1.19421e-05	1.61789e-05	1.05716e-05	7.46041e-06	8.55839e-06	6.72829e-06	1.04667e-05	8.16e-06	7.83261e-06
meta_1088	psi-Taraxasteryl acetate	0.00159617	0.00137752	0.0018911	0.000953773	0.00107666	0.00133171	0.00123717	0.00119564	0.00152025	0.00186997	0.000873037	0.000667711	0.000939812	0.00101524	0.000995933	0.000771416	0.0014966	0.00157587	0.00202837	0.00162639	0.00158553	0.00144232	0.0015031	0.00156239	0.0010287	0.00146483	0.000663186	0.00051906	0.00142109	0.00133151	0.00399161	0.00360648	0.00397197	0.00215922	0.00309322	0.0034895	0.00395305	0.00354938	0.00372713	0.00545312	0.00314382	0.00242789	0.00291729	0.003283	0.00330224	0.00246721	0.00331169	0.00356362
meta_538	18-Oxocortisol	0	9.94221e-07	5.08707e-07	1.69777e-07	1.53473e-07	9.28863e-07	0	1.02376e-05	0	1.70893e-06	4.17519e-07	1.74285e-07	0	6.00405e-07	9.72817e-08	0	0	1.94552e-06	6.91314e-07	0	7.20436e-07	4.79619e-07	0	1.33313e-07	0	1.07425e-07	0	0	0	0	0.000101294	6.77902e-05	8.08926e-05	9.15083e-05	6.36566e-05	7.54527e-05	0.000111708	0.000205755	8.77059e-05	7.05311e-05	0.000115144	5.61618e-05	9.5951e-05	6.74793e-05	9.1636e-05	0.000127755	6.43674e-05	6.52705e-05
meta_1112	Gliquidone	2.54155e-06	3.60246e-06	4.63985e-06	9.14271e-06	6.33045e-06	3.67115e-06	2.85703e-06	5.59856e-06	9.49765e-06	8.82025e-06	3.49258e-06	7.83264e-06	2.62962e-06	6.32651e-06	5.41849e-06	5.5741e-06	3.9294e-06	4.13804e-06	1.09111e-05	4.98159e-06	2.39227e-06	6.36608e-06	4.07317e-06	6.06716e-06	5.93969e-06	5.00703e-06	1.19631e-05	4.72837e-06	1.62372e-06	2.74161e-06	2.39829e-05	2.82722e-05	2.53078e-05	3.02329e-05	3.09366e-05	3.47031e-05	1.71763e-05	2.42477e-05	2.96091e-05	3.77677e-05	2.25735e-05	2.25587e-05	1.21583e-05	2.97918e-05	2.46766e-05	1.80204e-05	2.55446e-05	1.55815e-05
meta_1020	Glycylproline	2.10862e-05	1.62971e-05	2.0931e-05	2.63023e-05	3.08089e-05	2.13507e-05	1.62046e-05	1.8681e-05	3.1918e-05	2.2109e-05	2.21207e-05	2.52129e-05	2.29237e-05	3.49583e-05	1.89283e-05	2.8325e-05	2.76297e-05	3.78283e-05	2.22606e-05	2.31703e-05	2.20801e-05	2.86493e-05	2.32889e-05	2.65874e-05	2.56909e-05	2.11062e-05	3.08765e-05	2.39446e-05	1.48579e-05	2.87175e-05	4.12737e-05	5.19655e-05	4.87972e-05	5.65348e-05	4.56703e-05	4.15885e-05	5.00891e-05	5.16916e-05	6.42758e-05	5.55581e-05	7.65322e-05	5.88389e-05	5.18694e-05	5.54729e-05	4.64139e-05	3.74116e-05	5.81567e-05	4.13911e-05
meta_1626	Flumazenil	4.65354e-06	5.60094e-06	9.48257e-06	5.1578e-06	5.07753e-06	3.42737e-06	6.53744e-06	4.90401e-06	4.5407e-06	3.494e-06	4.84855e-06	3.34393e-06	6.87292e-06	4.84995e-06	6.21072e-06	3.96084e-06	3.57202e-06	4.10604e-06	4.3763e-06	4.10444e-06	4.25346e-06	5.39682e-06	7.04507e-06	6.30607e-06	6.7014e-06	7.44036e-06	4.48507e-06	5.38225e-06	3.7378e-06	4.27584e-06	9.13853e-06	1.2545e-05	1.52139e-05	1.46507e-05	9.13673e-06	1.93371e-05	1.46329e-05	1.36742e-05	1.14777e-05	1.32519e-05	1.13337e-05	1.19542e-05	9.73237e-06	1.41312e-05	1.63207e-05	1.34978e-05	1.75797e-05	1.09271e-05
meta_1002	L-Threonine	9.48881e-06	1.03805e-05	1.3691e-05	1.19469e-05	9.79501e-06	1.0303e-05	9.42601e-06	9.16909e-06	1.38223e-05	1.23167e-05	7.79841e-06	9.7201e-06	8.27817e-06	9.32149e-06	1.19504e-05	8.77839e-06	9.85721e-06	8.66259e-06	1.38435e-05	6.97652e-06	9.292e-06	1.17281e-05	8.98824e-06	1.29576e-05	1.10762e-05	1.38303e-05	1.03146e-05	8.41275e-06	5.25845e-06	8.8827e-06	1.89365e-05	2.41222e-05	3.16189e-05	2.9892e-05	3.48152e-05	3.17807e-05	2.41431e-05	2.51128e-05	2.7618e-05	3.22705e-05	2.12632e-05	2.64183e-05	1.72425e-05	2.45785e-05	3.07728e-05	3.12636e-05	3.83906e-05	2.83586e-05
meta_753	Secoisotetrandrine	6.47365e-05	8.45311e-05	2.52078e-05	2.69199e-05	3.87964e-05	4.55548e-05	4.7339e-05	5.47383e-05	2.92484e-05	2.21922e-05	5.95148e-05	3.80771e-05	5.42409e-05	3.04391e-05	2.40135e-05	3.02631e-05	2.6487e-05	3.84864e-05	3.64692e-05	4.16177e-05	3.46588e-05	4.14017e-05	4.68689e-05	3.69212e-05	6.06133e-05	3.17404e-05	5.21969e-05	4.68626e-05	3.6703e-05	6.27681e-05	0	1.11489e-09	3.88225e-07	1.5219e-07	2.70839e-07	8.25549e-13	3.18571e-07	3.54254e-07	4.8482e-07	0	4.35436e-07	1.69825e-08	3.38383e-07	3.11455e-07	0	0	1.67412e-08	1.3025e-06
meta_174	4-Acetamido-2-amino-6-nitrotoluene	6.63372e-05	5.73798e-05	6.17641e-05	7.559e-05	7.17283e-05	7.61949e-05	7.73498e-05	0.000102545	6.93675e-05	7.80351e-05	8.24878e-05	6.06763e-05	5.07618e-05	7.96135e-05	6.72177e-05	6.12494e-05	0.00011085	6.61184e-05	6.008e-05	5.89922e-05	7.04071e-05	8.35049e-05	0.000102089	7.04184e-05	7.43873e-05	8.32053e-05	8.93443e-05	7.75818e-05	9.38204e-05	7.58789e-05	0.00015638	0.000171728	0.000170093	0.000174409	0.000145493	0.000203568	0.00018309	0.000307802	0.000138647	0.000191767	0.000247625	0.000177332	0.000138986	0.000230559	0.000178328	0.000181793	0.000209998	0.000121755
meta_984	Caspofungin	4.61564e-07	0	0	1.6369e-06	0	0	3.98496e-07	0	0	1.41332e-06	6.65763e-07	3.45141e-06	0	0	1.18138e-06	0	9.31158e-07	2.31871e-07	3.234e-07	0	0	0	0	0	2.76271e-07	7.17297e-07	4.7895e-07	0	0	2.69486e-08	2.5167e-05	1.2719e-05	1.16012e-05	2.47519e-05	1.616e-05	1.43042e-05	3.68076e-05	3.85173e-05	3.09566e-05	3.41139e-05	2.89721e-05	1.91898e-05	2.49576e-05	4.19607e-05	2.6026e-05	2.54745e-05	1.55267e-05	1.59325e-05
meta_835	(Z,Z)-3,6-Dodecadien-1-ol	6.32902e-06	3.45666e-06	1.10973e-05	8.66733e-06	8.53817e-06	8.68787e-06	1.10779e-05	1.30885e-05	1.31212e-05	1.07366e-05	7.5677e-06	1.04283e-05	8.01004e-06	9.64638e-06	1.31492e-05	1.03059e-05	9.77607e-06	1.20626e-05	1.31682e-05	1.01618e-05	4.18125e-06	7.7287e-06	5.27264e-06	5.99948e-06	4.74544e-06	6.54887e-06	8.02114e-06	4.86597e-06	7.118e-06	5.66562e-06	0	0	0	8.23489e-06	8.05126e-07	6.12066e-07	6.01749e-07	0	0	1.82451e-06	0	5.73678e-07	1.22309e-06	0	0	0	0	2.98787e-06
meta_119	Glutamyl-Asparagine	2.69078e-06	1.05094e-06	8.51302e-06	8.75813e-06	4.37118e-06	3.75365e-06	2.17977e-06	2.81961e-06	7.69454e-06	8.43661e-06	5.02037e-06	8.55271e-07	4.03164e-06	7.54778e-06	6.1195e-06	5.20902e-06	7.68222e-06	6.56027e-06	2.79111e-06	5.52145e-06	5.14573e-06	2.2544e-06	3.53017e-06	3.31304e-06	2.44975e-06	6.10566e-06	2.60518e-06	3.52218e-06	1.78145e-06	1.08949e-06	3.24313e-05	2.97608e-05	7.15216e-05	5.22331e-05	2.59442e-05	3.66768e-05	4.96037e-05	4.65908e-05	4.51264e-05	4.72925e-05	4.82025e-05	3.65981e-05	4.78939e-05	2.43479e-05	2.97791e-05	4.03912e-05	3.23028e-05	4.02396e-05
meta_733	Avenanthramide A2	1.12387e-05	1.4863e-05	1.04245e-05	1.35693e-05	1.25688e-05	1.23986e-05	1.59877e-05	1.47907e-05	1.03057e-05	1.49612e-05	1.11222e-05	9.38036e-06	8.02569e-06	9.23129e-06	1.09455e-05	1.01769e-05	1.15596e-05	1.18912e-05	6.44678e-06	9.61154e-06	1.11225e-05	9.06795e-06	1.46511e-05	9.15277e-06	1.06624e-05	9.96269e-06	9.71528e-06	8.24121e-06	6.78522e-06	9.88374e-06	1.94474e-05	3.54255e-05	3.28608e-05	3.00693e-05	2.3697e-05	3.28409e-05	3.72255e-05	3.73276e-05	3.73437e-05	2.04482e-05	3.51042e-05	2.57302e-05	3.55728e-05	3.68777e-05	4.00911e-05	3.47715e-05	2.64398e-05	1.90466e-05
meta_158	N-Acetyl-b-glucosaminylamine	3.9318e-06	5.42498e-06	6.48207e-06	6.99764e-06	6.14967e-06	5.82336e-06	5.74448e-06	4.22927e-06	7.08975e-06	8.87314e-06	5.43573e-06	4.64145e-06	5.01453e-06	5.10173e-06	5.78865e-06	4.9108e-06	6.6662e-06	7.60518e-06	6.88759e-06	4.38344e-06	6.10121e-06	6.25374e-06	4.46502e-06	6.88339e-06	5.058e-06	4.67461e-06	5.69527e-06	4.60286e-06	3.73889e-06	5.92018e-06	8.83893e-06	1.28825e-05	1.56493e-05	1.63399e-05	1.39117e-05	1.5888e-05	1.332e-05	1.14347e-05	1.56089e-05	2.28563e-05	1.77521e-05	1.47443e-05	1.42478e-05	1.70312e-05	1.92472e-05	1.38672e-05	1.75824e-05	9.26105e-06
meta_890	MG(0:0/22:0/0:0)	7.43229e-06	8.09792e-06	4.54374e-06	5.75836e-06	9.77552e-06	8.39516e-06	5.26142e-06	6.199e-06	1.2947e-05	9.55434e-06	8.44521e-06	1.00383e-05	7.4521e-06	8.70318e-06	9.55744e-06	3.27072e-06	8.49379e-06	1.18566e-05	9.24312e-06	1.18488e-05	8.90918e-06	1.69003e-05	1.56884e-05	5.75189e-06	9.10137e-06	1.53256e-05	6.28705e-06	8.63577e-06	1.11378e-05	6.28504e-06	8.19829e-07	0	6.07957e-07	0	0	0	0	0	2.09007e-06	0	0	7.26823e-07	0	0	0	0	1.624e-06	1.63155e-06
meta_251	2-Hexylbenzothiazole	1.41117e-05	1.55488e-05	1.33519e-05	1.60525e-05	1.44658e-05	1.33674e-05	1.21317e-05	1.50766e-05	1.35409e-05	1.50432e-05	1.35421e-05	1.02262e-05	1.17913e-05	1.10486e-05	1.24489e-05	1.42731e-05	1.37584e-05	1.29065e-05	1.17576e-05	1.3257e-05	1.39728e-05	1.13764e-05	1.40376e-05	1.19171e-05	1.53286e-05	1.43549e-05	1.18063e-05	1.11279e-05	1.21865e-05	1.6194e-05	2.93027e-05	3.28514e-05	2.89841e-05	3.05447e-05	2.79749e-05	2.71374e-05	3.84538e-05	3.01113e-05	2.98765e-05	2.55961e-05	3.2086e-05	2.3297e-05	3.26631e-05	3.61337e-05	3.50207e-05	3.19865e-05	2.69432e-05	1.2441e-05
meta_1196	Hydroxydesmthyl doxepin glucuronide	3.16223e-06	4.5437e-06	6.18308e-06	6.83837e-06	4.96972e-06	5.20213e-06	4.50358e-06	7.75829e-06	4.74578e-06	2.9487e-06	2.53411e-06	2.95069e-06	5.11077e-06	5.37878e-06	4.83514e-06	4.38624e-06	3.58447e-06	3.46911e-06	5.10072e-06	3.93361e-06	4.94301e-06	2.71876e-06	4.32586e-06	4.72031e-06	4.90094e-06	5.27129e-06	4.72155e-06	4.62565e-06	3.42224e-06	5.61742e-06	0	0	0	1.85923e-06	0	2.64211e-06	0	1.67676e-06	8.08605e-07	0	0	3.96788e-07	1.16864e-06	0	9.12673e-07	1.87121e-06	1.36331e-06	5.39377e-06
meta_1664	2'-Deoxyinosine triphosphate	9.17952e-06	1.42339e-05	1.62136e-05	1.79735e-05	1.61244e-05	1.44376e-05	1.42817e-05	8.39063e-06	1.70844e-05	1.63886e-05	1.57012e-05	9.89056e-06	1.13693e-05	1.36397e-05	1.60259e-05	1.10589e-05	1.73326e-05	1.7757e-05	1.37424e-05	1.19658e-05	1.16225e-05	1.42919e-05	9.86452e-06	1.68147e-05	1.29119e-05	9.8632e-06	1.49255e-05	9.7168e-06	1.03399e-05	1.53849e-05	2.41425e-05	3.40692e-05	4.22933e-05	3.86591e-05	3.8284e-05	4.66292e-05	2.82813e-05	2.83615e-05	4.51447e-05	5.66092e-05	4.42086e-05	3.55683e-05	3.9008e-05	4.97452e-05	4.8228e-05	3.59844e-05	4.7698e-05	2.39509e-05
meta_426	22-Angeloylbarringtogenol C	8.64821e-05	8.05068e-05	0.00013476	9.62054e-05	8.29285e-05	9.7394e-05	9.30895e-05	9.55224e-05	0.000107638	9.19065e-05	5.85027e-05	5.15166e-05	7.57788e-05	8.61851e-05	7.80142e-05	6.42124e-05	7.75948e-05	9.80053e-05	0.000110438	9.47482e-05	6.40235e-05	8.80846e-05	0.000106984	0.000147564	0.000105694	0.000103691	5.74063e-05	4.60643e-05	6.61595e-05	8.66659e-05	0.000182051	0.000125839	0.0002458	0.000143952	0.000199632	0.000178072	0.000220793	0.000182198	0.000251845	0.000210016	0.000163515	0.000124564	0.000176397	0.000183088	0.000148449	0.000161243	0.000160239	0.000171502
meta_700	2-Cyclotetradecen-1-one	1.30445e-05	5.15747e-06	2.02578e-05	1.65636e-05	1.69476e-05	1.65898e-05	2.34568e-05	2.65044e-05	2.62188e-05	2.23537e-05	1.6325e-05	2.00215e-05	1.61766e-05	2.0534e-05	2.63555e-05	1.87555e-05	1.88107e-05	2.26617e-05	2.82793e-05	2.06378e-05	8.24856e-06	1.42786e-05	1.1571e-05	1.15687e-05	1.00344e-05	1.24448e-05	1.42809e-05	9.58077e-06	1.37701e-05	1.35835e-05	0	0	0	1.47736e-05	1.48032e-06	8.73792e-07	2.31389e-06	0	4.37356e-07	6.5262e-06	0	1.35519e-06	2.71909e-06	0	0	0	0	6.32537e-06
meta_1009	Clerosterol 3-glucoside	0.00016587	0.000140406	0.000279572	0.000124135	0.000148713	0.000175208	0.00016158	0.000153589	0.000201396	0.000176813	0.00012358	6.84024e-05	0.000142346	0.000132796	0.000131094	0.000101719	0.000134195	0.000186371	0.00027334	0.000195548	0.000133957	0.000182502	0.000238349	0.00021177	0.00017909	0.000211151	7.49047e-05	8.65446e-05	0.000159309	0.000176512	0.000409109	0.000342355	0.000588669	0.000292576	0.000444399	0.000398865	0.000465372	0.000391611	0.000508125	0.000505075	0.000430644	0.000210949	0.000415677	0.000387338	0.000398823	0.000325747	0.000285426	0.000399549
meta_1733	6-Dimethylaminopurine	2.1482e-05	2.07429e-05	2.17336e-05	2.58173e-05	2.55285e-05	2.64392e-05	2.63612e-05	3.42221e-05	2.43866e-05	2.60376e-05	2.92238e-05	2.23033e-05	1.82279e-05	2.77426e-05	2.22731e-05	2.20043e-05	3.67448e-05	2.42851e-05	2.32444e-05	1.80924e-05	2.55536e-05	2.49827e-05	3.25178e-05	2.54473e-05	2.85983e-05	2.87998e-05	3.13296e-05	2.41064e-05	3.2158e-05	2.38738e-05	5.20303e-05	5.94658e-05	6.96668e-05	5.65853e-05	4.88532e-05	6.77123e-05	6.29408e-05	9.60242e-05	5.33547e-05	6.47023e-05	8.00862e-05	6.03779e-05	4.46692e-05	7.93513e-05	5.63523e-05	6.06594e-05	6.73951e-05	3.40357e-05
meta_766	Undecanoic acid	7.90822e-06	4.29341e-06	1.2198e-05	9.02715e-06	1.028e-05	1.00751e-05	1.22977e-05	1.57712e-05	1.41259e-05	1.24465e-05	9.32878e-06	1.19526e-05	9.11877e-06	1.18368e-05	1.59792e-05	1.27578e-05	1.1651e-05	1.3817e-05	1.47385e-05	1.209e-05	5.16704e-06	8.43018e-06	7.59271e-06	7.38464e-06	5.73181e-06	8.53461e-06	9.07865e-06	6.29271e-06	9.50983e-06	6.90701e-06	0	0	1.30853e-09	9.68593e-06	2.10702e-06	4.15754e-07	2.91365e-06	0	0	2.28686e-06	0	0	2.28332e-06	0	0	0	0	4.42324e-06
meta_1305	Xanthylic acid	1.63523e-06	1.78226e-06	3.95904e-06	2.21898e-06	1.7901e-06	8.28465e-07	2.04969e-06	2.41566e-06	1.74439e-06	2.11129e-07	8.04159e-07	3.85283e-07	2.45447e-06	1.51034e-06	2.77171e-06	8.62681e-07	1.06219e-06	5.83672e-07	1.14938e-06	1.76913e-06	8.85929e-07	1.85926e-06	2.89846e-06	1.46429e-06	3.86034e-06	1.93382e-06	1.19235e-06	2.74407e-06	9.82439e-07	9.73038e-07	6.59975e-06	6.85872e-06	1.12407e-05	1.15783e-05	5.86124e-06	1.11323e-05	4.67964e-06	7.93771e-06	8.79915e-06	1.05927e-05	8.01465e-06	8.71092e-06	5.25572e-06	9.38603e-06	7.68811e-06	5.11009e-06	9.66787e-06	8.05062e-06
meta_698	(E)-Casimiroedine	0.000206968	0.000119693	0.000125471	0.00014333	0.000240599	0.000185921	0.000149101	0.00021834	8.70295e-05	0.000262684	0.000105248	0.000154119	8.96635e-05	0.000127351	0.000206039	0.000213544	0.00011946	0.000190799	0.000179111	0.000218582	0.000160692	0.000195595	0.000257369	0.000168369	0.000289645	0.000206584	0.000205599	0.000180385	0.000152992	8.11246e-05	0.00125644	0.000805686	0.000603083	0.000682499	0.0010129	0.00081161	0.000783992	0.000834852	0.000431251	0.00121768	0.000597818	0.000816438	0.000367833	0.00052679	0.000834136	0.000742495	0.000563107	0.000395496
meta_654	5-Hydroxysebacate	1.48126e-05	1.58149e-05	1.63722e-05	1.44599e-05	1.26359e-05	1.39554e-05	1.16958e-05	1.26696e-05	1.32434e-05	1.26114e-05	1.367e-05	9.26041e-06	9.08953e-06	1.0813e-05	1.23933e-05	8.88912e-06	1.25921e-05	8.94209e-06	1.05896e-05	1.00201e-05	9.77437e-06	1.29171e-05	1.20667e-05	1.12513e-05	9.93022e-06	1.08313e-05	8.86982e-06	8.59729e-06	1.14354e-05	1.37604e-05	2.20603e-05	2.69293e-05	2.17017e-05	2.13169e-05	2.28279e-05	2.40627e-05	3.05647e-05	3.20079e-05	2.75555e-05	2.11224e-05	3.05748e-05	1.92329e-05	2.40945e-05	2.77499e-05	2.09104e-05	2.46917e-05	1.97096e-05	1.37734e-05
meta_1394	DG(14:1(9Z)/16:0/0:0)	0.00463311	0.00401947	0.00751709	0.00339816	0.00376336	0.00412023	0.00437385	0.00420908	0.00579123	0.00488065	0.00326698	0.00172248	0.00375194	0.00334291	0.00322002	0.00265486	0.00351199	0.0052633	0.00714711	0.00512725	0.00374597	0.00410975	0.00626016	0.00534614	0.00460687	0.005402	0.00208791	0.00211096	0.00436699	0.00457397	0.0123806	0.00998547	0.0159493	0.00761716	0.012264	0.0106048	0.0139996	0.0122682	0.0143684	0.014926	0.0117535	0.00612168	0.0121671	0.0101053	0.0102869	0.00819176	0.00833927	0.0132944
meta_900	5-Ethyl-2,3-dimethylpyrazine	1.35717e-05	1.47692e-05	1.50359e-05	2.75195e-05	1.29864e-05	1.16364e-05	1.39374e-05	1.43464e-05	1.51318e-05	1.24832e-05	1.3378e-05	8.44124e-06	1.56387e-05	1.04614e-05	1.19806e-05	8.98153e-06	8.56801e-06	1.21482e-05	1.33107e-05	7.73711e-06	1.29825e-05	1.17684e-05	1.9753e-05	1.35596e-05	2.07162e-05	1.14985e-05	9.3632e-06	1.27796e-05	1.01507e-05	9.77985e-06	2.81723e-05	3.23551e-05	3.4903e-05	3.78971e-05	2.28429e-05	3.34668e-05	3.76533e-05	3.14504e-05	3.51259e-05	3.3036e-05	2.96722e-05	2.73585e-05	3.4694e-05	3.69746e-05	3.15492e-05	3.0969e-05	4.37533e-05	1.92962e-05
meta_45	beta-Elemonic acid	6.91126e-06	1.05532e-05	1.62386e-05	1.29292e-05	1.09896e-05	1.76151e-05	1.06623e-05	1.97253e-05	1.35503e-05	1.06231e-05	6.02095e-06	1.0577e-05	1.05592e-05	8.52186e-06	5.21934e-06	1.37949e-05	6.00684e-06	1.57271e-05	1.42113e-05	1.70068e-05	8.61567e-06	1.57338e-05	2.32213e-05	1.07262e-05	7.65312e-06	1.4722e-05	5.91121e-06	9.79503e-06	1.35618e-05	1.28532e-05	0	9.75172e-07	0	0	5.28419e-07	3.23317e-06	5.47715e-07	8.20278e-06	2.73902e-06	0	0	0	3.02496e-06	0	0	1.47589e-06	8.12928e-07	1.66539e-06
meta_1343	Neolinustatin	1.08061e-05	2.30882e-06	1.15884e-05	7.18764e-06	1.27744e-05	8.84492e-06	5.86578e-06	8.52618e-06	1.44564e-05	5.22475e-06	6.84022e-06	8.38111e-06	8.19575e-06	7.89373e-06	1.16668e-05	1.23718e-05	4.05592e-06	1.06739e-05	3.32071e-06	7.92541e-06	6.82656e-06	4.21995e-06	8.53032e-06	5.33626e-06	9.18775e-06	2.97539e-06	6.16417e-06	8.18544e-06	6.85184e-06	8.40358e-06	2.83475e-05	2.76553e-05	3.65238e-05	3.31692e-05	3.49097e-05	4.1103e-05	3.84435e-05	2.29799e-05	4.00157e-05	2.74803e-05	4.52804e-05	2.8391e-05	3.129e-05	2.88738e-05	3.77817e-05	3.67037e-05	9.78203e-06	1.60111e-05
meta_975	Indolylacryloylglycine	6.63973e-06	7.94432e-06	7.56696e-06	7.72826e-06	6.60788e-06	6.16615e-06	5.94348e-06	7.15526e-06	5.07531e-06	8.66265e-06	6.58534e-06	5.54684e-06	5.68429e-06	4.67127e-06	6.52157e-06	6.00644e-06	5.07165e-06	6.62759e-06	6.01091e-06	6.97388e-06	6.71546e-06	6.00337e-06	7.55214e-06	7.74799e-06	8.23202e-06	7.06132e-06	4.94275e-06	6.48274e-06	6.15151e-06	7.20478e-06	1.36055e-05	1.78611e-05	1.04157e-05	1.10654e-05	1.15487e-05	8.80235e-06	1.61163e-05	1.30364e-05	1.15169e-05	1.08238e-05	1.90585e-05	1.18084e-05	1.37215e-05	1.57653e-05	1.54404e-05	1.67748e-05	1.16893e-05	1.20383e-05
meta_324	(R)-1,3-Octanediol	2.41934e-05	2.94726e-05	2.93353e-05	3.12273e-05	1.81299e-05	3.50265e-05	3.67329e-05	3.00861e-05	2.55179e-05	2.78099e-05	4.04127e-05	2.94294e-05	1.87039e-05	4.16993e-05	2.58255e-05	2.34837e-05	3.22075e-05	3.75594e-05	2.92865e-05	3.11477e-05	2.53328e-05	3.41051e-05	3.56424e-05	3.06498e-05	2.30104e-05	5.07708e-05	3.36024e-05	2.50825e-05	2.12221e-05	2.93582e-05	8.67535e-05	7.91926e-05	5.94474e-05	6.4062e-05	5.25255e-05	0.000111653	9.59572e-05	9.13756e-05	6.69866e-05	0.000112894	8.66011e-05	8.47497e-05	6.50708e-05	0.000131831	7.38355e-05	5.87559e-05	8.50891e-05	4.10721e-05
meta_929	Tenuazonic acid	3.18911e-06	5.04489e-06	5.08274e-06	5.36258e-06	2.86719e-06	4.60239e-06	5.0085e-06	9.11159e-06	6.37247e-06	3.83742e-06	5.61447e-06	3.45047e-06	6.55037e-06	8.89749e-06	6.03894e-06	5.18407e-06	5.31982e-06	6.39237e-06	6.2307e-06	3.34184e-06	6.9861e-06	4.59603e-06	7.1134e-06	4.13644e-06	1.01084e-05	6.89148e-06	8.37193e-06	8.34401e-06	4.74442e-06	6.26918e-06	1.88807e-06	0	1.04986e-06	0	1.70276e-06	0	0	1.97569e-06	0	0	0	0	1.25288e-06	0	6.17707e-07	1.67268e-06	4.0678e-06	3.25018e-06
meta_819	N2-Fructopyranosylarginine	0.000127302	0.000102448	0.000145808	0.000134626	8.86963e-05	9.55961e-05	0.000104538	9.35144e-05	0.000140267	0.000117013	9.94734e-05	7.72556e-05	9.05021e-05	0.00010817	0.000106416	0.000131571	0.000106626	6.5647e-05	8.21019e-05	7.45196e-05	8.92834e-05	0.00013955	8.13409e-05	8.43991e-05	9.12992e-05	0.000101272	9.13327e-05	8.48916e-05	8.25907e-05	0.000120624	0.000363245	0.000251851	0.000164569	0.000237091	0.000191117	0.000194602	0.00026155	0.000390369	0.000318544	0.000340836	0.00014536	0.00022447	0.000194106	0.000268854	0.000252664	0.000248242	0.000238684	0.000157941
meta_1062	(E)-5,8-Megastigmadien-4-one	6.34773e-06	4.66208e-06	6.99214e-06	1.04609e-05	8.3044e-06	9.14578e-06	8.31429e-06	4.43612e-06	8.41731e-06	8.1069e-06	7.1795e-06	7.71667e-06	5.65829e-06	1.00671e-05	7.74215e-06	5.18282e-06	7.6516e-06	8.50143e-06	9.73421e-06	8.17917e-06	5.18508e-06	8.97667e-06	8.17348e-06	1.14654e-05	1.02734e-05	8.76522e-06	6.65809e-06	6.73461e-06	3.66919e-06	8.49258e-06	8.2459e-07	3.6205e-06	1.5066e-06	1.60418e-06	2.34061e-06	1.76984e-06	3.20801e-06	1.14011e-06	0	1.55824e-06	2.97666e-06	5.01983e-06	9.6393e-07	4.05879e-06	8.48461e-07	8.80938e-07	1.14119e-06	4.237e-06
meta_716	Ginsenoyne M	8.21567e-06	7.01967e-06	3.33383e-06	1.02187e-05	6.51299e-06	1.11659e-05	7.14782e-06	9.0115e-06	9.54415e-06	1.03473e-05	7.23156e-06	5.26548e-06	3.46308e-06	1.0679e-05	7.68425e-06	5.56334e-06	5.25518e-06	5.5126e-06	1.09374e-05	6.52045e-06	7.2533e-06	6.71087e-06	8.77386e-06	1.12001e-05	8.0922e-06	8.66844e-06	6.22595e-06	5.02217e-06	7.25102e-06	6.59469e-06	2.75752e-06	3.63571e-06	4.13675e-06	2.21997e-06	8.27583e-07	3.47796e-06	2.6578e-06	1.47365e-06	2.81242e-06	6.49466e-06	4.54356e-06	1.32688e-06	1.40397e-06	3.92506e-07	1.86081e-06	6.74622e-07	1.88066e-06	2.4175e-06
meta_1673	Moprolol	0.00205372	0.00220725	0.0030223	0.00260979	0.00200451	0.00220595	0.00193157	0.00141502	0.00179919	0.00198574	0.00245596	0.0013025	0.00120183	0.0012781	0.00211431	0.00173224	0.0018457	0.00172451	0.00137136	0.00213291	0.00139619	0.00203399	0.00186066	0.00162009	0.00164624	0.00224985	0.0015351	0.00162851	0.00159177	0.00167417	0.00535246	0.00391114	0.0036178	0.00415672	0.00511992	0.00544299	0.00510964	0.00516113	0.00466371	0.00702171	0.00433019	0.0020762	0.00385963	0.00444223	0.00403102	0.00329765	0.0039406	0.0032021
meta_40	Acetaldehyde diisoamyl acetal	4.71864e-06	3.17301e-06	4.33463e-06	5.83331e-06	2.74192e-06	5.489e-06	4.01602e-06	5.44086e-06	4.25164e-06	3.33387e-06	3.77574e-06	6.90128e-06	3.62145e-06	6.50759e-06	3.99874e-06	2.59111e-06	3.20689e-06	4.39143e-06	3.61965e-06	3.80663e-06	2.86285e-06	4.65264e-06	4.88189e-06	3.5527e-06	2.68267e-06	6.27565e-06	5.03877e-06	3.36412e-06	1.01124e-06	2.04657e-06	1.51223e-05	1.17005e-05	1.55817e-05	1.42839e-05	1.02168e-05	2.06898e-05	1.66646e-05	2.02618e-05	1.00758e-05	1.38223e-05	2.07709e-05	1.84528e-05	1.40274e-05	2.33957e-05	1.28004e-05	7.22257e-06	1.45387e-05	1.23429e-05
meta_896	PC(20:4(8Z,11Z,14Z,17Z)/16:0)	0.00315002	0.00222854	0.00573674	0.00277103	0.00328996	0.00181024	0.00290909	0.00251824	0.00415128	0.00353636	0.00536419	0.00358615	0.00336232	0.00403433	0.0031592	0.00377163	0.00329769	0.0022357	0.00277991	0.00214596	0.00228873	0.00308042	0.00137097	0.00166471	0.00300837	0.00364783	0.00330435	0.00221091	0.00306469	0.00462496	0.00153234	0.000811589	0.000456211	0.000550751	0.00044355	0.000467949	0.00085811	0.00118666	0.000957725	0.00103664	0.000616148	0.000675115	0.000637382	0.00101306	0.00125929	0.00124727	0.0013051	0.000561849
meta_919	LysoPC(16:1(9Z))	0.000132125	7.33297e-05	0.000140796	0.000141499	0.000150783	0.000163711	0.000115215	8.58367e-05	0.00020382	0.000166236	9.1571e-05	0.000113569	0.000108715	0.000267481	8.57719e-05	0.000167075	9.94023e-05	0.000145711	0.000127668	0.000109109	0.000100735	0.00018492	9.548e-05	0.000158853	0.000156026	0.000134792	0.000110782	0.000109505	7.63088e-05	0.000112931	1.63799e-05	1.0591e-05	1.39144e-05	3.41783e-05	3.65016e-05	5.10446e-05	1.66665e-05	4.9792e-05	5.49996e-05	4.57443e-05	1.37996e-05	3.6866e-05	3.76664e-05	3.0964e-05	7.56503e-06	3.72786e-05	1.44479e-05	5.14571e-05
meta_315	Gamma-Tocopherol	4.71706e-05	7.02839e-05	2.80023e-05	3.88798e-05	4.49958e-05	5.50366e-05	6.34612e-05	3.02038e-05	3.86226e-05	4.91962e-05	5.29008e-05	2.95867e-05	2.11028e-05	2.11944e-05	3.58664e-05	2.94156e-05	5.06871e-05	4.38661e-05	4.87708e-05	2.05967e-05	3.26131e-05	1.70764e-05	3.91308e-05	2.71489e-05	1.75986e-05	5.30281e-05	4.03284e-05	3.88657e-05	3.41538e-05	2.82884e-05	7.67508e-06	8.39327e-06	5.22874e-06	9.88081e-06	6.50989e-06	1.1573e-06	5.90764e-06	2.86808e-06	5.78973e-06	7.71952e-07	5.74235e-06	1.95405e-06	4.35484e-06	0	5.9683e-06	6.21302e-06	1.2873e-06	3.32049e-06
meta_674	Ginsenoside Rh5	9.27976e-06	3.71403e-06	9.62797e-06	9.42043e-06	8.72715e-06	1.60066e-05	1.03586e-05	1.01761e-05	9.60235e-06	6.74545e-06	5.32915e-06	3.8386e-06	5.89219e-06	1.18881e-05	7.12986e-06	7.80527e-06	5.63032e-06	1.17898e-05	1.67907e-05	4.05752e-06	1.04849e-05	1.04501e-05	9.69932e-06	8.66722e-06	1.6916e-05	1.62075e-05	6.46117e-06	1.24112e-05	9.27335e-06	1.20503e-05	0	0	0	0	0	1.35218e-06	0	0	0	0	0	0	0	1.36105e-06	0	0	0	1.54316e-06
meta_210	2,2,6,7-Tetramethylbicyclo[4.3.0]nona-1(9),4-dien-8-one	0	0	0	0	0	0	0	0	0	0	0	0	0	0	0	0	0	0	9.27075e-07	0	0	0	0	0	1.9062e-07	6.62818e-07	0	0	0	0	3.93512e-06	5.50114e-06	2.30361e-05	2.73311e-05	2.2101e-05	3.45148e-05	3.45202e-05	4.48141e-05	3.5263e-05	2.89589e-05	3.05282e-05	3.56156e-05	4.50662e-05	2.01291e-05	4.07756e-05	3.34306e-05	3.45132e-05	2.95618e-05
meta_932	2'-Apo-beta-carotenal	0.000164984	0.000136408	0.000208276	0.000145217	0.000150321	0.000150834	0.000136304	0.000137555	0.000185788	0.000197353	0.000104485	0.000129947	0.000116233	0.000128832	0.00014346	8.67009e-05	0.000172385	0.00015673	0.000215206	0.000176179	0.000148425	0.000196056	0.000148391	0.000184508	0.000141859	0.000155359	0.000121784	6.90352e-05	0.000139882	0.000114107	0.00030913	0.000267671	0.000357359	0.000226665	0.000385896	0.000294137	0.000330352	0.000258426	0.000402083	0.000393541	0.000261536	0.000291235	0.000277598	0.000313202	0.000320119	0.000210528	0.000323929	0.000379742
meta_1310	1-Linoleoylglycerophosphocholine	4.65881e-05	5.04013e-05	4.68382e-05	2.89201e-05	5.09026e-05	4.70681e-05	7.28232e-05	4.52926e-05	4.56541e-05	3.61773e-05	3.64301e-05	2.55022e-05	3.12086e-05	3.94025e-05	4.33403e-05	2.83189e-05	3.35924e-05	2.98389e-05	2.73297e-05	5.27686e-05	4.46989e-05	4.57502e-05	0.000102797	5.44114e-05	3.20838e-05	8.0857e-05	3.48774e-05	3.00994e-05	3.89494e-05	3.23769e-05	0	0	5.55271e-07	1.66429e-06	1.27942e-06	0	4.36385e-06	4.83721e-07	1.31695e-06	6.09086e-07	7.77949e-07	0	1.07552e-06	1.72956e-06	0	1.0114e-06	1.41321e-06	9.14173e-07
meta_1376	Paliperidone	6.40712e-06	8.53321e-06	8.92196e-06	9.83447e-06	8.16817e-06	8.82607e-06	7.55482e-06	8.24728e-06	9.3417e-06	8.12018e-06	7.18781e-06	6.02626e-06	6.37995e-06	5.38872e-06	6.02187e-06	7.15148e-06	7.61423e-06	6.94009e-06	4.90795e-06	6.21309e-06	6.22316e-06	6.82717e-06	7.59513e-06	8.05914e-06	6.10619e-06	7.11554e-06	6.3686e-06	7.15281e-06	6.5433e-06	8.26389e-06	1.99967e-05	2.4054e-05	1.99314e-05	1.82746e-05	1.57944e-05	1.69238e-05	1.93491e-05	1.97265e-05	1.37358e-05	2.07638e-05	2.07099e-05	1.29167e-05	1.99071e-05	1.8626e-05	2.34862e-05	1.96506e-05	2.09955e-05	9.61025e-06
meta_1401	Oleanolic acid 3-[glucosyl-(1->4)-xyloside]	4.04986e-06	5.43863e-06	5.9563e-06	4.54274e-06	5.06049e-06	4.23916e-06	4.05374e-06	5.52099e-06	3.90712e-06	5.29389e-06	5.27649e-06	4.24515e-06	4.09449e-06	5.00929e-06	6.02658e-06	4.67995e-06	5.46265e-06	4.03539e-06	4.11296e-06	5.24663e-06	4.2009e-06	4.45425e-06	4.40171e-06	5.7868e-06	5.46547e-06	5.24153e-06	4.63494e-06	4.40138e-06	2.80393e-06	4.56911e-06	1.3851e-05	2.27994e-05	1.82251e-05	1.41014e-05	8.82292e-06	1.75939e-05	1.50561e-05	1.48285e-05	1.04099e-05	2.15539e-05	1.45057e-05	1.0118e-05	1.15969e-05	1.72589e-05	1.32442e-05	1.34136e-05	1.38348e-05	8.32574e-06
meta_400	PS(14:0/18:1(9Z))	0.000231522	0.000239054	0.000366667	0.000255604	0.000280025	0.000490292	0.000373774	0.000344695	0.00036697	0.000284307	0.000385072	0.000217912	0.000377358	0.000420422	0.000313966	0.000278578	0.000310637	0.000460487	0.000474642	0.000231349	0.000366034	0.000339117	0.000390964	0.000284818	0.000503438	0.000513577	0.000278303	0.000374022	0.000387516	0.000548234	0.00016046	1.25708e-05	3.23734e-05	0.000190089	5.77485e-05	0.000200107	0.00019572	0.000243386	0.000101186	0.000110273	3.5868e-05	8.37377e-05	0.000232547	6.12143e-05	0.00014594	0.000168514	0.000149929	0.000190883
meta_736	D-Urobilinogen	1.49895e-05	1.3715e-05	1.60752e-05	1.8057e-05	1.75905e-05	2.07086e-05	1.42789e-05	1.83009e-05	2.54571e-05	1.42408e-05	1.52273e-05	2.4658e-05	1.21912e-05	1.46527e-05	1.32047e-05	1.41288e-05	1.40312e-05	1.75552e-05	1.61956e-05	8.00938e-06	1.10469e-05	1.21385e-05	1.12284e-05	1.80284e-05	1.60124e-05	1.01713e-05	1.57807e-05	1.37658e-05	1.25589e-05	1.24954e-05	6.69455e-07	0	0	3.50135e-06	1.55849e-05	2.66194e-06	8.1481e-07	2.65366e-06	5.3165e-06	1.55059e-06	0	3.77887e-06	9.13109e-07	0	3.45576e-06	2.90479e-06	1.50827e-06	2.01691e-05
meta_562	7-Hydroxyoctanoic acid	3.39662e-05	2.36811e-05	3.80971e-05	4.12975e-05	4.09445e-05	3.34124e-05	2.82779e-05	2.16259e-05	4.62201e-05	3.64647e-05	3.52143e-05	3.95946e-05	3.64461e-05	5.29187e-05	2.74332e-05	5.0502e-05	3.40397e-05	5.85037e-05	3.88578e-05	3.39251e-05	2.57504e-05	5.02409e-05	3.24641e-05	5.38467e-05	4.68469e-05	4.31562e-05	3.99549e-05	3.60559e-05	2.24902e-05	3.83931e-05	6.89552e-05	8.72222e-05	8.13042e-05	7.43806e-05	6.59991e-05	5.81928e-05	8.71876e-05	8.88302e-05	9.09712e-05	7.48688e-05	0.000122847	0.000102983	8.43865e-05	9.30814e-05	5.28548e-05	6.75418e-05	7.70955e-05	5.61588e-05
meta_758	Scorzoside	4.99982e-06	9.30751e-06	7.03303e-06	8.82529e-06	5.58893e-06	6.83241e-06	6.54295e-06	7.29913e-06	6.42575e-06	7.70776e-06	6.59769e-06	4.02293e-06	5.98725e-06	2.97343e-06	5.97505e-06	7.88534e-06	4.94319e-06	6.42016e-06	4.32294e-06	5.17495e-06	6.0171e-06	5.88331e-06	6.67294e-06	6.19775e-06	4.00823e-06	5.19604e-06	6.36894e-06	6.08988e-06	3.91109e-06	4.09326e-06	1.48515e-05	1.61179e-05	1.54265e-05	1.66257e-05	1.04121e-05	1.36569e-05	1.63677e-05	1.20916e-05	1.59694e-05	1.66885e-05	1.38487e-05	9.0299e-06	1.33346e-05	1.15026e-05	1.50665e-05	1.56041e-05	1.34798e-05	9.02201e-06
meta_461	Lucidone A	2.04099e-06	1.39187e-06	1.40959e-06	2.1484e-06	2.30896e-06	8.54391e-07	2.19093e-06	3.96873e-06	1.54589e-06	2.2235e-06	1.716e-06	7.89857e-07	1.27023e-06	1.86433e-06	1.35866e-06	1.43113e-06	1.44125e-06	1.54989e-06	8.32695e-07	1.85e-06	1.32082e-06	1.00245e-06	1.6464e-06	2.49497e-06	1.32701e-06	1.85587e-06	1.81598e-06	1.13603e-06	7.82882e-07	2.59371e-06	0	0	0	2.97916e-07	0	0	0	0	0	0	7.47366e-07	4.0894e-07	0	0	0	6.84348e-07	0	0
meta_655	Hebevinoside I	7.37445e-05	5.53668e-05	5.88772e-05	0.000114558	9.74945e-05	5.51441e-05	6.39575e-05	7.53094e-05	8.79584e-05	8.11579e-05	5.50847e-05	8.99962e-05	3.89671e-05	9.2252e-05	5.85839e-05	8.04247e-05	6.9929e-05	5.65871e-05	5.65927e-05	4.47515e-05	6.64487e-05	7.32089e-05	6.02489e-05	8.25255e-05	5.33912e-05	6.99526e-05	8.47866e-05	4.80309e-05	1.78844e-05	4.14575e-05	1.57075e-05	0	3.13344e-05	1.15187e-05	3.78816e-05	2.37074e-05	1.30331e-05	1.62823e-05	3.33463e-05	1.14e-05	2.06936e-05	3.53641e-05	9.82105e-06	5.39317e-05	1.0487e-06	2.2962e-05	5.20809e-05	2.54017e-05
meta_301	Serinyl-Valine	7.13188e-05	5.14423e-05	6.16061e-05	8.49248e-05	8.13899e-05	6.52911e-05	5.70978e-05	4.61819e-05	8.62826e-05	7.73361e-05	7.75993e-05	6.8314e-05	8.24572e-05	0.000117449	5.95652e-05	9.46031e-05	7.76265e-05	0.000112587	6.40739e-05	6.94697e-05	6.52791e-05	0.000100754	7.16014e-05	9.79023e-05	8.39839e-05	7.42786e-05	7.64779e-05	6.60269e-05	3.96977e-05	9.36983e-05	0.000169249	0.00023103	0.000193968	0.000183685	0.000164802	0.000154554	0.000226023	0.000175427	0.00020586	0.00021672	0.000334972	0.000214329	0.000222047	0.000197362	0.00017117	0.000140985	0.000188046	0.000120058
meta_616	4-Hydroxy-(3',4'-dihydroxyphenyl)-valeric acid	3.71984e-06	5.19863e-06	4.76961e-06	6.19293e-06	6.12589e-06	4.62373e-06	3.80815e-06	3.91208e-06	4.38051e-06	6.11355e-06	4.58262e-06	3.65497e-06	3.82017e-06	4.27378e-06	3.8251e-06	3.736e-06	4.23953e-06	5.92751e-06	4.80762e-06	3.35005e-06	4.33959e-06	5.50198e-06	5.23871e-06	3.55993e-06	3.75925e-06	4.33525e-06	3.05955e-06	3.57986e-06	3.91355e-06	4.35852e-06	7.06277e-06	1.02609e-05	6.5991e-06	1.08893e-05	8.14254e-06	1.11871e-05	9.58693e-06	1.1829e-05	5.4318e-06	1.06132e-05	1.22659e-05	8.15481e-06	8.29879e-06	1.1566e-05	8.33577e-06	7.81707e-06	1.1749e-05	8.36382e-06
meta_489	Bufotenin	2.90911e-07	2.19815e-07	0	1.61314e-07	4.74548e-07	0	0	5.40919e-07	0	0	1.34111e-07	0	1.42988e-07	0	0	4.18291e-07	0	0	0	0	0	5.0857e-07	0	0	0	2.4874e-07	0	0	9.60065e-08	2.44263e-07	1.27661e-05	8.49798e-06	1.52461e-05	1.58832e-05	8.31605e-06	1.71095e-05	1.16246e-05	1.38369e-05	1.35209e-05	1.48595e-05	1.10089e-05	8.36703e-06	9.94212e-06	1.20492e-06	1.93588e-05	8.58289e-06	7.46955e-06	1.05887e-05
meta_633	Junosmarin	4.96413e-06	7.80617e-06	4.83301e-06	9.90184e-06	9.14098e-06	4.82011e-06	5.09859e-06	6.89468e-06	1.23868e-05	1.09392e-05	8.9498e-06	1.06755e-05	7.13592e-06	1.23076e-05	6.65737e-06	5.38843e-06	1.45553e-05	4.90128e-06	9.14539e-06	3.03965e-06	4.27494e-06	7.28787e-06	5.69615e-06	8.90579e-06	8.54215e-06	1.04852e-05	1.40118e-05	5.31163e-06	3.78348e-06	7.40683e-06	2.57746e-05	3.14184e-05	2.77098e-05	3.19998e-05	3.08411e-05	3.09966e-05	2.40876e-05	2.30044e-05	4.35276e-05	3.74416e-05	4.58091e-05	3.63185e-05	2.58838e-05	4.25084e-05	2.39522e-05	2.409e-05	5.93707e-05	1.82522e-05
meta_1427	Adlupulone	7.70213e-05	0.000117507	0.00013643	0.000117713	0.000144159	0.000207403	0.000135223	0.000169127	0.000168094	0.000179435	9.87685e-05	0.000117435	0.000115276	0.000118769	9.7433e-05	9.81283e-05	8.15743e-05	0.000100041	0.00012185	0.000116979	0.000125965	0.000142102	0.000142497	0.000182421	0.000146792	0.000166958	0.000111547	0.000103651	0.000141469	8.88606e-05	4.05741e-05	3.49252e-05	5.58453e-05	8.11758e-05	6.92228e-05	5.70453e-05	7.66031e-05	4.76911e-05	7.8068e-05	0.000105391	6.29447e-05	5.21693e-05	5.29776e-05	3.16661e-05	3.69401e-05	3.9383e-05	3.15364e-05	4.35617e-05
meta_634	Phaseolic acid	5.76807e-05	3.78776e-05	4.60401e-05	5.8518e-05	5.75752e-05	4.71581e-05	4.70613e-05	3.21425e-05	6.19699e-05	6.80875e-05	6.19292e-05	5.44919e-05	6.25577e-05	8.99922e-05	4.76232e-05	6.64302e-05	6.0168e-05	7.96988e-05	5.1201e-05	5.77661e-05	4.82891e-05	8.2852e-05	4.83289e-05	7.0536e-05	6.28015e-05	6.35477e-05	5.57185e-05	5.2677e-05	2.8444e-05	6.8617e-05	0.000127003	0.000158829	0.000138204	0.000128706	0.00012162	0.00011533	0.000148817	0.000129295	0.000143632	0.000152378	0.000225318	0.000156139	0.000149166	0.000147892	0.000109976	9.91443e-05	0.000143348	8.18677e-05
meta_1602	Moracin M	1.16856e-05	1.1312e-05	9.61379e-06	1.23369e-05	8.64082e-06	1.04818e-05	1.09662e-05	1.13201e-05	9.04958e-06	1.13934e-05	1.11674e-05	6.00994e-06	1.28625e-05	9.0823e-06	8.86658e-06	9.5328e-06	9.75185e-06	1.19702e-05	9.30542e-06	9.95275e-06	1.08486e-05	1.15316e-05	1.18772e-05	1.24225e-05	6.89621e-06	6.36307e-06	9.57959e-06	9.16111e-06	9.62747e-06	7.07698e-06	2.76534e-05	3.16384e-05	2.63005e-05	2.50429e-05	1.60779e-05	2.47157e-05	2.56039e-05	3.52252e-05	2.62236e-05	2.73851e-05	2.41658e-05	1.97715e-05	3.24923e-05	2.02902e-05	2.54677e-05	2.45201e-05	2.36284e-05	1.2995e-05
meta_795	Undecylenic acid	6.40851e-05	3.58265e-05	9.1523e-05	8.43876e-05	7.75279e-05	8.18606e-05	0.000101901	0.000114609	0.000119805	9.64751e-05	6.89694e-05	9.41977e-05	6.95054e-05	8.98249e-05	0.00011444	8.91609e-05	8.90084e-05	0.000101407	0.000117194	9.28471e-05	4.38205e-05	6.93735e-05	5.55628e-05	5.68223e-05	4.75124e-05	5.81155e-05	7.2409e-05	5.08472e-05	6.55143e-05	6.18317e-05	8.52946e-06	1.339e-05	9.62513e-06	7.68381e-05	2.3728e-05	2.18069e-05	2.88351e-05	9.60498e-06	1.12982e-05	3.39418e-05	3.53853e-06	2.1625e-05	2.51607e-05	2.33991e-06	1.055e-05	4.33548e-06	1.25673e-05	4.01058e-05
meta_175	Prolyl-Serine	1.03515e-05	8.21585e-06	1.15877e-05	1.02889e-05	8.46416e-06	9.68992e-06	6.91858e-06	1.06393e-05	1.11786e-05	1.14043e-05	9.53003e-06	8.92993e-06	6.21846e-06	8.30903e-06	5.64318e-06	9.64694e-06	1.43834e-05	8.02746e-06	1.02718e-05	8.4159e-06	1.07013e-05	1.08982e-05	7.40232e-06	9.66713e-06	7.21721e-06	9.81192e-06	1.50935e-05	9.31808e-06	5.49057e-06	6.78082e-06	2.37241e-05	3.23054e-05	2.6868e-05	2.17175e-05	2.67482e-05	2.36203e-05	2.05196e-05	3.36908e-05	2.78316e-05	3.44741e-05	2.40569e-05	2.18964e-05	1.76389e-05	3.115e-05	2.28747e-05	1.67586e-05	3.16758e-05	1.34723e-05
meta_858	Dynorphin B (10-13)	1.82061e-05	1.65203e-05	1.67886e-05	3.22879e-05	1.75768e-05	1.74968e-05	1.17745e-05	1.06689e-05	1.72139e-05	2.69081e-05	2.33001e-05	2.54138e-05	1.91043e-05	2.03187e-05	9.70396e-06	1.714e-05	1.35689e-05	1.99374e-05	1.9898e-05	8.11566e-06	1.01762e-05	1.75808e-05	1.20144e-05	3.79272e-05	1.94854e-05	1.51459e-05	1.61056e-05	7.973e-06	1.02475e-05	1.26275e-05	2.58096e-06	0	0	1.1724e-06	3.23738e-06	2.91133e-06	0	4.29834e-06	5.54009e-07	3.74114e-06	3.08787e-06	0	1.62173e-06	2.92607e-06	0	4.48381e-06	9.04887e-06	3.56471e-06
meta_1526	22-Acetylpriverogenin B	0.000524159	0.00037236	0.000672999	0.000347985	0.000345679	0.000420283	0.000499717	0.000378518	0.000496615	0.000516314	0.000317073	0.000249478	0.000313478	0.000410073	0.000393602	0.000302059	0.000344597	0.000444699	0.000631547	0.00052218	0.000396553	0.000489647	0.000476252	0.000435037	0.000361761	0.000458399	0.000246846	0.000203638	0.000436472	0.000459906	0.00107176	0.000687971	0.00093623	0.000598493	0.000817329	0.000782843	0.0010026	0.000829454	0.000945617	0.0011886	0.000646272	0.000604373	0.000718727	0.000907796	0.000912908	0.000686176	0.000606294	0.000827219
meta_1102	cis-Quinceoxepane	4.84294e-05	2.6343e-05	6.99448e-05	6.31676e-05	5.79178e-05	6.31965e-05	7.30057e-05	8.79604e-05	8.61055e-05	7.32149e-05	5.09678e-05	6.83326e-05	5.528e-05	6.71477e-05	8.3204e-05	6.57352e-05	6.55866e-05	7.90002e-05	8.52652e-05	6.98333e-05	3.57053e-05	5.15473e-05	4.25471e-05	4.65103e-05	3.63981e-05	4.86965e-05	5.13703e-05	3.67011e-05	5.02368e-05	4.57599e-05	1.39852e-05	6.16031e-06	7.88897e-06	5.81063e-05	1.85447e-05	1.78687e-05	1.8926e-05	1.42998e-05	1.33716e-05	2.33461e-05	4.88723e-06	1.79042e-05	1.89946e-05	4.61924e-06	1.08266e-05	7.10147e-06	1.35258e-05	3.49621e-05
meta_621	Myristoylglycine	3.58899e-06	2.91299e-06	1.59725e-06	2.38928e-06	2.62054e-06	1.54073e-06	1.96067e-06	5.38333e-06	2.44627e-06	2.56742e-06	1.41633e-06	1.61639e-06	1.94379e-06	2.39781e-06	2.00842e-06	1.97146e-06	2.48724e-06	1.07007e-06	1.74772e-06	1.77216e-06	1.34681e-06	2.20712e-06	3.27772e-06	2.60479e-06	2.03251e-06	2.97091e-06	1.91012e-06	1.46562e-06	1.981e-06	4.00793e-07	4.12763e-07	0	0	5.36229e-07	0	0	0	6.49677e-07	3.90876e-07	0	0	5.42888e-07	3.62926e-07	0	0	0	0	6.21722e-07
meta_1718	Sulfoacetic acid	1.56224e-05	1.8425e-05	2.16136e-05	2.65388e-05	1.72329e-05	1.82754e-05	1.87482e-05	1.86322e-05	1.58483e-05	1.84603e-05	1.87824e-05	1.33075e-05	1.66658e-05	1.38552e-05	1.80027e-05	1.60425e-05	1.52344e-05	1.89743e-05	1.64181e-05	1.45697e-05	2.28064e-05	1.54646e-05	2.09763e-05	1.8326e-05	1.81918e-05	1.64367e-05	1.50743e-05	1.57392e-05	1.54602e-05	1.77631e-05	5.73757e-05	3.78739e-05	5.12406e-05	3.81337e-05	2.60671e-05	3.03232e-05	3.72707e-05	3.40489e-05	3.53596e-05	3.21358e-05	6.20137e-05	3.08696e-05	3.66183e-05	3.39078e-05	4.10822e-05	3.41783e-05	3.30493e-05	3.79588e-05
meta_972	Campesteryl ferulate	0.00103341	0.000689941	0.00124661	0.00112539	0.000788541	0.00114197	0.00112364	0.000869067	0.000787334	0.00119017	0.000556282	0.00041452	0.000794327	0.000952203	0.000797224	0.000587788	0.00071745	0.000929458	0.00146504	0.00109144	0.000808286	0.00143884	0.00106035	0.00245746	0.00133039	0.00129692	0.000657169	0.000362331	0.000555122	0.00072742	0.00272253	0.00216788	0.002992	0.00229353	0.00253463	0.00317936	0.00304981	0.00256251	0.00296794	0.00366762	0.00262136	0.00162542	0.0028088	0.00276222	0.00268912	0.00158748	0.00185351	0.00246076
meta_1414	Hoduloside X	4.81953e-05	2.67665e-05	4.48208e-05	4.00287e-05	2.81935e-05	2.74286e-05	3.6284e-05	2.88769e-05	3.68147e-05	3.5853e-05	2.65635e-05	2.2509e-05	3.39932e-05	2.92627e-05	4.79211e-05	2.795e-05	3.40192e-05	5.35599e-05	2.49504e-05	4.59571e-05	2.90996e-05	3.26866e-05	5.38138e-05	6.04791e-05	3.45734e-05	3.85076e-05	2.78279e-05	2.30533e-05	2.53557e-05	2.80763e-05	7.8193e-05	6.24041e-05	0.000110623	7.55884e-05	7.7858e-05	7.03198e-05	7.5498e-05	6.05916e-05	6.51467e-05	9.96924e-05	0.000108816	4.7885e-05	9.58931e-05	0.000100016	7.86997e-05	6.22354e-05	5.02883e-05	7.89886e-05
meta_605	PI(18:0/20:3(5Z,8Z,11Z))	1.57456e-05	8.41038e-06	1.18587e-05	2.19464e-05	1.43123e-05	9.2832e-06	1.49636e-05	6.55624e-06	1.15729e-05	1.23393e-05	1.02853e-05	1.52858e-05	6.86954e-06	6.74412e-06	1.0401e-05	1.12353e-05	9.58388e-06	9.39107e-06	8.93375e-06	1.10734e-05	1.13686e-05	8.4624e-06	1.14863e-05	1.47276e-05	8.74079e-06	1.10115e-05	1.56494e-05	1.07849e-05	9.35382e-06	8.36252e-06	2.38022e-05	3.53925e-05	2.84805e-05	3.14588e-05	2.32173e-05	2.27028e-05	3.28048e-05	3.46141e-05	4.57074e-05	3.58112e-05	2.90218e-05	2.66755e-05	2.41809e-05	3.636e-05	2.11533e-05	1.38347e-05	1.81604e-05	1.97634e-05
meta_719	Humulol	2.89311e-06	1.04174e-06	4.42963e-06	4.08904e-06	3.96567e-06	4.26682e-06	6.13729e-06	7.05539e-06	7.19012e-06	5.93477e-06	3.80657e-06	5.0971e-06	4.45582e-06	5.94371e-06	6.58934e-06	5.20491e-06	5.0646e-06	6.17655e-06	8.99875e-06	5.1846e-06	1.74931e-06	2.85143e-06	2.84716e-06	1.69337e-06	1.61999e-06	3.16882e-06	3.67167e-06	2.71548e-06	3.28822e-06	2.9143e-06	0	0	0	3.29624e-06	0	0	0	0	0	0	0	5.14395e-07	0	0	0	0	0	8.9654e-07
meta_650	Stearidonyl carnitine	1.14568e-05	9.08988e-06	1.48585e-06	1.28158e-05	6.39759e-06	1.3671e-05	1.02494e-05	1.25222e-05	1.01657e-05	1.40501e-05	8.04266e-06	5.53387e-06	1.50628e-06	6.28054e-06	9.20436e-06	6.97459e-06	4.65173e-06	7.23744e-06	9.43652e-06	5.44317e-06	7.95831e-06	6.74511e-06	9.16162e-06	8.50255e-06	8.09683e-06	8.6466e-06	6.26429e-06	6.09792e-06	1.11734e-05	8.18572e-06	0	2.53771e-06	3.98899e-07	7.20023e-07	0	7.5102e-07	2.05066e-06	2.60306e-06	2.40052e-06	6.13722e-07	1.78771e-06	0	2.10406e-06	1.09143e-06	1.8331e-06	3.17655e-06	1.28595e-06	0
meta_1027	12-Oxo-2,3-dinor-10,15-phytodienoic acid	9.47045e-07	1.04414e-06	8.5837e-07	1.15013e-06	3.8485e-07	8.89196e-07	3.82186e-07	2.28512e-07	9.57761e-07	7.67175e-07	9.44638e-07	1.62173e-06	9.34396e-07	2.11333e-06	8.44067e-07	7.80383e-07	1.13284e-06	1.28376e-06	1.86868e-06	1.19406e-06	1.20733e-06	1.81265e-06	1.54813e-06	3.12571e-06	2.23076e-06	2.99572e-06	1.95476e-06	1.94255e-06	9.34924e-07	1.98666e-06	4.64183e-06	7.15731e-06	1.80933e-06	4.05226e-06	2.92273e-06	4.91227e-06	3.68838e-06	2.37972e-06	4.5376e-06	4.83251e-06	3.3559e-06	3.34328e-06	3.87728e-06	5.01847e-06	5.83428e-06	4.36998e-06	2.08667e-06	4.45634e-06
meta_653	Methyl 2-(10-heptadecenyl)-6-hydroxybenzoate	4.43665e-06	6.78229e-06	8.03998e-06	5.71065e-06	6.57651e-06	5.20287e-06	2.73992e-06	6.61574e-06	5.8501e-06	8.73156e-06	1.76765e-06	5.77095e-06	1.82517e-06	3.51959e-06	1.03281e-06	3.47264e-06	4.32081e-06	6.49947e-06	3.67792e-06	3.44895e-06	4.40463e-06	4.41014e-06	4.78384e-06	3.77553e-06	3.48743e-06	3.02074e-06	2.29852e-06	7.72203e-06	2.48632e-06	5.13153e-06	0	0	0	0	1.50298e-06	0	0	0	0	0	0	0	0	0	0	0	1.02291e-06	7.21594e-07
meta_724	[8]-Shogaol	4.97984e-05	3.80544e-05	5.51283e-05	6.93835e-05	8.65741e-05	5.49466e-05	4.37272e-05	3.26467e-05	8.53548e-05	6.6362e-05	5.76538e-05	6.99227e-05	5.87022e-05	0.000102625	4.28222e-05	7.28451e-05	6.92978e-05	9.83533e-05	6.08406e-05	5.84929e-05	4.63958e-05	8.92652e-05	4.55775e-05	6.8125e-05	6.70255e-05	6.14782e-05	0.000102401	5.10213e-05	2.87512e-05	7.28914e-05	0.000127997	0.000168577	0.000143969	0.000153246	0.000133311	0.000135073	0.000151732	0.00013236	0.000176495	0.000174361	0.000235049	0.000175062	0.000151292	0.000165256	0.000126914	0.00010142	0.000139399	9.1944e-05
meta_502	Hydroxyprolyl-Tryptophan	4.26585e-06	4.41718e-06	1.04274e-05	9.75003e-06	6.6738e-06	7.08597e-06	6.75993e-06	6.39556e-06	8.98021e-06	1.3128e-05	7.92591e-06	8.75719e-06	3.62171e-06	7.25259e-06	8.82605e-06	4.82866e-06	7.93493e-06	9.16185e-06	8.42265e-06	6.89778e-06	6.44732e-06	8.91832e-06	7.51534e-06	9.95655e-06	5.72738e-06	6.56476e-06	1.2511e-05	6.70409e-06	5.4647e-06	4.63435e-06	2.65277e-05	2.12705e-05	2.47507e-05	3.78732e-05	2.97688e-05	3.90154e-05	2.12651e-05	2.1915e-05	3.33745e-05	5.31006e-05	2.99437e-05	2.52625e-05	1.23701e-05	2.37587e-05	2.31623e-05	1.96734e-05	3.56794e-05	2.27141e-05
meta_744	3beta-Acetoxy-19alpha-hydroxy-12-ursene	7.34894e-06	6.31377e-06	9.50053e-06	1.12783e-05	9.37529e-06	1.05187e-05	5.91387e-06	4.34802e-06	1.42992e-05	1.53287e-05	7.76432e-06	5.90158e-06	7.02519e-06	1.24405e-05	9.80119e-06	7.79083e-06	5.80409e-06	7.12825e-06	5.91551e-06	6.78662e-06	8.46077e-06	1.36503e-05	9.22801e-06	8.09803e-06	1.04151e-05	8.52448e-06	1.04545e-05	6.16367e-06	6.04827e-06	8.20671e-06	1.3058e-06	0	1.30314e-06	3.38184e-06	4.12809e-06	2.01239e-06	8.19145e-07	7.25504e-06	5.48566e-06	3.33257e-06	0	4.65901e-06	4.11294e-06	2.49451e-06	1.66607e-06	5.67864e-07	2.29227e-06	5.54639e-06
meta_811	cis-4-Decenoic acid	4.65072e-05	5.93483e-05	0.000141369	8.71958e-05	5.69468e-05	4.78458e-05	4.95896e-05	6.78084e-05	9.58968e-05	7.41175e-05	5.34836e-05	3.99867e-05	5.58009e-05	9.51395e-05	8.92292e-05	8.44371e-05	7.45486e-05	5.56648e-05	5.75109e-05	5.25181e-05	5.38709e-05	5.98154e-05	7.87923e-05	6.42851e-05	5.55521e-05	8.96963e-05	5.83678e-05	5.53841e-05	4.9544e-05	4.83303e-05	4.10613e-05	4.738e-05	0.000138034	0.00016073	0.000115639	0.00010608	0.000149262	0.00014367	0.000147863	0.000147376	0.000133736	0.000126745	0.000149892	0.000148008	0.000158661	0.000157368	0.000131756	0.000140738
meta_853	Isoleucyl-Serine	4.23396e-05	3.26554e-05	4.496e-05	6.13201e-05	5.49148e-05	4.53144e-05	3.94672e-05	2.93397e-05	6.5763e-05	5.45836e-05	4.08568e-05	5.21725e-05	4.32839e-05	6.71757e-05	3.05592e-05	7.45729e-05	4.76014e-05	7.89111e-05	5.04978e-05	3.92271e-05	3.64352e-05	6.68267e-05	3.71303e-05	7.66655e-05	6.49354e-05	5.94332e-05	5.87949e-05	4.68413e-05	2.29202e-05	5.15779e-05	9.30025e-05	0.000118927	0.000111953	0.00010639	0.000102691	8.70131e-05	0.000119906	0.000128711	0.00015033	0.000113773	0.000155711	0.000137142	9.56044e-05	0.000110341	5.54666e-05	0.000101553	0.000106559	7.9594e-05
meta_1010	Squamosinin A	4.93412e-05	2.69119e-05	6.93459e-05	8.19617e-05	7.02741e-05	6.08937e-05	6.49435e-05	4.65226e-05	7.69805e-05	6.52539e-05	4.76138e-05	5.17891e-05	5.2423e-05	0.000103076	4.79615e-05	5.35674e-05	4.93717e-05	5.94069e-05	8.42828e-05	4.94958e-05	4.01817e-05	8.49895e-05	4.38714e-05	0.000140324	7.82239e-05	8.64888e-05	6.16252e-05	3.22952e-05	2.43534e-05	4.27637e-05	8.4258e-06	1.30234e-06	8.97435e-06	6.59338e-06	1.39201e-05	1.00726e-05	6.41302e-06	1.29231e-05	1.39516e-05	1.36543e-05	5.94624e-06	1.69533e-05	5.06952e-06	4.67499e-06	7.01858e-07	5.20056e-06	1.142e-05	1.7966e-05
meta_1333	2-Methyl-3-pentenoic acid	0.000370816	0.0003901	0.000618748	0.000578851	0.00055634	0.000603988	0.000374059	0.000534179	0.0005634	0.000557595	0.00049921	0.000501521	0.000385279	0.000491299	0.000604503	0.000379727	0.000467473	0.000470679	0.000476839	0.000445473	0.000499845	0.000505237	0.000451801	0.000530698	0.000502624	0.00058959	0.000506945	0.00049262	0.000397678	0.00048434	0.00102651	0.000765257	0.00099569	0.00111222	0.00135051	0.00170125	0.00115755	0.00185395	0.000917205	0.00173142	0.00107279	0.0010159	0.00138251	0.00133968	0.00170026	0.000975789	0.00137619	0.000844512
meta_874	Ganglioside GM3 (d18:1/18:0)	4.8929e-06	5.05027e-06	4.84269e-06	6.31752e-06	1.9345e-06	5.79762e-06	1.65994e-06	4.47939e-06	5.73766e-06	5.74747e-06	5.48775e-06	6.54492e-06	2.89619e-06	5.279e-06	6.69176e-06	4.07265e-06	1.00135e-06	2.49587e-06	5.57787e-06	1.94769e-06	2.42574e-06	2.96018e-06	1.52841e-06	4.49907e-06	3.60411e-06	7.60069e-06	3.3303e-06	1.80071e-06	2.93314e-06	7.37188e-06	0	0	0	0	0	0	0	0	0	0	0	0	0	0	0	0	0	0
meta_94	(1R,2R,4R,8R)-p-Menthane-2,8,9-triol	4.409e-06	3.21575e-06	6.75824e-06	1.10285e-05	6.23972e-06	4.93865e-06	5.01937e-06	3.89403e-06	1.11698e-05	5.86021e-06	3.84043e-06	8.1184e-06	3.28756e-06	6.89102e-06	3.40929e-06	7.69294e-06	6.43539e-06	8.04718e-06	7.27981e-06	4.60815e-06	4.58027e-06	6.7195e-06	3.08554e-06	8.73359e-06	9.16803e-06	7.21649e-06	8.30567e-06	7.8992e-06	3.77825e-06	4.99746e-06	1.15063e-05	1.64725e-05	1.3526e-05	1.64311e-05	1.31833e-05	1.33079e-05	1.37615e-05	1.48052e-05	2.28011e-05	1.84877e-05	1.43285e-05	2.0451e-05	9.64061e-06	1.14603e-05	5.77752e-06	1.2736e-05	1.49415e-05	1.37548e-05
meta_177	Prenyl glucoside	2.6534e-06	2.3265e-06	2.72257e-06	5.29412e-06	6.25323e-06	5.1461e-06	1.8172e-06	2.36501e-06	6.33373e-06	3.94243e-06	4.19327e-06	5.80334e-06	3.78691e-06	5.85878e-06	2.39475e-06	5.25277e-06	2.8017e-06	8.5583e-06	2.68498e-06	4.08192e-06	3.39012e-06	4.40749e-06	2.93233e-06	3.88164e-06	3.76575e-06	1.04442e-06	7.06557e-06	5.14198e-06	2.15753e-06	4.75134e-06	9.34543e-06	1.11663e-05	1.09671e-05	1.4601e-05	1.28105e-05	1.2833e-05	1.54828e-05	8.90279e-06	1.69452e-05	1.85528e-05	2.10841e-05	1.48738e-05	1.31345e-05	1.33187e-05	8.98736e-06	8.40975e-06	1.17877e-05	8.42695e-06
meta_545	2-(2-Furanyl)piperidine	6.72918e-06	1.40252e-05	1.53678e-05	1.25801e-05	1.35135e-05	1.28617e-05	1.28114e-05	7.97122e-06	1.69404e-05	1.64749e-05	1.29251e-05	1.06096e-05	9.88528e-06	9.72648e-06	8.85106e-06	1.08564e-05	1.01636e-05	1.17457e-05	1.68278e-05	6.46544e-06	1.10706e-05	1.12827e-05	1.3735e-05	1.56447e-05	8.86731e-06	1.46144e-05	1.50713e-05	8.80594e-06	1.0573e-05	9.54111e-06	1.77465e-05	2.58161e-05	3.41944e-05	3.19326e-05	3.48546e-05	3.13089e-05	2.4367e-05	1.9618e-05	3.93982e-05	3.95162e-05	2.95246e-05	2.84623e-05	1.72907e-05	2.60606e-05	2.88708e-05	4.18525e-05	3.7305e-05	4.96758e-05
meta_1336	Arjunolic acid	0.000350598	0.000290439	0.000498707	0.00027201	0.000270586	0.000378156	0.000318119	0.000294649	0.000411307	0.00049483	0.000179362	0.000153436	0.000265545	0.000281651	0.00025493	0.000186601	0.000302794	0.000373192	0.000571714	0.000366369	0.000331726	0.000413945	0.000379018	0.000469645	0.000260316	0.000384151	0.000166691	0.00011987	0.000311296	0.000279353	0.000899046	0.000750198	0.00104376	0.000613246	0.000933985	0.00102647	0.00103216	0.000925424	0.00115833	0.00167473	0.000658149	0.000626088	0.000858528	0.000937891	0.000917589	0.000704623	0.000752106	0.0010233
meta_256	Ecgoninium Methyl Ester(1+)	3.44801e-06	1.72087e-06	7.23907e-06	5.71933e-06	5.35355e-06	5.40896e-06	4.11007e-06	4.24344e-06	4.90676e-06	3.91044e-06	4.49986e-06	3.52874e-06	6.86164e-06	1.3074e-05	6.85137e-06	5.33096e-06	2.36819e-06	5.42408e-06	6.84931e-06	2.86731e-06	3.71641e-06	6.80204e-06	3.4889e-06	2.76257e-06	3.47207e-06	6.82717e-06	4.22082e-06	3.80963e-06	4.2822e-06	6.3056e-06	0	0	0	0	0	0	0	2.50685e-07	0	0	1.57447e-06	9.24161e-07	2.30653e-06	8.41945e-07	0	0	0	1.41204e-06
meta_1212	2',7-Dihydroxy-4'-methoxy-8-prenylflavan	1.26059e-05	1.91456e-05	4.82736e-06	6.87143e-06	6.25738e-06	1.21745e-05	1.02386e-05	1.54092e-05	8.21103e-06	2.53812e-06	1.03474e-05	7.56142e-06	1.25272e-05	3.93422e-06	5.91663e-06	5.27105e-06	4.45591e-06	8.73704e-06	7.95636e-06	1.11689e-05	9.55108e-06	8.98846e-06	1.47028e-05	5.45241e-06	1.54028e-05	8.0901e-06	1.05478e-05	1.0453e-05	8.80355e-06	1.4934e-05	0	2.08324e-06	0	3.27798e-06	0	2.52696e-06	0	1.62732e-06	4.61534e-06	3.63372e-06	0	0	0	2.87903e-06	0	1.80282e-08	1.63903e-06	2.09582e-06
meta_1519	Simmondsin	1.19482e-06	1.13324e-06	4.34209e-06	2.72406e-06	2.57248e-06	3.24224e-06	8.22532e-07	5.261e-06	2.38967e-06	1.15327e-06	2.69301e-06	1.54051e-06	3.22941e-06	5.24483e-06	2.15525e-06	2.66594e-06	1.27956e-06	2.20123e-06	3.58162e-06	2.44615e-06	3.84149e-06	2.53018e-06	1.96671e-06	1.02154e-06	2.32507e-06	2.96229e-06	1.49794e-06	3.64995e-06	2.05487e-06	3.92691e-06	0	0	0	0	0	0	0	6.38868e-07	0	0	0	0	0	0	0	0	0	1.57398e-06
meta_987	DG(22:5(4Z,7Z,10Z,13Z,16Z)/14:1(9Z)/0:0)	0.000397799	0.000273302	0.000472318	0.000383292	0.000202876	0.000386562	0.000368736	0.000328307	0.000317137	0.000336381	0.000215211	0.000102828	0.000217085	0.000363272	0.000260316	0.000212285	0.000230789	0.000340688	0.000301385	0.00041876	0.000232713	0.000351052	0.000479628	0.000622695	0.000453993	0.000353335	0.000160854	0.000170192	0.000186001	0.00032005	0.000828208	0.000477217	0.00105991	0.000564026	0.000748974	0.000638538	0.000711519	0.000657237	0.000709943	0.000857915	0.000664253	0.000339253	0.000858138	0.000785527	0.000671601	0.000470309	0.000532588	0.000875102
meta_34	N-Oleoylethanolamine	1.92538e-05	1.03362e-05	2.04304e-05	1.99195e-05	9.76959e-06	1.76934e-05	1.32968e-05	1.24212e-05	2.41194e-05	1.98552e-05	3.0304e-05	1.62313e-05	1.00484e-05	1.81788e-05	1.59596e-05	1.65268e-05	1.40871e-05	1.34872e-05	1.63025e-05	1.20538e-05	1.48276e-05	3.11718e-05	1.3643e-05	1.34187e-05	8.77883e-06	1.67149e-05	1.35681e-05	7.96219e-06	7.07394e-06	1.46704e-05	2.86136e-06	0	0	2.97633e-06	1.9006e-06	3.67146e-06	2.59009e-06	8.49841e-06	4.42468e-06	3.66052e-06	4.8055e-06	6.37539e-06	9.92397e-07	0	7.62196e-07	4.70126e-06	1.81605e-06	6.59645e-06
meta_1353	(9Z,11E,13E,15Z)-4-Oxo-9,11,13,15-octadecatetraenoic acid	0.000461965	0.000336899	0.000426152	0.000520882	0.000576905	0.00038378	0.000349209	0.00023868	0.000583177	0.000483277	0.000502417	0.000476337	0.00051304	0.000841716	0.000444572	0.000602604	0.000534821	0.000741466	0.000483312	0.000477844	0.000385507	0.000733227	0.000447571	0.000636068	0.000591023	0.000600766	0.000540158	0.000413955	0.000247602	0.000578186	0.000972851	0.00135268	0.00106605	0.00104261	0.000916718	0.0007907	0.00122878	0.00109132	0.00122956	0.00116831	0.00184503	0.00136042	0.00132136	0.0012715	0.00100116	0.000863554	0.0010957	0.00065238
meta_1091	Germanicol cinnamate	0.00016393	0.000108522	0.000215655	0.000109984	0.000120199	0.00014373	0.000119679	0.000114462	0.000187989	0.000152237	7.45266e-05	7.04557e-05	7.57202e-05	0.000128862	0.000104782	8.13665e-05	0.000118498	0.000135958	0.000162233	0.000160926	9.12405e-05	0.000124879	0.000132129	0.000141534	0.00010036	0.000104269	6.1734e-05	4.06576e-05	0.000114217	0.000105955	0.000368147	0.000198546	0.000343062	0.000172524	0.000296638	0.000249127	0.000318083	0.000286121	0.000378739	0.000371741	0.000251026	0.000180718	0.000227345	0.000285941	0.00023648	0.00020821	0.000254581	0.00032738
meta_1039	DG(20:3(5Z,8Z,11Z)/22:6(4Z,7Z,10Z,13Z,16Z,19Z)/0:0)	0.00053603	0.000751903	0.000977432	0.000817287	0.000569131	0.000728248	0.000512211	0.000770979	0.000731733	0.00107046	0.000594261	0.000404066	0.000541063	0.000506834	0.000348247	0.000487498	0.000503963	0.000585628	0.000634889	0.000490828	0.000521911	0.000476454	0.000642303	0.000959169	0.000560893	0.000687561	0.00047878	0.000550315	0.000640968	0.000941166	0.000231678	0.000166088	0.000338912	0.000330636	0.000379596	0.00031283	0.00017253	0.000275901	0.000372173	0.000337454	0.000317894	0.000280192	0.000208435	0.000384965	0.000118454	0.000264248	0.000341109	0.0002948
meta_148	2-Methyl-4-pentenoic acid	0.000132884	0.000130235	0.000200576	0.000218249	0.000213306	0.000207996	0.000145683	0.000235638	0.00021161	0.000211508	0.000187885	0.000169858	0.000153184	0.000145308	0.000244058	0.000123289	0.000161248	0.000138519	0.000152941	0.000199497	0.00018204	0.000198075	0.000151227	0.000175591	0.000198624	0.000183068	0.000206297	0.000189285	0.000156101	0.000167095	0.000636348	0.00040087	0.000547316	0.000662863	0.000718352	0.00102586	0.00062474	0.00112944	0.000472923	0.000870351	0.000544552	0.000467658	0.000715926	0.000603905	0.000843761	0.000370861	0.000689483	0.000401232
meta_1409	(2S,4R)-p-Mentha-1(7),5-dien-2-ol	1.80889e-06	1.67593e-06	2.95135e-06	2.80903e-06	3.65201e-06	1.95117e-06	3.94656e-06	5.25465e-06	4.05235e-06	4.23854e-06	2.22905e-06	3.54325e-06	3.37e-06	3.85287e-06	5.7499e-06	3.59975e-06	2.31389e-06	3.46953e-06	5.13998e-06	3.97712e-06	1.15646e-06	1.76796e-06	1.37819e-06	2.36528e-06	1.48235e-06	2.15984e-06	2.58619e-06	9.01406e-07	2.33988e-06	2.17535e-06	0	0	0	0	6.39065e-07	0	1.98747e-06	1.27484e-06	5.17696e-07	3.32501e-07	0	0	3.99311e-07	0	2.72545e-07	0	0	0
meta_74	Neuroprotectin D1	1.25698e-05	8.50876e-06	2.84424e-06	1.398e-05	6.64963e-06	1.37449e-05	1.09802e-05	1.24223e-05	1.04758e-05	1.08652e-05	5.92244e-06	4.74321e-06	1.64011e-06	6.79793e-06	8.81562e-06	7.27711e-06	6.27139e-06	7.73737e-06	1.01347e-05	5.92696e-06	8.25966e-06	6.95641e-06	9.23961e-06	1.00997e-05	7.34341e-06	9.5204e-06	3.85953e-06	5.24675e-06	7.80392e-06	6.85025e-06	0	2.38415e-06	4.52794e-06	0	3.21172e-06	1.9193e-06	1.22815e-06	2.86294e-06	5.16298e-07	1.39995e-06	9.40203e-07	1.60083e-06	1.419e-06	3.91239e-06	1.57842e-06	9.1055e-07	1.08326e-06	2.40736e-06
meta_1522	3-Epidemissidine	2.07616e-06	3.12234e-06	2.97942e-06	3.35917e-06	3.40828e-06	1.67115e-06	1.50851e-06	2.09094e-06	3.60673e-06	1.78447e-06	2.69335e-06	2.53289e-06	1.93306e-06	4.51423e-06	2.3501e-06	1.27353e-06	1.63742e-06	1.05041e-06	4.00608e-06	1.56442e-06	3.6762e-06	1.11924e-06	1.4224e-06	3.66363e-06	1.07058e-06	1.78495e-06	1.57234e-06	2.3057e-06	7.19944e-07	1.11254e-06	0	0	0	0	7.63928e-07	0	7.64549e-07	3.5292e-07	0	0	2.98634e-07	0	0	0	0	0	0	3.28154e-07
meta_1101	N-acetyl-S-(3-oxo-3-carboxy-n-propyl)cysteine	6.076e-06	3.49271e-06	7.89387e-06	8.2233e-06	7.45672e-06	6.83153e-06	5.52212e-06	4.323e-06	9.96581e-06	7.40045e-06	4.53879e-06	8.13783e-06	5.7321e-06	8.79623e-06	3.4565e-06	8.52038e-06	6.39848e-06	1.17281e-05	6.91696e-06	4.93722e-06	4.98125e-06	9.10815e-06	4.98502e-06	1.11387e-05	8.89017e-06	7.54932e-06	7.7233e-06	7.79511e-06	2.73003e-06	8.40703e-06	1.33096e-05	2.02557e-05	1.83087e-05	1.85543e-05	1.34485e-05	1.72855e-05	2.07429e-05	1.99189e-05	1.90666e-05	2.1723e-05	1.76159e-05	2.20913e-05	1.31781e-05	1.12574e-05	6.0676e-06	1.31308e-05	1.26957e-05	1.49393e-05
meta_1346	Foetidin	7.79204e-06	5.25118e-06	1.02161e-05	7.32085e-06	6.92353e-06	6.5583e-06	6.90325e-06	8.74433e-06	9.90684e-06	7.66871e-06	7.66596e-06	5.95239e-06	5.51185e-06	5.66889e-06	5.74298e-06	5.98734e-06	5.6128e-06	4.87313e-06	2.76538e-06	5.42299e-06	4.16799e-06	8.23571e-06	5.41206e-06	3.65052e-06	4.39031e-06	4.47393e-06	6.51781e-06	4.51112e-06	5.27946e-06	7.60062e-06	1.73708e-05	1.54635e-05	1.26998e-05	1.40237e-05	1.17771e-05	1.00308e-05	2.08435e-05	2.16537e-05	1.82204e-05	1.47945e-05	1.33807e-05	1.22937e-05	1.35873e-05	1.73101e-05	1.73867e-05	1.55612e-05	1.95505e-05	9.49947e-06
meta_973	Chenodeoxycholic acid glycine conjugate	0.000693361	0.000450281	0.00077802	0.000365784	0.000423417	0.000490566	0.000454918	0.000376162	0.000774128	0.000722716	0.000328385	0.000331534	0.000327755	0.00040297	0.000399768	0.000307232	0.000551973	0.000535958	0.00072416	0.000586272	0.000509781	0.000532499	0.000406828	0.00047983	0.000281646	0.000434657	0.000290982	0.00015109	0.000504948	0.000480882	0.00139196	0.000947769	0.0010614	0.000597781	0.00101208	0.00107862	0.00121735	0.00102699	0.00129257	0.0018896	0.000682991	0.000826298	0.000824963	0.000973571	0.00106604	0.000759111	0.00110102	0.00121135
meta_971	Temsirolimus	4.96971e-05	3.2057e-05	2.32116e-05	1.96036e-05	2.87662e-05	7.87828e-06	2.87295e-05	4.20065e-05	2.57369e-05	2.6791e-05	2.12131e-05	4.03514e-05	2.03495e-05	2.66472e-05	2.59846e-05	3.56537e-05	3.26711e-05	1.71306e-05	1.21599e-05	1.31901e-05	1.01793e-05	2.03127e-05	1.02219e-05	1.1618e-05	8.64577e-06	1.1433e-05	3.16745e-05	2.03415e-05	3.54242e-05	1.6624e-05	1.06674e-05	7.37946e-07	1.17261e-06	0	3.99752e-06	0	0	2.04871e-06	2.49834e-06	8.88829e-07	0	5.25562e-06	0	0	2.77301e-06	1.08898e-06	0	1.76959e-06
meta_1688	Cryptocapsone	3.28334e-05	1.46074e-05	1.6992e-05	1.96753e-05	2.5285e-05	3.11919e-06	1.43339e-05	1.2508e-05	2.24671e-05	1.57466e-05	2.60906e-05	3.58765e-05	2.15503e-05	1.83979e-05	3.67023e-05	2.86416e-05	1.44712e-05	9.57411e-06	1.19816e-05	1.15162e-05	1.67835e-05	1.37681e-05	6.22989e-06	5.1452e-06	9.36559e-06	2.6279e-05	2.92075e-05	1.17693e-05	1.70826e-05	2.21018e-05	0	0	0	0	0	0	0	0	0	0	0	0	0	0	0	0	0	0
meta_1410	TG(22:0/22:6(4Z,7Z,10Z,13Z,16Z,19Z)/22:6(4Z,7Z,10Z,13Z,16Z,19Z))	1.42725e-05	1.26324e-05	6.91937e-06	7.2845e-06	8.21346e-06	1.52301e-06	3.8012e-06	1.16818e-05	1.02888e-05	9.96589e-06	8.67508e-06	1.52151e-05	5.80166e-06	7.88612e-06	1.1735e-05	7.44636e-06	1.19967e-05	5.05425e-06	4.33893e-06	2.0891e-06	3.36386e-06	8.72214e-06	2.3658e-06	7.03879e-06	4.5104e-06	7.27131e-06	4.9722e-06	5.42078e-06	9.65787e-06	4.95448e-06	0	0	0	0	2.48592e-06	0	0	0	0	0	0	0	0	0	0	0	5.37714e-07	1.4538e-06
meta_1604	Ganglioside GA2 (d18:1/24:1(15Z))	1.40602e-05	1.32763e-05	4.08655e-06	4.46228e-06	9.39318e-06	1.41876e-05	1.74685e-05	5.51948e-06	7.84081e-06	9.11169e-06	8.83278e-06	2.53761e-05	1.25007e-05	1.18885e-05	1.41108e-05	9.52287e-06	1.53178e-05	1.25857e-05	1.07818e-05	1.08388e-05	1.65102e-05	1.34583e-05	3.25483e-06	4.14544e-07	8.1768e-06	1.74348e-06	1.23838e-05	8.85021e-06	1.79312e-05	7.93795e-06	0	0	0	0	0	0	0	0	0	0	0	0	0	0	0	0	0	7.03427e-07
meta_617	Dehydroaporheine	3.71467e-06	8.39855e-06	6.43258e-06	1.34693e-05	1.39988e-05	7.65435e-06	5.91069e-06	3.77676e-06	1.85188e-05	9.9672e-06	6.5487e-06	9.87388e-06	2.99549e-06	1.148e-05	7.43039e-06	4.92703e-06	1.4078e-05	8.4696e-06	9.0983e-06	3.87771e-06	5.0667e-06	6.10842e-06	1.81481e-06	1.33168e-05	7.63838e-06	7.98973e-06	1.36815e-05	6.52772e-06	4.104e-06	9.91515e-06	1.49946e-05	3.37312e-05	2.93056e-05	3.63452e-05	5.1e-05	3.13435e-05	3.39039e-05	3.69453e-05	4.01148e-05	4.46505e-05	1.94503e-05	2.77768e-05	1.18125e-05	2.90659e-05	3.37854e-05	1.29693e-05	3.69348e-05	1.62579e-05
meta_428	35S-Methylokadaic acid 7-hexadecanoate	1.14086e-05	3.99011e-06	1.56558e-05	2.85461e-05	2.18771e-05	7.66423e-06	1.03869e-05	1.57864e-05	1.75218e-05	2.80959e-05	9.95125e-06	2.5512e-05	8.51642e-06	2.21677e-05	1.99041e-05	1.92915e-05	2.12742e-05	1.71161e-05	1.7413e-05	6.36326e-06	1.36348e-05	1.52106e-05	9.61425e-06	1.35461e-05	1.32403e-05	1.50959e-05	2.32485e-05	6.69642e-06	4.38232e-06	7.37199e-06	0	2.2304e-06	1.0138e-06	0	5.82315e-06	2.70039e-06	0	0	2.37553e-06	2.49095e-06	0	5.19882e-06	1.19838e-06	0	0	7.08025e-07	3.6032e-06	2.41611e-06
meta_1133	Tricholomic acid	1.54489e-05	2.19152e-05	2.7799e-05	1.68983e-05	3.9566e-05	2.38266e-05	2.83715e-05	1.85209e-05	2.89457e-05	2.09294e-05	2.12957e-05	1.49373e-05	2.33118e-05	1.33488e-05	2.27326e-05	1.47623e-05	2.07694e-05	2.29528e-05	2.62489e-05	1.07193e-05	1.28756e-05	1.82173e-05	1.63145e-05	4.21843e-05	1.94415e-05	3.25088e-05	3.03346e-05	1.24063e-05	1.8271e-05	2.15279e-05	2.73233e-05	4.29541e-05	5.45884e-05	4.90146e-05	7.3576e-05	7.2518e-05	3.93124e-05	3.20582e-05	6.70943e-05	5.49886e-05	8.18895e-05	4.12721e-05	4.69003e-05	4.99169e-05	4.99055e-05	5.50128e-05	5.40582e-05	6.67686e-05
meta_567	2-Arachidonylglycerol	1.93431e-05	3.4257e-05	2.78808e-05	2.71207e-05	2.79154e-05	4.19926e-05	2.54603e-05	2.96964e-05	4.62443e-05	4.04599e-05	3.02601e-05	3.6683e-05	2.17178e-05	2.56974e-05	3.10702e-05	2.08157e-05	3.16221e-05	3.91447e-05	3.18735e-05	2.65751e-05	3.34461e-05	3.93281e-05	3.18046e-05	4.7442e-05	1.89226e-05	2.62497e-05	2.30826e-05	1.64837e-05	5.63946e-05	1.78909e-05	3.2719e-05	5.1916e-05	6.05437e-05	6.34456e-05	5.55383e-05	8.64097e-05	8.41508e-05	8.45309e-05	9.35517e-05	9.02316e-05	6.01447e-05	7.08857e-05	6.25218e-05	4.6276e-05	4.56287e-05	5.95844e-05	3.67629e-05	8.11733e-05
meta_1063	2,4,12-Octadecatrienoic acid piperidide	2.99578e-05	1.57762e-05	1.86483e-05	1.68169e-05	1.23981e-05	1.25732e-05	1.13225e-05	1.64595e-05	1.56965e-05	1.56098e-05	1.60398e-05	1.17528e-05	1.215e-05	1.12062e-05	1.93739e-05	1.15415e-05	1.21311e-05	1.40352e-05	2.78117e-05	1.01124e-05	1.57231e-05	2.19347e-05	1.54521e-05	1.46327e-05	1.61281e-05	1.60843e-05	1.3157e-05	1.17246e-05	1.15171e-05	1.75782e-05	7.16389e-06	4.78408e-06	3.07525e-06	4.63127e-06	4.3484e-06	4.0313e-06	7.97338e-06	1.05937e-05	6.30325e-06	5.31913e-06	6.87189e-06	4.76298e-06	8.38562e-06	3.90613e-06	7.95233e-06	5.8678e-06	5.98905e-06	6.94087e-06
meta_970	4,6-Dideoxy-4-oxo-dTDP-D-glucose	9.58793e-06	1.94317e-05	2.07815e-05	1.94742e-05	1.85042e-05	1.71002e-05	1.81704e-05	1.13534e-05	2.36338e-05	2.23382e-05	1.62784e-05	1.532e-05	1.17745e-05	1.28081e-05	1.26792e-05	1.43484e-05	1.19436e-05	1.60867e-05	2.58341e-05	1.1002e-05	1.45508e-05	1.45745e-05	1.90853e-05	2.10915e-05	1.1021e-05	1.9341e-05	1.96345e-05	1.24455e-05	1.28414e-05	1.17466e-05	1.8256e-05	3.62323e-05	4.68296e-05	4.54476e-05	4.5456e-05	4.66165e-05	3.21018e-05	2.59602e-05	5.58534e-05	5.77173e-05	3.82647e-05	4.15e-05	2.36389e-05	2.97484e-05	3.58058e-05	4.89092e-05	4.88884e-05	6.53547e-05
meta_1307	Tangeraxanthin	8.04676e-05	7.52624e-05	0.000119849	6.22486e-05	6.86529e-05	8.83149e-05	7.62672e-05	8.5904e-05	7.40275e-05	9.96945e-05	5.08539e-05	3.75638e-05	7.26296e-05	7.76846e-05	6.79917e-05	4.87942e-05	6.05825e-05	9.59278e-05	0.000150617	9.15104e-05	7.86423e-05	0.000124875	9.68105e-05	0.000134264	8.84269e-05	0.000110218	3.74931e-05	3.99279e-05	6.63171e-05	6.99755e-05	0.000175146	0.000166266	0.000227353	0.000112887	0.000170957	0.00018518	0.000206875	0.000171839	0.000180721	0.000225289	0.000147443	0.000117366	0.000184679	0.000165426	0.000178244	0.000130135	0.000119743	0.000191208
meta_1378	Ganoderic acid beta	3.47204e-05	1.93369e-05	3.75934e-05	5.0005e-05	4.9386e-05	4.15563e-05	2.23542e-05	1.86525e-05	6.55766e-05	4.6142e-05	2.21433e-05	4.46158e-05	3.29519e-05	9.311e-05	2.46135e-05	4.80551e-05	2.33143e-05	4.60757e-05	2.29167e-05	2.9266e-05	2.4243e-05	6.00023e-05	2.15537e-05	4.8945e-05	4.37383e-05	3.82675e-05	4.14479e-05	2.90506e-05	1.43892e-05	2.4873e-05	2.61903e-06	1.04503e-06	1.90765e-06	2.97819e-06	7.24178e-06	7.3525e-06	2.28034e-06	1.5813e-05	1.01084e-05	7.98348e-06	0	3.36777e-06	0	1.68074e-06	0	1.4947e-06	5.64689e-06	7.97307e-06
meta_1731	Arachidonoylmorpholine	8.59461e-06	3.50722e-06	4.72876e-06	3.66026e-06	4.24932e-06	2.30407e-06	3.859e-06	7.93651e-06	4.982e-06	4.79515e-06	7.90553e-06	3.80372e-06	2.64798e-06	3.31151e-06	1.46675e-05	5.05245e-06	6.31913e-06	4.58301e-06	4.3996e-06	3.58863e-06	5.18017e-06	7.56429e-06	4.97274e-06	3.47674e-06	4.81104e-06	5.34673e-06	4.78e-06	6.0025e-06	9.65249e-06	6.00079e-06	3.54312e-07	0	1.20924e-06	8.22554e-07	0	9.98368e-07	0	1.31952e-06	6.44375e-07	0	0	6.62703e-07	0	1.97668e-06	1.19499e-06	0	0	0
meta_1494	Nandrolone decanoate	8.07289e-06	3.62617e-06	9.04001e-06	1.17514e-05	9.26938e-06	9.682e-06	7.01657e-06	6.89999e-06	1.02203e-05	1.16879e-05	6.40856e-06	7.32378e-06	8.514e-06	1.69686e-05	9.72764e-06	7.72511e-06	8.54014e-06	1.19063e-05	1.30587e-05	5.41457e-06	3.93279e-06	1.08238e-05	5.7468e-06	1.22292e-05	7.54602e-06	1.04397e-05	8.06522e-06	1.67516e-06	2.18124e-06	6.87093e-06	1.60713e-06	1.96809e-06	1.94981e-06	8.03613e-07	2.36653e-06	3.36457e-06	0	9.0728e-07	9.22215e-07	4.43527e-07	1.25993e-06	3.23081e-06	4.14049e-07	5.94668e-07	2.64098e-06	1.35347e-06	3.2123e-06	0
meta_1066	N-Arachidonoyl glycine	6.25e-05	5.55225e-05	0.00010266	3.92522e-05	4.83375e-05	5.59438e-05	6.73055e-05	6.00627e-05	7.78999e-05	7.32726e-05	5.23815e-05	1.8375e-05	5.43703e-05	4.22729e-05	3.92982e-05	3.29691e-05	4.75757e-05	6.42699e-05	0.000109943	6.95297e-05	5.16355e-05	5.4157e-05	8.7316e-05	6.32849e-05	6.30204e-05	7.13274e-05	2.27093e-05	2.3646e-05	6.22587e-05	5.96058e-05	0.000139995	0.000115189	0.000178403	7.6458e-05	0.000138497	0.000116367	0.000166311	0.000145074	0.000170154	0.000184753	0.000142057	5.17064e-05	0.000141938	9.86265e-05	0.000109046	8.86709e-05	0.000105225	0.000147001
meta_1248	6-Hydroxyenterolactone	0.000172504	0.000183407	0.000234176	0.000228045	0.00019372	0.000228369	0.000130036	9.22944e-05	0.000238167	0.000199129	0.000192488	0.000166588	0.000150446	0.000161954	8.55664e-05	0.000120145	0.000195569	0.000180309	0.000153438	0.000141346	0.000201877	0.00019203	8.86741e-05	9.97802e-05	0.000111724	0.000139568	0.000127545	7.81322e-05	5.94598e-05	0.000140519	0.000509973	0.000495351	0.000464455	0.000443893	0.00045061	0.000553284	0.000609907	0.000317388	0.000714273	0.000554744	0.000585079	0.000365742	0.000388172	0.000662109	0.000467595	0.000281725	0.000472689	0.000283023
meta_1143	17-phenyl-18,19,20-trinor-prostaglandin E2	5.95172e-06	6.66508e-06	7.75487e-06	1.06769e-05	1.00378e-05	7.0276e-06	6.78259e-06	6.12594e-06	7.20489e-06	1.08582e-05	9.48085e-06	1.02209e-05	5.42589e-06	9.97748e-06	7.63555e-06	5.22663e-06	7.99404e-06	8.39015e-06	7.88235e-06	3.43639e-06	6.45058e-06	9.01999e-06	9.41287e-06	7.49143e-06	9.36558e-06	7.29929e-06	7.88698e-06	6.72823e-06	5.2249e-06	7.21828e-06	1.14408e-05	1.52018e-05	1.0995e-05	1.99012e-05	1.787e-05	2.97153e-05	1.36777e-05	1.30258e-05	1.50402e-05	1.97295e-05	2.14694e-05	1.47494e-05	1.40604e-05	1.83366e-05	1.59977e-05	1.42986e-05	2.12852e-05	1.90689e-05
meta_46	LysoPC(20:3(5Z,8Z,11Z))	0.00326362	0.0033296	0.00297797	0.00302185	0.00361976	0.00345436	0.00335689	0.00377153	0.00449509	0.00412963	0.00322209	0.00422451	0.00171818	0.00284024	0.00191047	0.00246716	0.004879	0.00504872	0.00221639	0.00302718	0.00221689	0.00421496	0.00198409	0.00318166	0.003265	0.0020605	0.002515	0.00271767	0.00255075	0.0018446	0.00301524	0.00341726	0.00492183	0.00698652	0.0068774	0.00623241	0.00653162	0.00804173	0.00957269	0.00607415	0.00638387	0.00793461	0.0055655	0.00406978	0.00400501	0.00713817	0.00564053	0.010336
meta_1524	Alliosterol 1-(4''-galactosylrhamnoside) 16-galactoside	0.000124828	0.000161905	0.000233855	0.000127751	0.000216459	0.000111881	0.000147176	0.000159071	0.000160994	0.000154401	0.000224971	0.000104506	0.000140508	0.000143226	0.000109531	0.000120499	0.000123555	0.000143397	0.000127672	0.000118429	0.000120034	0.000129414	9.51073e-05	8.57684e-05	0.000208445	0.000177871	0.000109935	0.000100643	0.00014542	0.000197239	9.33087e-05	7.0825e-05	1.86359e-05	3.33378e-05	3.6287e-05	3.24139e-05	4.78306e-05	6.73456e-05	4.69085e-05	4.27606e-05	5.6269e-05	3.0384e-05	3.91499e-05	8.7361e-05	0.000164193	0.000202622	0.000143229	2.41725e-05
meta_296	22-Angeloyltheasapogenol A	7.11202e-05	1.99153e-05	4.04329e-05	5.10063e-05	3.8583e-05	3.53019e-05	3.53327e-05	1.9275e-05	4.89216e-05	5.35822e-05	5.32423e-05	4.84567e-05	7.42367e-05	0.000111162	6.88952e-05	6.61734e-05	2.95769e-05	5.38827e-05	6.29124e-05	4.57078e-05	4.45735e-05	9.07881e-05	3.48945e-05	6.23e-05	3.62223e-05	6.07886e-05	3.02207e-05	2.00898e-05	1.95305e-05	5.6766e-05	6.28202e-06	0	6.27857e-06	6.70137e-06	9.29766e-06	2.26232e-06	1.26168e-06	1.24311e-05	8.53986e-06	5.78897e-06	5.48627e-06	2.54209e-05	2.00873e-05	2.53309e-05	2.22766e-06	3.4118e-06	9.93617e-06	1.07017e-05
meta_815	PC(14:1(9Z)/22:4(7Z,10Z,13Z,16Z))	0.00675492	0.0032202	0.0050769	0.00527114	0.00365698	0.0029613	0.00441412	0.00329694	0.00504366	0.00406984	0.00809276	0.00880332	0.00536955	0.00546663	0.00683669	0.00949867	0.00554571	0.00270182	0.00335996	0.0042197	0.00339467	0.00416199	0.0021818	0.00214531	0.00263098	0.00467474	0.00675849	0.00551939	0.00441628	0.00650091	0.00335892	0.00178063	0.00108081	0.0014294	0.000964385	0.000908681	0.00148144	0.00179	0.00155662	0.00145386	0.00109278	0.00202678	0.00122277	0.00149808	0.00172553	0.00150278	0.00184198	0.00137468
meta_646	2,3-Dimethyl-3-hydroxyglutaric acid	1.89815e-05	1.50183e-05	1.6316e-05	3.61456e-05	2.61965e-05	2.07876e-05	1.64494e-05	1.11079e-05	3.6853e-05	2.60519e-05	2.36499e-05	3.31744e-05	2.69875e-05	3.47303e-05	1.74023e-05	5.19038e-05	4.10971e-05	5.21693e-05	3.24714e-05	2.57333e-05	1.92539e-05	3.64772e-05	2.16136e-05	3.76671e-05	2.96046e-05	4.66928e-05	3.45995e-05	1.78663e-05	1.11735e-05	3.87136e-05	0.000129402	0.0001307	8.65576e-05	8.24571e-05	8.79879e-05	9.61063e-05	0.00015175	0.000186118	0.00012188	0.000123343	0.000207535	0.000201015	0.000111754	8.9449e-05	5.94918e-05	6.67976e-05	0.000105639	7.43094e-05
meta_1312	Ethyl 2-furanpropionate	3.20534e-05	1.71305e-05	5.96361e-05	6.45673e-05	4.91249e-05	4.01705e-05	3.40417e-05	3.06528e-05	6.53467e-05	3.71402e-05	3.35741e-05	4.48195e-05	4.47359e-05	8.16093e-05	2.91758e-05	6.71148e-05	4.76337e-05	7.96829e-05	3.10807e-05	4.87898e-05	3.83469e-05	4.04123e-05	3.64351e-05	5.18075e-05	5.05312e-05	3.14858e-05	7.97719e-05	4.17002e-05	2.19503e-05	4.56726e-05	0.000104963	0.000132093	0.000121514	0.000193921	7.91266e-05	0.000142559	0.000234198	0.000167738	0.00013184	0.000204553	0.00030756	0.000141423	0.000214149	0.00011423	0.000153859	8.53878e-05	0.000104431	8.39831e-05
meta_731	Candoxatril	2.97847e-05	1.8261e-05	2.58181e-05	2.4966e-05	2.80795e-05	1.94707e-05	1.95077e-05	2.4371e-05	1.98114e-05	1.80293e-05	1.53795e-05	1.88396e-05	2.81485e-05	3.49503e-05	2.17258e-05	1.9043e-05	1.50962e-05	2.85449e-05	2.1525e-05	2.0198e-05	1.66072e-05	3.47201e-05	2.05e-05	2.3696e-05	2.22371e-05	2.2741e-05	2.82563e-05	1.98141e-05	1.27119e-05	2.30977e-05	5.54614e-06	5.82188e-06	2.25089e-06	7.04557e-06	1.23969e-05	6.25451e-06	1.0244e-05	1.26882e-05	3.95061e-06	7.74906e-06	1.95739e-05	1.77989e-05	2.39342e-05	2.34991e-05	7.82314e-06	1.49488e-06	7.86728e-06	9.67416e-06
meta_1121	Xanthurenic acid	6.96115e-06	1.5821e-05	1.66112e-05	1.28976e-05	1.42435e-05	1.54277e-05	1.38615e-05	8.33566e-06	1.88223e-05	1.58015e-05	1.29871e-05	1.13593e-05	9.26122e-06	9.2072e-06	8.51217e-06	1.02485e-05	1.06172e-05	1.19184e-05	1.86976e-05	5.88044e-06	1.09897e-05	1.11857e-05	1.42825e-05	1.53819e-05	8.78717e-06	1.55881e-05	1.42577e-05	8.54582e-06	1.02694e-05	8.04335e-06	1.20765e-05	2.77764e-05	3.62825e-05	3.51999e-05	3.59056e-05	3.57335e-05	2.34319e-05	1.82821e-05	4.38753e-05	4.29806e-05	2.71828e-05	2.86681e-05	2.19462e-05	1.89491e-05	2.69578e-05	3.506e-05	3.68053e-05	5.10757e-05
meta_1419	23S,25,26-Trihydroxyvitamin D3	9.00087e-06	4.4481e-06	2.18492e-06	5.56842e-06	4.04527e-06	2.99203e-06	6.40621e-06	4.42224e-06	3.60739e-06	3.30304e-06	3.94407e-06	9.16327e-06	9.21146e-06	7.91258e-06	7.54192e-06	1.17223e-05	6.94942e-06	3.60215e-06	5.66355e-06	4.09555e-06	5.7241e-06	2.87706e-06	9.12163e-07	1.03142e-06	3.0136e-06	3.47998e-06	5.2887e-06	4.3297e-06	9.8502e-06	1.97254e-06	0	0	0	0	0	0	0	0	0	0	0	0	0	0	0	0	0	0
meta_468	Polypodosaponin	2.26581e-05	1.95714e-05	2.0675e-05	3.66878e-05	4.00605e-05	2.42592e-05	2.0134e-05	1.86936e-05	4.08192e-05	3.72232e-05	2.29977e-05	4.05302e-05	1.92112e-05	4.96789e-05	2.38066e-05	2.7751e-05	3.5219e-05	2.47619e-05	4.30735e-05	2.37155e-05	2.65599e-05	3.89907e-05	1.74748e-05	3.58475e-05	4.09276e-05	3.47822e-05	4.42248e-05	2.65053e-05	1.83785e-05	3.13529e-05	5.02428e-06	7.80862e-06	1.12943e-05	2.15002e-05	2.20981e-05	1.14988e-05	6.59708e-06	6.57477e-06	9.03374e-06	1.26932e-05	1.49192e-05	2.44481e-05	2.71275e-06	6.29148e-06	9.4819e-06	5.34294e-07	1.75122e-05	2.50729e-05
meta_593	N6-Methyladenosine	0.000109545	0.000121052	0.00011091	0.000154266	0.000199679	0.000102308	0.000141475	5.82544e-05	6.86225e-05	0.000126095	0.000107757	7.69646e-05	6.75027e-05	9.81824e-05	0.000137474	0.000108322	9.51449e-05	9.75355e-05	0.000177924	9.09595e-05	8.87696e-05	9.97072e-05	0.000102869	0.000141399	0.000233801	0.000105485	0.000129079	0.000132243	6.26787e-05	0.000125004	0.000316251	0.000394458	0.000224057	0.000353704	0.000462271	0.000230333	0.000493479	0.000149759	0.000195864	0.000397402	0.000350383	0.000245898	0.000182285	0.000296194	0.000423025	0.00025675	0.000278046	0.00016719
meta_82	Soyasapogenol B 24-O-b-D-glucoside	0.000333363	0.000258321	0.000437292	0.000204344	0.000299878	0.000239858	0.000267325	0.000215241	0.000391629	0.000293524	0.000183516	0.000140401	0.000219763	0.000222662	0.000232109	0.000158403	0.000287753	0.000298266	0.000281945	0.000346636	0.000169077	0.000284298	0.000294697	0.000312906	0.000236733	0.000246852	0.000139213	0.000116768	0.000275377	0.000229264	0.000858153	0.000497725	0.000646492	0.0003392	0.000727609	0.000407287	0.000697623	0.000592253	0.000971958	0.0006906	0.000410488	0.000411174	0.000529248	0.000489994	0.000556318	0.000377173	0.000536413	0.000667433
meta_905	2-Hydroxymyristoylcarnitine	5.74728e-06	6.41993e-06	6.73546e-06	1.4348e-05	9.88993e-06	8.85972e-06	7.86509e-06	7.51208e-06	9.58368e-06	1.47258e-05	6.13206e-06	1.09192e-05	3.97103e-06	1.31681e-05	8.69542e-06	1.0783e-05	9.32079e-06	7.62487e-06	8.27489e-06	5.63013e-06	7.19684e-06	7.03463e-06	6.52453e-06	8.25354e-06	6.82537e-06	9.6646e-06	1.15233e-05	2.94559e-06	2.05874e-06	5.3499e-06	8.25876e-07	8.77592e-07	1.26571e-06	3.39905e-06	3.01883e-06	2.39934e-06	2.41552e-06	0	1.33139e-06	2.10418e-06	9.16929e-07	6.59069e-06	4.80241e-06	1.90802e-06	6.76517e-07	4.11476e-06	5.0986e-06	5.70445e-06
meta_1246	Castacrenin B	1.20128e-05	2.43252e-05	2.67338e-05	2.15544e-05	2.20636e-05	2.29014e-05	2.03184e-05	1.42519e-05	2.69559e-05	2.6335e-05	2.05346e-05	1.77897e-05	1.56247e-05	1.45271e-05	1.4746e-05	1.6032e-05	1.73688e-05	1.89203e-05	2.74825e-05	1.06473e-05	1.71528e-05	1.68451e-05	2.41318e-05	2.67641e-05	1.2479e-05	2.35733e-05	2.14303e-05	1.38941e-05	1.59418e-05	1.41653e-05	2.37244e-05	3.63554e-05	5.23428e-05	5.20718e-05	4.99801e-05	5.82226e-05	3.82876e-05	2.69701e-05	5.97306e-05	6.55795e-05	3.99571e-05	4.21347e-05	2.8506e-05	3.44756e-05	4.13202e-05	6.06808e-05	5.50013e-05	7.50117e-05
meta_268	Histidylproline diketopiperazine	3.99192e-06	3.83702e-06	3.55156e-06	6.913e-06	6.42359e-06	6.04818e-06	2.99387e-06	3.72415e-06	6.96879e-06	6.04324e-06	4.30586e-06	6.5488e-06	4.17583e-06	7.90213e-06	3.53198e-06	7.32448e-06	4.3464e-06	8.80587e-06	4.01529e-06	4.39182e-06	5.1027e-06	5.18249e-06	4.0838e-06	5.59372e-06	5.88202e-06	4.22148e-06	9.37101e-06	4.51436e-06	3.30648e-06	5.54531e-06	8.50586e-06	1.06278e-05	1.36703e-05	1.726e-05	1.46182e-05	1.77068e-05	1.24518e-05	1.01605e-05	1.55774e-05	1.64591e-05	2.07513e-05	1.79635e-05	9.9331e-06	1.40576e-05	8.47498e-06	7.81007e-06	1.41898e-05	7.14683e-06
meta_84	Melleolide	0.000167858	0.000127691	0.000134685	0.000130132	0.000211744	0.000197331	0.000134535	0.000181636	7.60803e-05	0.000235086	0.000111924	0.000129915	7.75785e-05	0.000119102	0.00017739	0.000181412	0.000119519	0.000204507	0.00018235	0.000198963	0.000176715	0.000185438	0.000234977	0.000166366	0.000251362	0.000214551	0.00018446	0.00015456	0.00015824	9.57104e-05	0.000500701	0.000384884	0.00026073	0.000263502	0.000420892	0.000347275	0.000373931	0.000314428	0.000226715	0.000629954	0.000304763	0.000383313	0.000218011	0.000307027	0.000552457	0.00047401	0.000332544	0.000223313
meta_1729	Cytarabine	2.54392e-05	1.6288e-05	1.99984e-05	3.08748e-05	3.04639e-05	2.5295e-05	2.10462e-05	1.47006e-05	3.26727e-05	2.87616e-05	2.79477e-05	2.78743e-05	3.11313e-05	4.50045e-05	2.01833e-05	3.50704e-05	2.99484e-05	4.20748e-05	2.17175e-05	2.52177e-05	2.394e-05	3.81043e-05	2.30732e-05	3.41487e-05	2.73842e-05	2.48141e-05	2.77822e-05	2.30706e-05	1.09099e-05	3.25376e-05	6.15022e-05	7.83794e-05	7.59436e-05	6.86256e-05	6.5958e-05	5.94132e-05	8.8729e-05	5.94805e-05	7.51491e-05	8.7635e-05	0.000135844	7.50535e-05	8.10539e-05	7.09278e-05	5.06403e-05	4.24979e-05	7.01337e-05	3.7631e-05
meta_1431	(4R,5S,7R,11x)-11,12-Dihydroxy-1(10)-spirovetiven-2-one 12-glucoside	9.24348e-06	4.37119e-06	1.07524e-05	4.8881e-06	6.81611e-06	2.88268e-05	1.87846e-05	2.45337e-05	1.37233e-05	6.70243e-06	1.19001e-05	7.00035e-06	2.04652e-05	1.16749e-05	1.84682e-05	1.32281e-05	1.13035e-05	2.1178e-05	2.60501e-05	2.70236e-06	1.85981e-05	1.49852e-05	1.85114e-05	3.61513e-06	1.43076e-05	1.82822e-05	4.73821e-06	1.93339e-05	2.27192e-05	3.04472e-05	0	0	0	0	0	0	0	0	0	0	0	0	1.31932e-06	0	0	0	0	2.80476e-06
meta_1030	N-Acetylserotonin sulfate	2.55745e-06	2.331e-06	2.79959e-06	3.66862e-06	4.18995e-06	2.81556e-06	2.28057e-06	2.78826e-06	3.54754e-06	3.66459e-06	3.02073e-06	3.55868e-06	3.2921e-06	6.28887e-06	1.96586e-06	3.90119e-06	3.14039e-06	3.9932e-06	2.11083e-06	2.24605e-06	2.67415e-06	3.61282e-06	2.5269e-06	4.37219e-06	4.038e-06	2.57756e-06	3.07631e-06	2.39894e-06	1.83432e-06	3.34761e-06	7.26812e-06	6.85914e-06	7.92644e-06	7.67881e-06	7.80265e-06	7.6598e-06	7.25178e-06	5.24183e-06	8.87158e-06	1.16498e-05	1.28708e-05	8.02007e-06	7.41057e-06	8.07292e-06	6.36223e-06	5.00904e-06	7.24087e-06	5.26545e-06
meta_844	1-Phenyl-1,3-heptadecanedione	2.21713e-06	3.04798e-06	2.2044e-06	2.81692e-06	2.45747e-06	1.27207e-06	2.06665e-06	2.73803e-06	3.32542e-06	4.3712e-06	0	2.69575e-06	7.92977e-07	1.1609e-06	6.11865e-07	1.57464e-06	1.46384e-06	2.93437e-06	9.46877e-07	1.71574e-06	2.45565e-06	3.0572e-06	9.3756e-07	7.39374e-07	2.08783e-06	1.2322e-06	3.26912e-07	3.47559e-06	1.27371e-06	1.79157e-06	0	0	0	0	0	0	0	0	0	0	0	0	0	0	0	0	0	0
meta_747	1,2-Epoxy-1,2,7,7',8,8',11,12-octahydro-psi,psi-carotene	0.000143963	0.000105641	0.000208182	0.000174967	0.000127575	0.000179059	0.000134862	0.000130632	0.000161929	0.000163005	9.27703e-05	7.8699e-05	0.000126801	0.000165491	0.000108785	0.000123081	0.000107846	0.0001252	0.000183872	0.000132786	8.48215e-05	0.00016256	0.000148924	0.00032743	0.000163389	0.000169649	8.80772e-05	6.26184e-05	6.76388e-05	0.000122247	0.000222843	0.000147501	0.000364135	0.000259158	0.00028026	0.000388735	0.000300887	0.000234538	0.000344064	0.000430203	0.00022807	0.0001659	0.000303578	0.000325875	0.000249338	0.000242305	0.000194351	0.000283669
meta_1190	2-Methylguanosine	1.26908e-05	6.63452e-06	2.03961e-05	2.64857e-05	1.99162e-05	1.26348e-05	1.54505e-05	1.09957e-05	3.17052e-05	1.50884e-05	1.19887e-05	1.97302e-05	1.51769e-05	3.02609e-05	9.12177e-06	3.33427e-05	2.33618e-05	2.50379e-05	1.41215e-05	8.92111e-06	8.13021e-06	2.0828e-05	1.02258e-05	2.38324e-05	3.02606e-05	2.08957e-05	2.21252e-05	2.34679e-05	5.52685e-06	1.71653e-05	1.43461e-05	2.69031e-05	4.21231e-05	5.8329e-05	4.57151e-05	3.12955e-05	5.58799e-05	5.08894e-05	6.90673e-05	3.76581e-05	5.45329e-05	7.55089e-05	4.64231e-05	4.40598e-05	1.92864e-05	3.45607e-05	5.49564e-05	3.63388e-05
meta_1574	Momordol	0.000157911	0.000150686	0.000231443	0.000119212	0.000121679	0.000187398	0.000148356	0.00012044	0.000209058	0.00022599	8.66244e-05	7.89305e-05	0.000123005	0.000142213	0.000135185	8.67206e-05	0.000144372	0.000167468	0.000270643	0.00017842	0.00014336	0.000181223	0.000175607	0.000213655	0.00012944	0.00016585	7.71109e-05	4.23173e-05	0.000174536	0.0001177	0.000399756	0.000322112	0.000483448	0.000219863	0.000383567	0.000420439	0.000419938	0.000304129	0.000545138	0.00063407	0.000274012	0.000261393	0.000327062	0.000375269	0.000366706	0.000252821	0.000306043	0.000429189
meta_1553	Anhydrocinnzeylanine	1.59618e-05	1.19886e-05	1.32295e-05	2.66018e-05	2.21826e-05	2.05129e-05	1.55573e-05	8.0144e-06	2.28713e-05	1.13445e-05	1.43031e-05	2.0312e-05	2.13568e-05	3.24028e-05	1.25329e-05	2.50427e-05	1.99332e-05	2.36634e-05	1.12812e-05	1.7411e-05	1.65638e-05	2.96916e-05	1.37963e-05	2.62013e-05	2.10165e-05	2.2339e-05	1.83982e-05	1.71323e-05	6.98838e-06	2.63804e-05	3.7251e-06	3.60236e-06	2.79613e-06	4.32883e-06	1.77111e-06	1.3897e-06	4.33466e-06	7.91423e-06	6.37744e-06	4.73884e-06	1.18498e-06	1.75311e-05	5.37588e-06	1.01499e-06	1.02908e-06	8.87542e-06	1.10844e-06	2.38252e-06
meta_357	Ganglioside GM3 (d18:0/18:0)	6.23386e-06	3.80877e-06	1.28485e-05	8.63385e-06	9.93509e-06	2.96581e-06	4.56789e-06	8.50777e-06	5.06702e-06	1.50649e-05	1.37462e-05	1.84643e-05	9.97725e-06	7.34367e-06	9.77681e-06	7.77257e-06	3.85616e-06	1.94423e-06	4.53123e-06	4.92611e-06	2.75693e-06	6.57407e-06	2.60724e-06	2.77866e-06	5.7664e-06	7.96553e-06	1.15137e-05	6.58135e-06	6.22693e-06	1.14977e-05	0	0	0	0	6.77408e-07	0	0	1.87965e-06	0	0	0	0	0	0	0	0	0	0
meta_976	dTDP	1.49822e-05	1.50171e-05	2.75927e-05	1.70734e-05	1.84825e-05	7.72808e-06	2.00143e-05	1.01452e-05	4.04296e-06	1.82148e-05	3.04245e-05	1.76032e-05	1.68175e-05	1.11192e-05	2.0084e-05	2.08051e-05	1.42997e-05	1.24205e-05	2.80569e-06	8.33458e-06	1.50451e-05	6.35132e-06	4.21181e-06	1.21453e-05	1.99179e-05	3.64499e-06	7.98165e-06	1.54222e-05	1.24047e-05	1.83746e-05	1.63667e-06	4.3855e-06	0	2.49564e-06	0	6.25641e-06	1.14329e-06	7.20359e-06	3.83079e-06	0	1.50719e-06	2.34363e-06	1.77198e-06	7.17503e-06	0	3.22085e-06	1.54799e-06	1.54421e-06
meta_414	Porson	0.000782834	0.000428347	0.00134154	0.000805335	0.000275043	0.000715484	0.000296132	0.000473987	0.000373741	0.000480043	0.000224015	0.00026258	0.00104806	0.000585156	0.000431393	0.000506957	0.000205016	0.000291509	0.000235771	0.000254463	0.000393783	0.000359187	0.000705962	0.000598899	0.000659361	0.000268676	0.000171554	0.000430275	0.000536472	0.000564086	1.13473e-05	1.17898e-05	1.75316e-05	1.12778e-05	6.97993e-06	1.09957e-05	7.82515e-06	4.44742e-06	1.75533e-05	2.71745e-05	1.73679e-05	1.96506e-05	5.97307e-06	1.12603e-05	4.51323e-06	7.55316e-06	1.11657e-05	1.08712e-05
meta_717	Permetin A	7.27538e-06	5.01009e-06	3.8677e-06	9.66787e-06	1.15512e-05	1.18559e-05	7.05329e-06	1.79986e-06	5.95541e-06	8.26697e-06	6.58934e-06	7.39894e-06	3.42919e-06	7.49032e-06	7.02354e-06	4.81527e-06	7.76906e-06	9.5462e-06	5.63161e-06	7.43301e-06	4.77722e-06	9.67591e-06	6.53208e-06	1.27073e-05	1.03132e-05	9.31885e-06	5.77086e-06	2.53531e-06	3.26776e-06	1.07153e-05	0	1.42106e-06	1.55693e-06	1.73176e-07	3.93808e-06	2.3084e-06	0	0	0	0	1.47162e-06	4.12958e-06	0	1.31394e-06	0	0	1.08099e-06	3.10101e-06
meta_787	Spirolide B	6.32221e-06	1.14002e-05	1.32919e-05	9.05532e-06	6.63327e-06	1.21272e-05	8.27033e-06	1.3554e-05	9.0142e-06	1.27582e-05	6.27816e-06	1.25314e-05	9.89476e-06	8.85556e-06	1.46528e-05	1.39919e-05	1.5108e-05	1.21926e-05	1.08281e-05	7.18069e-06	1.36206e-05	1.60218e-05	1.47834e-05	1.83262e-05	1.53704e-05	1.60027e-05	2.05252e-05	1.96653e-05	1.26372e-05	1.95345e-05	5.55845e-06	1.40355e-06	4.49577e-06	5.54985e-06	9.95506e-06	2.38332e-06	4.35768e-06	1.31632e-05	4.54976e-06	7.51882e-06	1.31492e-06	3.28353e-06	7.47163e-06	6.94075e-06	0	5.07307e-06	8.84064e-06	9.03944e-06
meta_222	Dihydroceramide	6.48776e-05	7.53154e-05	8.55599e-05	5.42284e-05	8.12683e-05	7.04523e-05	0.000107349	3.59609e-05	6.16739e-05	0.000131666	8.9789e-05	4.79054e-05	4.01124e-05	3.8664e-05	5.55435e-05	3.92738e-05	8.20044e-05	8.12789e-05	6.82771e-05	4.39599e-05	4.71214e-05	4.77996e-05	5.78885e-05	3.67185e-05	2.29752e-05	7.87629e-05	5.0142e-05	5.33602e-05	4.69963e-05	3.36191e-05	2.38979e-05	1.16927e-05	1.24949e-05	1.43615e-05	1.73333e-05	2.03445e-05	7.49068e-06	1.25494e-05	1.80938e-05	2.82488e-05	1.4173e-05	1.232e-05	1.59134e-05	1.58596e-05	1.66769e-05	6.20635e-06	1.25172e-05	6.25757e-05
meta_995	L-saccharopinate(1-)	8.33592e-06	1.30367e-05	1.40672e-05	1.41505e-05	1.2676e-05	1.2888e-05	1.16304e-05	7.8143e-06	1.56041e-05	1.34668e-05	2.25765e-05	1.22499e-05	1.2332e-05	1.32074e-05	1.16207e-05	6.10388e-06	1.6637e-05	1.73158e-05	1.81958e-05	6.33354e-06	1.69188e-05	1.61601e-05	1.40717e-05	1.99391e-05	1.71289e-05	2.55757e-05	1.06932e-05	5.99508e-06	7.81224e-06	9.19266e-06	2.28244e-05	3.35532e-05	2.57872e-05	4.05654e-05	2.25892e-05	4.76607e-05	2.4626e-05	1.64403e-05	3.98686e-05	4.59124e-05	3.46203e-05	3.46754e-05	2.78819e-05	4.52053e-05	3.0641e-05	2.09937e-05	5.5188e-05	3.50949e-05
meta_467	Boviquinone 4	3.90641e-06	7.28328e-06	4.33199e-06	2.41544e-06	5.36142e-06	1.28492e-06	3.37089e-06	4.63721e-06	5.39731e-06	4.97395e-06	1.68906e-06	4.69608e-06	1.64999e-06	7.13533e-06	3.57822e-06	4.33412e-06	3.67595e-06	3.29708e-06	4.59906e-06	1.12695e-06	3.65234e-06	4.07842e-06	1.72174e-06	5.45652e-06	4.54873e-06	5.80665e-06	3.26303e-06	2.98508e-06	2.37542e-06	1.67939e-06	0	0	1.09327e-06	1.75898e-06	1.84238e-06	1.7416e-06	0	1.82881e-06	6.98477e-07	2.19826e-06	0	0	1.36667e-06	0	0	0	7.82052e-07	3.31072e-06
meta_571	R-3-(Methylthio)-1-hexanol	5.48593e-07	1.18302e-06	1.29083e-06	1.24949e-06	7.54413e-07	6.88512e-07	9.4469e-07	1.18144e-06	1.04091e-06	1.08805e-06	8.14823e-07	8.4966e-07	1.32013e-06	5.14095e-07	6.75818e-07	3.32675e-07	8.64519e-07	1.08133e-06	6.51834e-07	4.8112e-07	7.5724e-07	9.96056e-07	1.74932e-06	9.42215e-07	1.46646e-06	6.14893e-07	6.23567e-07	1.03099e-06	6.0357e-07	4.18869e-07	2.20298e-06	3.0337e-06	2.66054e-06	2.98381e-06	1.19582e-06	2.53586e-06	3.68387e-06	3.17392e-06	2.75958e-06	2.70999e-06	1.77831e-06	2.76394e-06	2.05229e-06	2.74175e-06	1.83029e-06	2.09745e-06	1.84424e-06	8.76806e-07
meta_1283	PC(DiMe(9,5)/MonoMe(11,3))	3.8837e-05	2.00243e-05	3.11489e-05	6.78495e-05	4.70542e-05	2.56502e-05	3.7591e-05	5.10265e-05	4.62795e-05	3.97556e-05	3.24301e-05	4.72775e-05	2.09475e-05	4.53562e-05	3.99343e-05	5.44181e-05	3.10948e-05	3.01113e-05	3.43533e-05	2.32769e-05	2.71037e-05	2.94223e-05	3.05616e-05	4.42191e-05	3.62175e-05	2.97848e-05	4.30208e-05	2.5152e-05	1.39219e-05	2.815e-05	1.48928e-05	6.92227e-06	2.30601e-05	1.20369e-05	3.27717e-05	1.97509e-05	8.46826e-06	9.1931e-06	2.1778e-05	8.05343e-06	6.53786e-06	1.18232e-05	7.15732e-06	2.42825e-05	0	2.04789e-05	3.38231e-05	2.038e-05
meta_395	octanoate radical	7.85087e-05	4.28027e-05	9.95889e-05	0.000116397	0.000115299	0.000144515	7.76772e-05	9.46411e-05	0.000106705	8.4865e-05	0.000113644	5.64261e-05	8.96586e-05	5.99458e-05	6.11072e-05	0.000105567	0.000141285	9.16218e-05	8.0395e-05	7.24352e-05	5.24016e-05	8.61694e-05	0.000114859	9.90124e-05	0.000109269	0.000103097	0.000148233	5.50778e-05	4.73271e-05	3.97214e-05	0.000183607	0.000111622	0.000160757	0.000182534	0.00021314	0.000417916	0.000249665	0.000231624	0.000216588	0.000158867	0.000312017	0.000113454	0.000220496	0.000164023	0.000179216	0.000197747	0.000222505	0.000205679
meta_1245	Guavin B	4.03629e-06	2.85215e-06	5.69336e-06	4.03523e-06	2.19927e-06	4.40063e-06	2.2773e-06	2.1212e-06	3.05662e-06	3.66692e-06	3.99054e-06	2.37272e-06	2.73635e-06	3.69612e-06	4.22749e-06	1.61647e-06	5.85018e-06	5.59067e-06	2.85825e-06	2.50349e-06	4.93539e-06	3.72596e-06	2.80862e-06	5.21406e-06	2.59815e-06	2.38473e-06	5.60765e-06	1.19802e-06	3.38371e-06	2.94723e-06	1.05139e-05	1.14058e-05	1.18381e-05	1.03307e-05	2.52178e-06	9.27379e-06	9.99297e-06	1.07952e-05	1.09561e-05	1.05249e-05	1.07415e-05	7.9207e-06	6.75436e-06	1.31529e-05	6.88085e-06	7.56025e-06	1.25867e-05	4.4107e-06
meta_1434	2-O-(5,8,11,14,17-Eicosapentaenoyl)-1-O-hexadecylglycero-3-phosphocholine	0.00244462	0.00249985	0.00311574	0.00299645	0.00337592	0.00525922	0.00613125	0.00551826	0.00441121	0.00384065	0.00372022	0.00411807	0.0051365	0.00429087	0.00386146	0.00323434	0.00271286	0.00234759	0.00212435	0.00182905	0.0019428	0.00329956	0.00616406	0.00607342	0.00361787	0.00289502	0.00335822	0.00539932	0.00481925	0.00434244	0.000996964	0.00141078	0.00124111	0.00148047	0.00146856	0.00127745	0.00230743	0.00248792	0.00143531	0.00214312	0.00195315	0.00151804	0.00176721	0.00294044	0.00170502	0.00157396	0.00146515	0.000971607
meta_1085	Phenylalanylphenylalanine	0.00223357	0.00429817	0.00356316	0.00376917	0.00474026	0.00292949	0.00219838	0.00174288	0.00362735	0.00378247	0.0022448	0.0033795	0.00119701	0.00239581	0.00238003	0.00263168	0.00281546	0.00285643	0.00418273	0.00192452	0.00206889	0.00224165	0.00210609	0.00399873	0.00335188	0.00367413	0.00367112	0.00279207	0.00193754	0.00257001	0.00546234	0.00907403	0.00580475	0.0070821	0.00919794	0.00603262	0.00532618	0.00415301	0.006812	0.00776843	0.00545264	0.00663254	0.00287257	0.00481135	0.00562055	0.00499151	0.0053842	0.00516879
meta_935	gamma-Tocopheryl quinone	3.38538e-06	4.51647e-06	5.03492e-06	5.77507e-06	3.5596e-06	5.01692e-06	3.61873e-06	7.60354e-06	6.32716e-06	4.53074e-06	4.86671e-06	4.14307e-06	8.35124e-06	7.49271e-06	4.5586e-06	4.50857e-06	4.96217e-06	4.09663e-06	6.21444e-06	5.25498e-06	4.58079e-06	4.6113e-06	7.60498e-06	4.11088e-06	7.72375e-06	7.29994e-06	7.32436e-06	8.64483e-06	4.50772e-06	5.86874e-06	0	1.37515e-06	0	3.61939e-06	1.03006e-06	2.42662e-06	2.83963e-06	4.51911e-06	3.50036e-06	1.04425e-06	0	2.36071e-06	3.73414e-06	0	3.43669e-06	3.35215e-06	8.56923e-07	3.7991e-06
meta_1082	Xanthotoxol glucoside	3.11853e-06	1.05731e-06	4.37092e-06	3.90134e-06	1.45212e-06	2.86324e-06	2.36692e-06	2.55414e-06	5.69116e-06	3.89619e-06	2.69314e-06	3.34057e-06	2.32574e-06	2.64188e-06	2.82613e-06	1.6596e-06	4.81865e-06	3.75161e-06	2.9324e-06	2.72692e-06	3.95636e-06	4.12705e-06	2.2912e-06	5.03322e-06	2.53431e-06	1.77128e-06	8.52835e-06	1.62578e-06	2.12396e-06	2.45694e-06	1.62702e-05	1.22014e-05	1.43084e-05	1.79689e-05	1.03305e-05	2.23249e-05	8.50238e-06	1.36285e-05	1.66717e-05	1.64564e-05	1.01749e-05	1.37061e-05	7.30629e-06	1.49266e-05	8.40829e-06	4.96317e-06	2.36038e-05	6.50602e-06
meta_443	Cytidine	9.55199e-06	6.13077e-06	1.21771e-05	1.67874e-05	1.20357e-05	1.28683e-05	9.60036e-06	6.37677e-06	1.82147e-05	1.53042e-05	7.56261e-06	1.58498e-05	8.4742e-06	1.73055e-05	5.70268e-06	1.81033e-05	1.17641e-05	1.91104e-05	1.16917e-05	7.57486e-06	8.86375e-06	1.54671e-05	6.37319e-06	2.15117e-05	1.3641e-05	1.27883e-05	1.36345e-05	1.30802e-05	3.87546e-06	1.40168e-05	2.69234e-05	3.4189e-05	2.94443e-05	3.7505e-05	1.94806e-05	3.12304e-05	3.73134e-05	3.73856e-05	3.67276e-05	3.62402e-05	2.86852e-05	3.68147e-05	2.48074e-05	1.76941e-05	1.21411e-05	2.15398e-05	2.11259e-05	2.52751e-05
meta_408	Cyclolinopeptide A	3.06529e-05	1.98865e-05	4.09501e-05	4.25039e-05	3.76293e-05	2.4588e-05	2.27321e-05	1.60676e-05	3.76741e-05	4.49553e-05	1.63889e-05	2.32244e-05	1.78811e-05	4.57449e-05	2.30475e-05	3.45142e-05	2.6129e-05	3.87307e-05	2.41208e-05	1.75931e-05	2.4995e-05	4.67664e-05	1.85158e-05	3.46837e-05	2.96065e-05	2.38453e-05	2.35562e-05	1.21028e-05	1.42381e-05	2.14823e-05	5.51558e-06	3.3085e-06	8.05488e-06	8.62495e-06	3.91604e-06	1.09176e-05	6.86463e-06	7.27313e-06	1.75215e-05	1.47585e-05	4.32704e-06	2.22483e-06	5.90508e-06	5.90817e-06	4.28955e-06	1.98055e-05	7.62805e-06	1.35465e-05
meta_592	4,5-Dihydro-1-benzoxepin-3(2H)-one	1.20877e-05	2.57285e-05	1.26168e-05	1.47094e-05	2.10867e-05	1.34789e-05	1.41216e-05	5.53495e-06	1.0256e-05	2.13947e-05	1.63841e-05	1.60505e-05	1.16138e-05	2.33621e-05	1.32356e-05	1.03856e-05	2.71991e-05	8.15698e-06	1.13213e-05	1.80589e-05	9.04336e-06	2.05513e-05	3.21205e-05	1.56772e-05	1.71814e-05	1.5131e-05	1.16457e-05	9.86193e-06	8.23617e-06	1.35303e-05	3.15222e-05	6.69284e-05	3.33214e-05	3.99566e-05	4.80218e-05	4.15817e-05	4.45629e-05	2.37813e-05	2.09317e-05	6.3368e-05	4.06432e-05	3.68024e-05	2.70184e-05	4.80205e-05	4.49631e-05	2.70529e-05	3.87322e-05	1.49298e-05
meta_1421	(25R)-4beta,26-dihydroxycholesterol	1.41619e-06	6.69036e-07	1.47044e-06	2.88586e-06	2.28393e-06	7.69379e-07	1.87836e-06	3.4116e-06	1.38563e-06	3.98946e-06	2.80121e-06	1.13223e-06	2.86058e-06	3.78413e-06	5.99823e-06	9.10553e-07	2.15025e-06	3.48791e-06	9.98391e-07	3.35811e-06	7.50812e-06	2.90975e-06	3.37358e-06	3.27981e-06	3.86745e-06	6.2632e-06	2.53464e-06	1.22461e-06	1.80992e-06	2.87846e-06	0	0	0	0	0	0	0	0	0	0	0	0	0	0	0	0	0	0
meta_872	Vaporole	4.14062e-06	5.71557e-06	6.99399e-06	3.90658e-06	1.11784e-05	6.59202e-06	7.82425e-06	4.52584e-06	8.15338e-06	4.82103e-06	4.65296e-06	3.55265e-06	6.03513e-06	2.91137e-06	5.16999e-06	3.7572e-06	4.78339e-06	5.78515e-06	7.69717e-06	2.29725e-06	3.43057e-06	5.2852e-06	3.39302e-06	1.28838e-05	6.09602e-06	9.21093e-06	7.88551e-06	3.33499e-06	4.44224e-06	5.18604e-06	6.48347e-06	1.063e-05	1.5196e-05	1.34953e-05	1.94277e-05	1.69105e-05	8.88408e-06	8.46188e-06	1.92204e-05	1.6611e-05	2.37027e-05	9.8359e-06	1.19959e-05	1.28639e-05	1.30478e-05	1.34297e-05	1.37556e-05	1.75713e-05
meta_88	Antibiotic X 14889A	1.11827e-05	3.31332e-05	1.15767e-05	1.22244e-05	1.39844e-05	3.45307e-05	1.6792e-05	1.51967e-05	1.1433e-05	1.1028e-05	9.25624e-06	8.07848e-06	5.29621e-06	3.21025e-06	3.05727e-06	2.28686e-05	6.52796e-06	9.68442e-06	1.02724e-05	4.89624e-06	1.24126e-05	1.62258e-05	1.66979e-05	1.21201e-05	1.38563e-05	1.42752e-05	0	1.27567e-05	2.41669e-05	1.52349e-05	0	0	0	9.75564e-07	0	0	0	0	0	0	0	0	0	0	0	1.56327e-06	0	0
meta_323	Spirapril	4.79671e-05	4.79022e-05	0.000113728	0.000163237	0.000139827	9.14632e-05	7.48227e-05	7.34969e-05	0.000199643	0.000104863	5.68114e-05	0.000142269	3.49463e-05	0.000118335	3.43819e-05	0.000157454	0.000114552	0.00015252	0.000118306	5.99524e-05	5.56426e-05	9.82799e-05	4.27076e-05	0.000178589	0.000170157	0.000123847	0.000170489	0.000145224	4.18844e-05	7.93344e-05	0.000172558	0.000296063	0.000321829	0.000332328	0.000327174	0.00027173	0.00028862	0.000354109	0.000477145	0.000318995	0.000234092	0.000325162	0.000123291	0.00017761	7.39226e-05	0.000269261	0.000243203	0.000255989
meta_335	1-Methylhistamine	4.4669e-05	2.40627e-05	5.3252e-05	6.56301e-05	6.42956e-05	7.77308e-05	4.54391e-05	5.6397e-05	6.00256e-05	4.59334e-05	6.1386e-05	3.26532e-05	5.0825e-05	3.39478e-05	3.40745e-05	6.12126e-05	7.46381e-05	5.05529e-05	4.27362e-05	3.9425e-05	2.8296e-05	4.72654e-05	6.35533e-05	5.15102e-05	5.99246e-05	5.26871e-05	7.98185e-05	2.80842e-05	2.55626e-05	2.05149e-05	9.93073e-05	6.18749e-05	8.98365e-05	0.000102909	0.000112187	0.000223505	0.000133087	0.000129732	0.000112259	8.27075e-05	0.000162303	5.79021e-05	0.000117546	9.09809e-05	9.99683e-05	0.000105673	0.000116289	0.000111852
meta_793	4'-O-Methyldelphinidin 3-O-rutinoside	8.25951e-06	8.88635e-06	9.59617e-06	1.35068e-05	1.90823e-05	9.10806e-06	9.13279e-06	5.72789e-06	9.14321e-06	1.33866e-05	1.35539e-05	1.12185e-05	8.6101e-06	1.2171e-05	1.13701e-05	5.26821e-06	1.00917e-05	1.80803e-05	9.33585e-06	5.33982e-06	6.82073e-06	1.65331e-05	1.20553e-05	8.49934e-06	9.04687e-06	7.6741e-06	1.15258e-05	8.38473e-06	6.55965e-06	9.49422e-06	1.6033e-05	2.24607e-05	1.43869e-05	3.77897e-05	2.51338e-05	3.00745e-05	1.65245e-05	1.65221e-05	1.62739e-05	2.70302e-05	3.1475e-05	2.90218e-05	1.57521e-05	3.10244e-05	1.82772e-05	1.30667e-05	3.52684e-05	2.371e-05
meta_662	1-Phenyl-1,3-octadecanedione	2.35996e-06	1.37067e-06	1.44237e-06	3.65119e-07	4.95408e-07	1.47245e-06	3.52458e-07	1.1091e-06	1.75337e-06	2.21772e-06	1.68521e-06	1.9672e-06	9.48137e-07	1.31297e-06	6.09666e-07	3.91895e-07	2.64013e-06	1.22893e-06	1.51644e-06	2.61715e-06	1.65831e-06	1.98713e-06	1.33411e-06	6.73984e-07	4.35564e-07	1.92452e-06	1.76823e-06	1.21439e-06	1.7246e-06	7.44363e-07	0	0	0	0	0	0	0	0	0	0	0	2.67238e-07	0	0	0	0	7.5262e-07	1.24009e-06
meta_1115	(+-)-Ethyl 3-hydroxy-2-methylbutyrate	1.39655e-05	9.9303e-06	1.61138e-05	1.32021e-05	1.09099e-05	1.70265e-05	1.32402e-05	1.15133e-05	1.33922e-05	1.76627e-05	6.81534e-06	4.35973e-06	1.21925e-05	1.22831e-05	1.12269e-05	7.55176e-06	8.40452e-06	1.49733e-05	1.85758e-05	1.3195e-05	9.67097e-06	1.62303e-05	1.4715e-05	2.13166e-05	1.19367e-05	1.72497e-05	4.67785e-06	1.47626e-06	1.10421e-05	9.98613e-06	2.78942e-05	1.61299e-05	3.35671e-05	1.96314e-05	2.49102e-05	2.58232e-05	2.50605e-05	1.64658e-05	2.88287e-05	3.66924e-05	2.45025e-05	1.35277e-05	2.19612e-05	2.0878e-05	1.82001e-05	1.23957e-05	1.51152e-05	3.09019e-05
meta_1442	Pomonic acid	5.86397e-06	3.9107e-06	1.32362e-06	5.82206e-06	8.72271e-06	3.12489e-06	5.47181e-06	1.0717e-05	7.17434e-06	5.14749e-06	3.25301e-06	8.79208e-06	2.71708e-06	5.60984e-06	2.85405e-06	2.31386e-06	4.3491e-06	2.49785e-06	5.97364e-06	3.01807e-06	6.27057e-06	2.95914e-06	1.60877e-06	2.33451e-06	6.05968e-06	8.77066e-07	4.73388e-06	3.00382e-06	1.67136e-06	5.82673e-07	0	0	0	0	0	1.69987e-06	0	0	0	0	0	7.9167e-07	0	0	0	0	0	8.25753e-07
meta_607	16beta-16-Hydroxy-3-oxo-1,12-oleanadien-28-oic acid	5.62084e-06	5.32807e-06	2.84303e-06	7.01729e-06	5.32942e-06	5.86202e-06	3.80941e-06	7.2175e-06	1.22348e-05	9.95238e-06	7.29277e-06	8.91831e-06	4.28555e-06	1.13721e-05	7.55754e-06	5.57148e-06	6.41236e-06	7.18658e-06	8.5489e-06	8.563e-06	4.14033e-06	8.01013e-06	7.6644e-06	7.99342e-06	6.06599e-06	6.5213e-06	8.04043e-06	4.92727e-06	3.12083e-06	5.13273e-06	1.24844e-06	2.06396e-06	2.00417e-06	2.34706e-06	2.63428e-06	2.80922e-06	1.69159e-06	2.63903e-06	3.58379e-06	3.61204e-06	3.75139e-06	8.33947e-07	1.38735e-06	2.39905e-06	3.47474e-06	8.68377e-07	2.66085e-06	8.30416e-06
meta_318	alpha-[3-(Nitrosoamino)propyl]-3-pyridinemethanol	0.000131679	8.72124e-05	5.96743e-05	0.000109004	5.87425e-05	0.000108962	7.91793e-05	0.000101233	7.468e-05	9.86455e-05	6.04427e-05	8.94813e-05	6.28743e-05	6.11429e-05	0.000181542	5.36446e-05	8.81792e-05	6.63721e-05	6.45532e-05	0.000106387	5.50334e-05	6.51264e-05	6.83025e-05	6.9077e-05	7.6158e-05	7.89465e-05	0.000148235	3.51796e-05	6.93969e-05	8.38541e-05	0.000247437	0.000193478	0.000131081	0.000229683	0.000143241	0.000274153	0.000251762	0.000215836	0.000149537	0.000238893	0.000205239	0.000207813	0.000165815	0.000212445	0.00041056	9.71137e-05	0.000129768	0.000129515
meta_1711	5(S),14(R)-Lipoxin B4	9.70822e-05	8.54796e-05	0.000168518	0.000196262	0.000208696	0.000111774	0.00010075	4.7905e-05	0.000285651	0.000133652	0.000122615	0.000176597	0.000108877	0.000237802	9.9543e-05	0.00019859	0.00019803	0.000240381	0.000182169	0.0001112	9.21373e-05	0.000225028	8.34775e-05	0.000287417	0.000194534	0.000204932	0.000203835	0.000111734	7.18327e-05	0.000162735	0.000214606	0.000330132	0.000393953	0.000315807	0.000383232	0.000291136	0.000294706	0.000299748	0.000604149	0.00033687	0.000483226	0.00060304	0.00029166	0.000402178	0.000229052	0.000316649	0.000340575	0.000265232
meta_1111	Polyporusterone E	3.30021e-05	3.0858e-05	3.62625e-05	6.1264e-05	4.12168e-05	3.95681e-05	3.22163e-05	4.11135e-05	4.02455e-05	4.63431e-05	2.82641e-05	4.6096e-05	1.67978e-05	5.98452e-05	3.41474e-05	4.29882e-05	4.09772e-05	3.74307e-05	3.76825e-05	2.27957e-05	4.05553e-05	3.89293e-05	3.25647e-05	3.56428e-05	3.11604e-05	3.43795e-05	3.88032e-05	2.20925e-05	1.32684e-05	1.97848e-05	6.75448e-06	3.58231e-06	1.76028e-05	9.96253e-06	1.91954e-05	2.44534e-05	4.90721e-06	8.68556e-06	7.84141e-06	8.43579e-06	1.43993e-05	3.75143e-05	6.82993e-06	1.6892e-05	1.71985e-06	1.12954e-05	3.42779e-05	4.65433e-06
meta_544	3a,7a,12a-Trihydroxy-5b-cholestan-26-al	4.21025e-05	2.78937e-05	5.46872e-05	2.89727e-05	3.73041e-05	4.70699e-05	3.84668e-05	3.20614e-05	5.47833e-05	7.01119e-05	2.65423e-05	2.27299e-05	3.61033e-05	4.16921e-05	3.08042e-05	2.13998e-05	5.09808e-05	4.57583e-05	7.12135e-05	5.73064e-05	3.46545e-05	4.87994e-05	5.1787e-05	6.01287e-05	3.37048e-05	4.82234e-05	2.46027e-05	7.83971e-06	4.65414e-05	2.92629e-05	8.58613e-05	6.25312e-05	9.9677e-05	4.61574e-05	0.000101009	9.72434e-05	9.8179e-05	6.80405e-05	0.000124832	0.000176876	7.52154e-05	6.49394e-05	7.70697e-05	9.47379e-05	8.10461e-05	5.26927e-05	9.8772e-05	0.000108081
meta_1742	Phenylalanyl-Threonine	5.6485e-06	3.22856e-06	8.70522e-06	6.55376e-06	2.05681e-06	4.32184e-06	1.68796e-06	3.32336e-06	2.40869e-06	3.35647e-06	8.82301e-07	2.21705e-06	7.42496e-06	4.50001e-06	2.81081e-06	4.00018e-06	8.91768e-07	2.05979e-06	2.0391e-06	8.06592e-07	2.74683e-06	2.6533e-06	5.4474e-06	4.37283e-06	3.94023e-06	1.77802e-06	7.41498e-07	2.50413e-06	3.3311e-06	4.36809e-06	2.21226e-07	3.665e-07	3.67307e-07	0	2.73456e-07	5.62092e-07	2.38175e-07	0	0	1.08744e-07	8.39565e-07	8.079e-07	3.23031e-07	6.01388e-07	0	0	3.34006e-07	1.52412e-07
meta_614	1-Stearoylglycerophosphoinositol	5.92046e-06	4.91388e-06	1.31963e-05	5.18314e-06	7.97795e-06	7.1524e-06	8.00146e-06	1.02827e-05	9.29198e-06	9.92591e-06	1.03809e-05	1.04169e-05	9.74112e-06	2.48373e-06	4.05234e-06	6.96534e-06	9.52689e-06	8.52178e-06	4.07973e-06	1.07683e-05	9.42074e-06	7.38987e-06	7.10323e-06	4.98999e-06	3.69095e-06	8.66801e-06	7.1892e-06	9.96031e-06	1.01401e-05	7.49888e-06	4.18044e-06	1.61452e-05	1.68652e-05	1.33102e-05	1.40528e-05	2.3351e-05	1.82961e-05	3.08419e-05	1.2147e-05	2.13133e-05	1.80585e-05	2.44706e-05	2.43911e-05	1.32756e-05	2.22465e-05	2.05046e-05	1.30016e-05	1.59611e-05
meta_1640	Avocadyne 2-acetate	3.17047e-05	2.91208e-05	3.43261e-05	1.60007e-05	2.19931e-05	3.0104e-05	2.71412e-05	2.27233e-05	2.97921e-05	4.73941e-05	1.47835e-05	1.25968e-05	1.65451e-05	1.94366e-05	1.67514e-05	1.1957e-05	3.16243e-05	2.67294e-05	3.95943e-05	3.1375e-05	3.20615e-05	2.60939e-05	2.06315e-05	3.46758e-05	1.78454e-05	2.60282e-05	1.05794e-05	5.75547e-06	2.67515e-05	2.24095e-05	6.67783e-05	6.14921e-05	5.70059e-05	2.65077e-05	5.0053e-05	5.43889e-05	5.78281e-05	5.87143e-05	6.9643e-05	0.000105955	4.59735e-05	3.30445e-05	3.55247e-05	4.49176e-05	4.14678e-05	3.01652e-05	6.36129e-05	5.28633e-05
meta_225	Triprolidine	0.000294769	0.000323447	0.000282003	0.000247946	0.000438667	0.000339572	0.000247395	0.000137123	0.000238248	0.000417294	0.000212053	0.000111174	0.000144891	0.000243429	0.000249947	0.000223839	0.000222599	0.000289431	0.000362962	0.000261578	0.000202591	0.000255713	0.000238455	0.00036536	0.000416398	0.000321623	0.000210286	0.000269602	0.000234219	0.000335474	0.00048039	0.000821415	0.000382839	0.000809177	0.00117827	0.000533953	0.0007534	0.000593255	0.00050976	0.00107284	0.000363979	0.000391787	0.000429923	0.00058531	0.000910735	0.000458529	0.000297272	0.000349087
meta_783	(Z)-13-Octadecenoic acid	0.0104425	0.00590143	0.0159744	0.0130073	0.0127347	0.0130943	0.0168852	0.0195998	0.0188581	0.0159168	0.0119129	0.0144462	0.011964	0.0151272	0.0183581	0.0151432	0.0143474	0.0180507	0.0198136	0.0162743	0.00743293	0.0109814	0.00993147	0.00949402	0.00818787	0.0103117	0.0121112	0.00909723	0.011184	0.0105188	0.00382566	0.0037918	0.00350355	0.0163228	0.00560846	0.00465991	0.0078219	0.00362285	0.00308718	0.00785298	0.00229191	0.00492789	0.00693375	0.0014067	0.00435019	0.00279058	0.00403689	0.00910148
meta_531	(3a,5b)-24-oxo-24-[(2-sulfoethyl)amino]cholan-3-yl-b-D-Glucopyranosiduronic acid	1.01278e-05	1.06839e-05	1.55728e-05	1.02953e-05	1.86055e-05	1.12339e-05	8.42999e-06	9.08315e-06	2.03774e-05	9.40396e-06	6.36214e-06	1.42554e-05	4.45816e-06	5.88702e-06	6.28852e-06	1.09681e-05	3.55598e-06	8.81464e-06	9.95529e-06	7.25065e-06	5.49896e-06	6.97486e-06	8.48557e-06	1.21659e-05	9.10262e-06	1.08979e-05	1.85912e-05	9.05687e-06	1.01855e-05	4.60346e-06	3.08522e-05	3.08218e-05	3.08734e-05	2.34859e-05	4.51324e-05	3.50297e-05	3.14835e-05	1.45417e-05	4.02296e-05	3.67989e-05	2.32656e-05	2.83395e-05	1.18893e-05	1.67048e-05	1.74105e-05	3.59544e-05	1.27271e-05	1.60562e-05
meta_61	(Z)-7-Hexadecen-1,16-olide	3.23901e-06	0	2.71246e-06	3.15377e-06	3.00733e-06	2.38039e-06	5.52626e-06	6.06821e-06	6.0389e-06	5.07402e-06	3.70468e-06	5.30805e-06	3.57907e-06	3.85369e-06	1.04215e-05	3.88739e-06	4.79035e-06	5.69541e-06	7.17252e-06	3.70385e-06	7.27864e-07	2.25393e-06	1.31954e-06	1.6596e-06	1.74788e-06	2.15758e-06	2.67688e-06	2.55115e-06	1.35311e-06	1.45232e-06	0	0	0	0	0	0	0	0	0	0	0	0	0	0	0	0	0	2.39847e-06
meta_427	(ent-2alpha,3beta,15beta)-16-Kaurene-2,3,15-triol	1.93803e-06	5.98549e-07	1.5923e-06	2.07062e-06	1.25675e-06	1.1332e-06	6.13155e-07	1.28968e-06	1.92956e-06	2.1605e-06	7.24361e-07	3.45064e-06	6.5037e-07	1.63823e-06	5.35532e-07	8.82246e-07	3.08482e-06	2.64936e-06	2.06512e-06	1.52819e-06	2.7532e-06	1.35335e-06	9.09681e-07	1.2164e-06	2.25531e-07	1.36869e-06	1.84619e-06	6.59118e-07	7.76886e-07	5.57592e-07	0	0	0	0	0	4.26956e-07	0	0	0	0	0	0	0	0	0	2.03405e-07	9.45162e-07	5.23963e-07
meta_1087	3-Hydroxy-beta-ionol 3-[glucosyl-(1->6)-glucoside]	5.4319e-05	7.10716e-05	0.000102201	0.000129046	9.3781e-05	7.96476e-05	7.61017e-05	5.4133e-05	0.000160728	4.63502e-05	4.43803e-05	9.08655e-05	6.86213e-05	3.92197e-05	9.003e-05	7.00274e-05	4.29487e-05	5.93989e-05	0.000101764	3.79402e-05	6.36994e-05	2.95652e-05	8.32479e-05	7.45054e-05	0.000118348	5.459e-05	0.000191985	9.64174e-05	8.2808e-05	3.93689e-05	0.00020608	0.000191416	0.000219714	0.000406618	0.000320545	0.000259139	0.000236505	5.52662e-05	0.000325913	0.00019623	0.000190796	0.00028498	0.000163975	0.000107613	0.000243196	0.000315339	0.000135006	8.75177e-05
meta_1108	Ganglioside GM3 (d18:0/20:0)	1.01834e-05	3.63581e-06	4.24199e-06	1.36785e-05	1.05327e-05	7.4076e-06	3.75257e-06	3.2063e-06	6.13618e-06	1.57618e-05	2.8873e-06	1.42924e-05	7.30204e-07	1.04138e-05	6.64769e-06	6.28433e-06	1.205e-05	4.01028e-06	1.05296e-05	3.66091e-06	4.9e-06	6.0285e-06	2.51792e-06	2.96938e-06	8.29402e-06	5.60948e-06	9.58757e-06	4.92392e-06	1.49402e-06	2.39486e-06	0	0	0	1.57945e-06	0	7.62947e-07	0	0	0	0	0	2.50708e-06	0	0	0	0	0	0
meta_930	(R)-14-Methyloxacyclotetradecan-2-one	0.0001804	0.000189807	0.000270458	0.000156587	0.000144917	0.000246583	0.00019712	0.000158645	0.000212671	0.000279093	0.000100119	8.15397e-05	0.000150775	0.00020982	0.000156197	0.000129957	0.000114784	0.000185795	0.000371175	0.000192319	0.000193988	0.000215309	0.000211695	0.000299779	0.000184069	0.000222955	9.1629e-05	6.60787e-05	0.000182623	0.000178565	0.000389673	0.000353639	0.000463173	0.000260264	0.000362722	0.000472088	0.000458011	0.000334069	0.00045899	0.000664357	0.000227803	0.000247642	0.000362767	0.000434767	0.000405863	0.000312249	0.000213493	0.000385384
meta_1535	N6-Carbamoyl-L-threonyladenosine	2.87324e-05	2.83313e-05	7.46197e-05	9.94948e-05	8.59988e-05	5.55806e-05	4.2826e-05	4.05554e-05	0.000123183	5.78916e-05	3.51096e-05	8.73325e-05	1.94113e-05	7.06088e-05	1.94153e-05	9.11647e-05	6.82438e-05	9.60328e-05	7.44616e-05	3.54733e-05	3.40176e-05	5.60132e-05	2.81714e-05	0.000104458	0.000107011	7.96681e-05	0.000108298	8.17013e-05	2.4152e-05	4.42856e-05	0.000100512	0.000176444	0.000181868	0.000185284	0.00017905	0.000156961	0.000166028	0.00021234	0.000302916	0.000176527	0.000138358	0.000205235	6.74593e-05	0.000100031	4.07268e-05	0.000155916	0.000148353	0.000162001
meta_343	Acuminoside	1.13173e-06	1.32666e-06	3.41417e-06	4.63093e-06	2.43281e-06	2.21727e-06	1.79268e-06	2.04767e-06	4.27804e-06	4.4789e-06	2.7673e-06	2.73806e-06	1.50786e-07	2.70754e-06	3.5364e-06	1.68961e-06	3.82354e-06	3.03894e-06	3.42796e-06	2.56016e-06	2.42134e-06	2.60279e-06	2.06478e-06	3.59008e-06	2.17458e-06	2.89175e-06	5.91292e-06	1.95244e-06	1.47852e-06	1.50383e-06	7.29275e-06	7.31972e-06	1.13223e-05	2.01609e-05	1.41493e-05	1.84809e-05	9.1531e-06	7.96652e-06	1.35549e-05	2.46275e-05	1.24713e-05	1.20801e-05	3.34342e-06	1.10335e-05	7.31568e-06	5.92664e-06	1.70951e-05	9.21248e-06
meta_772	Cyclocalopin B	5.77693e-06	3.31193e-06	2.49212e-06	5.04574e-06	8.31888e-06	6.10619e-06	4.50584e-06	6.83917e-06	1.45149e-06	8.20592e-06	1.63761e-06	4.01664e-06	2.38496e-06	3.34134e-06	7.05753e-06	6.04962e-06	2.66935e-06	5.78793e-06	5.83621e-06	6.71564e-06	5.38631e-06	6.08827e-06	6.96826e-06	4.3822e-06	7.6615e-06	4.9644e-06	6.73995e-06	5.4665e-06	3.50347e-06	6.46865e-07	1.76825e-05	1.28854e-05	8.58402e-06	8.94011e-06	1.48661e-05	1.26372e-05	1.06531e-05	9.99838e-06	7.29658e-06	2.2152e-05	8.11798e-06	1.51091e-05	4.94343e-06	7.06368e-06	2.09871e-05	1.51247e-05	1.1898e-05	7.14397e-06
meta_868	Ganglioside GM3 (d18:1/18:1(11Z))	2.58807e-06	2.02539e-06	9.68764e-07	3.9119e-07	1.2233e-06	0	3.32253e-06	1.19936e-06	1.11664e-06	1.50625e-06	3.50912e-07	2.96263e-06	4.34503e-07	2.3885e-06	2.1048e-06	3.45207e-06	1.75103e-06	1.48353e-06	1.85765e-06	1.10096e-06	5.0936e-07	1.15283e-06	5.11303e-07	1.28894e-06	5.61059e-07	6.87794e-07	1.2191e-06	1.56658e-06	1.36684e-06	3.97775e-07	0	0	0	0	0	0	0	0	0	0	0	0	0	0	0	0	0	0
meta_628	Montecristin	0.000832039	0.000637562	0.00103425	0.000852903	0.000461805	0.00100937	0.000846887	0.000833282	0.00049944	0.000768462	0.000525775	0.000219158	0.000723986	0.000974593	0.000552817	0.000527728	0.000530822	0.00064645	0.00107102	0.000883545	0.000460936	0.00132428	0.00086543	0.00313207	0.00141066	0.00113545	0.000388125	0.000396964	0.000370201	0.000593544	0.00198078	0.00108553	0.00222068	0.00137606	0.00181179	0.00167013	0.00175229	0.00162862	0.00176682	0.00255414	0.00143948	0.00106927	0.00208413	0.00185889	0.00162102	0.00135432	0.00122837	0.00164714
meta_1725	2'-O-methylcytidine	0.00104678	0.00101743	0.00195119	0.00145607	0.00111837	0.00171661	0.000800164	0.000483814	0.00209479	0.00155315	0.00138039	0.00110822	0.0011387	0.0013532	0.000473922	0.00067849	0.00136177	0.00120966	0.00152486	0.00102625	0.00136413	0.00143	0.000549943	0.000839347	0.000678999	0.00106654	0.000733138	0.000434186	0.00035423	0.000947668	0.00350613	0.00304617	0.00355976	0.00265655	0.0033091	0.00436476	0.00451087	0.00185413	0.00655873	0.00503843	0.0041961	0.00219687	0.00287465	0.00491971	0.00324213	0.00176725	0.00315709	0.00259286
meta_111	Prexanthoperol	9.09646e-06	7.60581e-06	1.26532e-05	7.04879e-06	6.0781e-06	6.32836e-06	1.05627e-05	7.54409e-06	1.32843e-05	8.87091e-06	3.86266e-06	1.39298e-06	6.78212e-06	3.54508e-06	6.68204e-06	3.12702e-06	6.36176e-06	1.31016e-05	9.13788e-06	9.34123e-06	7.62268e-06	7.09658e-06	1.16797e-05	1.1345e-05	6.86732e-06	9.91298e-06	2.10544e-06	2.8606e-06	1.16483e-05	8.05206e-06	1.92483e-05	1.9455e-05	3.34973e-05	1.06126e-05	1.5255e-05	1.99866e-05	2.93814e-05	2.09865e-05	2.78753e-05	1.68522e-05	1.23063e-05	6.54978e-06	1.91016e-05	1.2922e-05	1.52348e-05	7.83328e-06	7.57168e-06	2.26486e-05
meta_974	Aciclovir	3.07259e-07	3.19397e-07	6.52091e-07	1.21551e-06	6.0011e-07	1.17722e-06	2.07147e-07	8.54382e-07	7.5498e-07	1.42274e-06	0	8.02922e-07	7.33952e-07	2.37324e-07	3.19361e-07	8.267e-07	5.33407e-07	1.34574e-06	9.94131e-07	1.33732e-06	6.21876e-07	3.16198e-07	8.49667e-07	1.05095e-06	2.96217e-07	5.82255e-07	7.09665e-07	1.0524e-06	0	6.68153e-07	6.06016e-06	5.96701e-06	5.42606e-06	4.81703e-06	3.00681e-06	5.59264e-06	3.55261e-06	5.23009e-06	4.1693e-06	5.95236e-06	6.53092e-06	2.82055e-06	4.58812e-06	6.11491e-07	4.83191e-06	5.02258e-07	2.39375e-06	2.25113e-06
meta_940	Bisnorcholic acid	6.10552e-05	6.77903e-05	4.85484e-05	5.79284e-05	5.82172e-05	4.28186e-05	6.06315e-05	5.58034e-05	6.9977e-05	4.29521e-05	6.09849e-05	5.21926e-05	3.39849e-05	2.73237e-05	4.98526e-05	4.62511e-05	4.80028e-05	3.13337e-05	2.35759e-05	3.04558e-05	3.85916e-05	3.13676e-05	4.35026e-05	1.88971e-05	2.5571e-05	3.38026e-05	4.86667e-05	3.97696e-05	4.32535e-05	4.57046e-05	0.000126242	0.000125406	8.84134e-05	9.79201e-05	6.94899e-05	8.16874e-05	0.000112653	0.000136165	0.000106281	8.39741e-05	0.000112221	8.46467e-05	8.80746e-05	0.000114673	0.00011715	9.71538e-05	8.04466e-05	4.7536e-05
meta_50	5-Pentyltetrahydro-2-oxo-3-furancarboxylic acid	3.46557e-06	1.66877e-06	5.4756e-06	8.74656e-06	3.62677e-06	1.69558e-06	9.42048e-07	1.10621e-06	5.60303e-06	5.78931e-07	3.41021e-06	6.28e-06	3.79659e-06	1.46339e-06	5.03578e-06	5.20293e-06	1.85091e-06	5.18849e-06	1.81269e-06	2.76934e-06	1.62098e-06	4.47567e-06	1.62336e-06	8.17875e-06	6.49727e-06	5.7464e-06	6.14833e-06	5.03449e-06	0	4.12552e-06	0	0	0	1.74325e-06	0	0	0	0	0	0	0	1.1854e-06	4.00735e-07	0	0	0	0	0
meta_622	(3b,24R,25x)-26-Benzoyloxystigmast-5-ene-3-ol	1.83394e-05	1.67075e-05	4.6949e-05	9.36205e-05	9.80454e-05	3.14155e-05	2.77738e-05	4.25786e-05	2.07298e-05	1.54592e-05	2.8639e-05	2.38981e-05	4.04242e-05	3.20137e-06	1.43253e-05	1.53873e-05	3.31033e-05	5.20345e-05	4.57874e-05	4.99114e-05	2.22609e-05	5.93541e-05	6.71464e-05	2.34055e-05	4.24547e-05	3.96127e-05	2.7724e-05	3.56645e-06	2.37498e-05	6.97288e-05	0	1.59193e-06	2.8401e-06	0	1.86264e-05	3.78531e-07	1.09216e-06	7.74918e-07	1.04755e-05	0	0	0	0	0	0	0	0	1.36749e-06
meta_638	Glyuranolide	1.01092e-05	3.38389e-06	7.10748e-06	8.26468e-06	7.79056e-06	3.61701e-06	3.23914e-06	1.14278e-06	7.57538e-06	8.57626e-06	3.74031e-06	5.85759e-06	6.94455e-06	1.37432e-05	2.43122e-06	1.27483e-05	1.85539e-06	9.68328e-06	9.73265e-06	2.41555e-06	3.60825e-06	1.4409e-05	5.82671e-07	9.10827e-06	5.65244e-06	4.73056e-06	1.16934e-06	2.68533e-06	1.87567e-06	9.18013e-06	0	0	0	0	7.10258e-07	0	0	0	1.1763e-06	8.08161e-07	0	7.60974e-07	9.80939e-07	1.81215e-06	0	0	8.95295e-07	0
meta_1567	2-Deoxybrassinolide	0.00035126	0.000448028	0.000517403	0.000334389	0.000320172	0.000593348	0.000339058	0.000324308	0.000452608	0.000868398	0.000213803	0.000286112	0.000290223	0.000455165	0.000325036	0.000303041	0.000266382	0.000430164	0.000798767	0.000378024	0.000609531	0.000423614	0.000411655	0.000503245	0.000339974	0.000500006	0.000274799	0.000171264	0.000392391	0.000360574	0.000714409	0.000957445	0.000869617	0.000618292	0.000661385	0.00120244	0.000886255	0.000717219	0.000908321	0.00197837	0.000569296	0.00067438	0.00073411	0.00106781	0.000866286	0.000743573	0.000510925	0.000787493
meta_555	Rishitin	2.52409e-06	8.15184e-07	2.00614e-06	3.01915e-06	1.51938e-06	2.28432e-06	1.90864e-06	1.52878e-06	2.20284e-06	3.41338e-06	3.67864e-07	2.06913e-06	7.79682e-07	1.43886e-06	1.74592e-06	1.1256e-06	2.67558e-06	2.68532e-06	1.15691e-06	8.24188e-07	2.80129e-06	1.74743e-06	1.65783e-06	2.47962e-06	1.28122e-06	1.85505e-06	2.42267e-06	9.24216e-07	1.35329e-06	9.95581e-07	0	0	0	0	0	6.80853e-07	0	2.0355e-06	3.27542e-07	0	0	2.02283e-06	5.25986e-07	0	0	0	0	1.31079e-06
meta_549	Seselin	3.16641e-06	0	7.5238e-06	1.32063e-05	5.38576e-06	3.39671e-06	1.66334e-06	7.5405e-06	1.30377e-05	7.29808e-06	8.14087e-06	3.06919e-06	6.4593e-06	1.19369e-05	8.35521e-06	1.29995e-05	9.74482e-06	6.22526e-06	6.59508e-06	8.15248e-06	4.21756e-06	2.92941e-06	2.83193e-06	7.4864e-06	4.61401e-06	9.21764e-06	8.67387e-06	5.07891e-06	3.44943e-06	4.49257e-07	0	0	0	0	1.72274e-06	1.02756e-06	6.29352e-07	1.07314e-06	0	0	0	4.4117e-06	4.02273e-06	1.44925e-06	0	1.8256e-06	0	6.51748e-07
meta_1484	Benzyl hexanoate	0	2.51375e-08	2.47536e-07	3.92411e-07	9.01951e-08	0	1.84926e-07	1.91561e-08	1.07137e-06	9.88285e-08	3.11695e-08	0	5.12349e-07	8.86805e-07	1.89631e-06	4.56036e-07	7.93742e-07	0	0	5.09281e-08	0	8.22778e-10	0	0	0	3.93375e-07	2.22548e-07	1.06671e-07	8.75953e-08	2.34087e-09	0	1.13467e-06	8.93802e-06	3.55731e-06	9.82894e-07	3.07794e-06	2.66295e-06	1.95505e-06	1.16799e-05	8.87515e-06	1.00145e-05	2.92071e-06	1.15006e-05	5.07349e-06	9.81572e-06	1.23372e-05	8.02807e-06	9.68375e-06
meta_1203	Ginsenoside Mc	2.62189e-05	1.91016e-05	4.55407e-05	4.40446e-05	6.6108e-05	3.33292e-05	1.34092e-05	1.64338e-05	3.26716e-05	4.85639e-05	2.17488e-05	5.9711e-05	2.09028e-05	1.35376e-05	2.24962e-05	1.57736e-05	3.12665e-05	1.99649e-05	2.75723e-05	2.07968e-05	1.60463e-05	1.62885e-05	1.7101e-05	4.25968e-05	4.07608e-05	2.4546e-05	6.98993e-05	2.42828e-05	1.39262e-05	2.67842e-05	9.2267e-05	6.13543e-05	0.00011956	0.000140487	0.000144714	8.01553e-05	4.44069e-05	4.96277e-05	7.70506e-05	0.000169312	8.43094e-05	0.000147271	5.65321e-05	2.87786e-05	8.51178e-05	7.12709e-05	9.3679e-05	5.46734e-05
meta_1193	Ganoderiol C	0.000255879	0.000183844	0.00035686	0.000201643	0.000192675	0.000238753	0.00023067	0.00017618	0.000375783	0.000262114	0.000186214	0.000124661	0.000207816	0.000256832	0.000251396	0.000193916	0.000196203	0.000200192	0.000467973	0.000199899	0.000227232	0.000374327	0.000218727	0.000277261	0.00020129	0.000255627	0.000125674	9.85984e-05	0.000209669	0.000233163	0.00060415	0.000355326	0.000431565	0.000318793	0.000429389	0.000482755	0.000585425	0.000477079	0.000689844	0.000690891	0.000343143	0.000294634	0.000406216	0.000529229	0.000587566	0.000402107	0.000333733	0.000407993
meta_105	Cyclotricuspidogenin C	1.08236e-05	2.92623e-06	1.48962e-05	5.59446e-06	6.34811e-06	9.96278e-06	2.71851e-06	2.42315e-06	1.32431e-05	5.53814e-06	7.01783e-07	5.75796e-06	2.14377e-06	1.27941e-05	1.13481e-06	1.24694e-05	4.28657e-06	1.05268e-05	1.05623e-05	8.09804e-06	5.05894e-06	8.0941e-06	1.68046e-06	9.81492e-06	1.01455e-05	3.667e-06	2.78654e-06	6.77503e-06	4.16166e-06	0	0	0	0	0	0	4.02328e-06	1.56912e-06	0	3.41065e-06	0	0	0	0	0	0	0	1.82496e-06	0
meta_1646	Theasapogenol E	4.22845e-06	6.61968e-07	3.50965e-06	7.84215e-06	1.287e-05	3.09202e-06	3.49031e-06	1.01848e-07	6.51978e-06	5.90038e-06	2.08962e-06	1.06186e-05	3.03678e-06	9.84187e-06	3.03158e-06	1.9689e-06	5.12163e-06	5.1343e-06	6.27556e-06	3.00165e-06	2.39809e-06	4.55338e-06	4.99777e-07	6.25813e-06	5.06352e-06	6.17799e-06	9.16061e-06	3.66718e-06	8.17781e-07	6.05233e-06	0	0	0	0	6.84098e-07	0	0	6.51641e-07	0	0	0	2.88867e-06	0	0	0	0	1.05591e-06	3.01996e-07
meta_1324	Ornithokinin	7.32345e-06	2.59844e-06	8.1652e-06	1.91147e-05	1.96644e-05	1.25273e-05	1.50207e-05	4.89483e-06	1.61931e-05	1.46009e-05	7.52867e-06	1.51903e-05	1.14821e-05	1.82097e-05	8.71545e-06	9.19326e-06	8.8599e-06	2.60731e-05	6.74982e-06	1.21821e-05	1.13721e-05	2.16687e-05	1.11571e-05	1.9975e-05	1.27365e-05	1.4181e-05	1.61334e-05	1.27015e-05	2.8423e-06	7.15983e-06	0	1.59109e-06	3.67681e-06	9.32112e-06	2.08576e-06	5.53291e-06	5.39238e-06	3.09555e-06	5.43126e-06	3.96329e-06	0	0	8.84574e-06	2.81201e-06	0	0	5.78262e-06	7.21921e-06
meta_370	1,25-Dihydroxyvitamin D3-26,23-lactone	1.83732e-05	9.66999e-06	1.64294e-05	1.4535e-05	1.54255e-05	1.71663e-05	1.63463e-05	9.44964e-06	1.72897e-05	2.43771e-05	1.41587e-05	1.02013e-05	1.7117e-05	3.09613e-05	1.9497e-05	1.63203e-05	1.38547e-05	1.87676e-05	2.9803e-05	1.62351e-05	2.88034e-05	2.26403e-05	1.32795e-05	2.66437e-05	1.22179e-05	2.68393e-05	1.14819e-05	4.81565e-06	1.16334e-05	1.57028e-05	2.72457e-06	3.18009e-06	4.58501e-06	7.73967e-06	5.56462e-06	9.29869e-06	3.26108e-06	3.24495e-06	5.26803e-06	1.67568e-05	4.6819e-06	8.51432e-06	1.06242e-05	6.47955e-06	2.00188e-06	7.887e-07	3.61971e-06	7.30692e-06
meta_855	Azacitidine	2.86552e-06	5.61896e-06	2.49118e-06	4.58283e-06	4.00478e-06	2.77263e-06	2.61417e-06	2.5694e-06	2.86068e-06	3.78901e-06	1.46414e-06	3.36705e-06	7.50367e-07	2.76904e-06	3.16267e-06	1.72544e-06	2.53356e-06	2.15985e-06	6.4971e-06	1.90869e-06	2.29e-06	2.34589e-06	1.81962e-06	4.1085e-06	2.67465e-06	4.61952e-06	5.72653e-06	2.91877e-06	8.54774e-07	2.01377e-06	7.86954e-06	1.67177e-05	8.48442e-06	1.02041e-05	1.37508e-05	7.35574e-06	8.23802e-06	8.12317e-06	8.25088e-06	9.69436e-06	5.38853e-06	1.08336e-05	2.88118e-06	7.0425e-06	8.53969e-06	3.73688e-06	1.00705e-05	5.75713e-06
meta_1463	LPA(0:0/18:2(9Z,12Z))	5.67802e-06	2.27799e-06	6.25122e-06	5.64819e-06	6.96564e-06	5.28534e-06	4.30844e-06	1.91092e-06	6.5137e-06	6.02776e-06	5.26893e-06	6.94041e-06	7.64926e-06	1.53425e-05	4.72539e-06	7.06926e-06	3.84424e-06	7.10467e-06	6.63885e-06	5.74748e-06	3.21698e-06	9.75831e-06	4.11021e-06	8.26098e-06	6.72771e-06	7.57124e-06	5.39246e-06	4.32099e-06	3.40338e-06	7.04465e-06	1.15959e-05	6.97903e-06	1.78335e-05	1.89377e-05	7.06696e-06	1.32404e-05	2.6641e-05	4.77028e-05	1.50858e-05	1.71305e-05	2.927e-05	1.9503e-05	2.30953e-05	1.45432e-05	1.29097e-05	2.74127e-05	1.25226e-05	1.30127e-05
meta_1100	Isoleucyl-Cysteine	2.71561e-06	1.01107e-06	2.41049e-06	3.60758e-06	2.90399e-06	2.34027e-06	1.89392e-06	1.59218e-06	3.52081e-06	2.66667e-06	1.98671e-06	3.13914e-06	2.4324e-06	3.4537e-06	1.75122e-06	4.05335e-06	2.0011e-06	3.62835e-06	2.90294e-06	1.17201e-06	1.69834e-06	3.65539e-06	1.7238e-06	3.83127e-06	3.65135e-06	3.16619e-06	3.06429e-06	2.40695e-06	8.53828e-07	3.10451e-06	5.29777e-06	7.18824e-06	5.57698e-06	5.25528e-06	4.58523e-06	4.745e-06	5.3097e-06	7.08949e-06	7.72977e-06	6.5109e-06	9.42174e-06	8.90607e-06	4.3703e-06	6.25555e-06	2.6261e-06	4.59721e-06	3.88373e-06	4.35973e-06
meta_863	Ixocarpanolide	1.16355e-05	2.72708e-06	4.3656e-06	2.34697e-05	1.11717e-05	4.05642e-06	5.84229e-06	6.11187e-06	1.40064e-05	1.63994e-05	4.36305e-06	2.14983e-05	7.31096e-06	1.58164e-05	9.53195e-06	1.33503e-05	8.68916e-06	1.14261e-05	9.40433e-06	1.22535e-05	8.62304e-06	1.37951e-05	1.70212e-06	2.05935e-05	5.25096e-06	7.32798e-06	1.0387e-05	3.63365e-06	2.25022e-06	8.47222e-06	9.21004e-07	1.17034e-06	5.29132e-06	2.61062e-06	4.0652e-06	3.43361e-07	0	0	4.22798e-06	1.2825e-06	0	1.0306e-06	0	0	6.95406e-07	2.13215e-06	5.24437e-06	2.01501e-06
meta_1288	Frangulanine	4.8084e-06	2.86239e-06	5.69018e-06	7.51581e-07	9.13062e-06	5.81208e-06	5.34703e-06	3.38757e-06	3.47792e-06	8.24083e-06	5.00255e-06	1.41834e-05	3.19721e-06	4.07258e-06	3.99979e-06	1.0821e-06	3.13183e-06	3.45898e-06	5.79515e-06	6.11187e-06	5.19867e-06	5.02471e-06	2.57991e-06	0	7.33796e-06	2.61056e-06	8.26141e-06	3.89607e-06	5.36237e-06	2.22465e-06	0	0	0	0	1.38143e-06	0	0	0	0	0	0	8.93818e-06	0	0	0	0	0	2.93114e-06
meta_1135	19-Oxoandrost-4-ene-3,17-dione	3.2595e-06	6.09302e-06	6.32169e-06	1.06219e-05	1.26839e-05	7.32136e-06	5.43413e-06	1.06635e-05	1.09091e-05	1.29273e-05	6.68893e-06	1.61749e-05	5.77506e-06	6.9625e-06	6.18113e-06	3.9461e-06	4.65572e-06	4.91108e-06	8.18679e-06	8.03227e-06	5.48049e-06	1.02378e-05	3.54751e-06	6.32251e-06	1.08594e-05	6.01646e-06	1.21115e-05	6.34592e-06	5.57749e-06	4.88394e-06	0	0	4.83207e-07	6.65344e-06	5.81367e-06	5.43715e-06	0	2.51509e-06	2.91099e-07	6.14656e-07	1.22889e-08	6.15731e-06	0	4.82753e-07	6.31362e-07	3.1973e-06	1.10688e-06	1.76402e-06
meta_269	alpha-Carboxy-delta-decalactone	0	0	0	0	0	0	0	0	0	0	0	0	0	0	0	0	0	0	0	0	0	0	0	0	0	0	0	0	0	0	8.89675e-06	5.35841e-06	4.039e-06	9.2282e-06	8.02617e-07	9.02443e-06	4.19143e-06	8.79226e-06	7.54498e-06	5.54832e-06	2.2373e-05	3.98375e-06	3.38229e-06	1.88679e-06	4.48626e-06	9.01584e-06	2.19161e-06	7.02048e-06
meta_856	beta-Citraurin	6.92327e-06	3.26074e-06	9.75652e-06	1.43763e-05	1.41299e-05	7.02211e-06	9.43839e-06	1.11932e-05	8.31716e-06	1.13167e-05	4.41445e-06	1.59323e-05	4.85261e-06	1.21867e-05	5.78677e-06	1.32868e-05	6.54135e-06	4.98561e-06	9.079e-06	1.40767e-06	5.52105e-06	6.13418e-06	4.40573e-06	8.70845e-06	7.94849e-06	5.1846e-06	1.64759e-05	6.77803e-06	1.56315e-06	2.34353e-06	7.71313e-07	0	1.07374e-06	9.49452e-07	5.0999e-06	5.10538e-07	0	1.42539e-06	7.17679e-07	0	4.80772e-06	1.57697e-06	0	1.51822e-06	0	5.32253e-06	8.93396e-06	3.53865e-06
meta_895	Carphenazine	3.58823e-06	8.43436e-07	1.60611e-06	3.38086e-06	3.59393e-06	1.96746e-06	1.11654e-06	2.49301e-07	4.43267e-06	2.44459e-06	2.81708e-06	3.47136e-06	4.50065e-06	7.94449e-06	7.37588e-07	5.42075e-06	2.71031e-06	4.25067e-06	1.24252e-06	2.73607e-06	2.7025e-06	6.80549e-06	3.52071e-07	4.07591e-06	1.99356e-06	3.43322e-06	1.9017e-06	2.00849e-06	6.67045e-07	4.92591e-06	7.78923e-07	8.09951e-07	0	0	0	0	3.34305e-07	0	0	0	0	2.83167e-06	6.28909e-07	0	0	0	3.5573e-07	0
meta_684	Garcinia lactone dibutyl ester	6.38795e-06	4.50724e-06	4.13785e-06	5.96783e-06	4.42818e-06	4.9637e-06	3.85796e-06	4.25865e-06	5.48369e-06	5.31678e-06	3.41533e-06	3.81064e-06	3.68274e-06	2.73308e-06	3.07045e-06	3.59808e-06	3.09586e-06	5.3662e-06	2.7966e-06	2.2342e-06	3.28435e-06	4.75429e-06	4.51681e-06	4.26519e-06	2.53328e-06	6.87887e-07	3.13132e-06	3.17343e-06	2.80302e-06	3.03222e-06	5.15256e-06	8.55079e-06	4.33059e-06	4.62974e-06	1.13238e-05	6.36743e-06	7.80666e-06	7.74836e-06	7.54035e-06	5.57255e-06	1.19533e-05	1.1923e-05	5.19817e-06	1.00632e-05	2.42508e-06	7.15714e-06	6.10305e-06	5.98721e-06
meta_150	Fasciculol C	0.000144061	0.000177373	0.0002277	0.00013762	0.0001372	0.000226393	0.000171318	0.000158564	0.000170223	0.000254572	8.83831e-05	7.66185e-05	0.000153256	0.000187918	0.000159417	0.000128636	8.81421e-05	0.000176397	0.000390312	0.000160914	0.000201831	0.000220515	0.000194711	0.000278161	0.000179934	0.0002072	9.04926e-05	7.35343e-05	0.000159684	0.000160644	0.000294155	0.000367022	0.000410748	0.000232296	0.000304155	0.000469135	0.000401389	0.000315109	0.000391668	0.00058622	0.000212198	0.000202228	0.000353929	0.000423567	0.000387831	0.000343316	0.000186056	0.000314514
meta_1156	Cystathionine ketimine	1.52722e-06	2.03834e-06	2.58531e-06	3.4356e-06	3.02146e-06	2.41725e-06	2.74448e-06	2.61737e-06	1.71834e-06	3.10471e-06	2.27511e-06	3.32762e-06	1.94244e-06	1.38585e-06	2.68706e-06	1.23874e-06	2.989e-06	1.71808e-06	1.67574e-06	2.58158e-06	2.41992e-06	1.88012e-06	1.64562e-06	2.87622e-06	2.03247e-06	2.93157e-06	1.38973e-06	9.88128e-07	1.78533e-06	2.09951e-06	5.08366e-06	8.84253e-06	5.83469e-06	7.96793e-07	4.82876e-06	3.77746e-06	4.11087e-06	5.61894e-06	5.62006e-06	3.84117e-06	6.99909e-06	4.64803e-06	4.99586e-06	6.35444e-06	4.38671e-06	1.90187e-06	4.95797e-06	2.62309e-06
meta_946	(3beta,5alpha,6alpha,7alpha,22E,24R)-5,6-Epoxyergosta-8,14,22-triene-3,7-diol	2.92684e-05	2.2554e-05	4.20376e-05	5.57906e-05	3.48078e-05	3.53046e-05	2.25463e-05	1.67982e-05	3.35686e-05	4.17064e-05	2.32116e-05	2.49508e-05	3.00727e-05	2.81679e-05	3.70575e-05	2.70405e-05	2.29918e-05	3.18319e-05	2.96036e-05	2.26739e-05	2.78088e-05	3.73106e-05	2.14213e-05	5.38077e-05	3.63221e-05	3.27973e-05	3.29715e-05	2.10363e-05	1.60734e-05	3.406e-05	8.07354e-06	7.18962e-06	5.50222e-06	1.82352e-05	8.3177e-06	1.4745e-05	1.01374e-05	1.30127e-05	1.84023e-05	1.6257e-05	2.09606e-05	2.58367e-05	1.62138e-05	8.57888e-06	4.24676e-06	7.31074e-06	8.66391e-06	1.39365e-05
meta_1707	Guanidineacetic acid	7.64527e-06	7.40036e-06	7.88674e-06	1.21687e-05	1.63694e-05	6.76742e-06	1.12732e-05	2.53952e-06	3.85537e-06	8.87822e-06	7.89039e-06	4.91838e-06	3.91893e-06	7.30622e-06	1.19132e-05	7.9974e-06	6.97423e-06	6.713e-06	1.36276e-05	5.64951e-06	5.62225e-06	5.81003e-06	6.52227e-06	1.04771e-05	1.88398e-05	7.02673e-06	9.50986e-06	1.04664e-05	3.15685e-06	8.52965e-06	2.69078e-05	2.94442e-05	1.51478e-05	2.48923e-05	3.58489e-05	1.49406e-05	3.58216e-05	5.20771e-06	1.00147e-05	2.48427e-05	2.3466e-05	1.70076e-05	1.07708e-05	1.91884e-05	3.11584e-05	1.92972e-05	1.80014e-05	9.49621e-06
meta_1447	Alpha-Tocotrienol	0.000128599	0.000109484	0.000171615	7.04563e-05	0.000135649	0.000127527	0.000100331	9.12168e-05	0.000186694	0.000201541	6.67542e-05	9.13228e-05	9.58741e-05	0.000119926	0.000106206	7.20188e-05	0.000228832	0.000177829	0.000182501	0.000162938	0.000115731	0.000119972	9.45965e-05	0.000148776	7.92946e-05	0.000105276	0.000101728	3.58635e-05	0.000147155	8.53348e-05	0.000278411	0.000206124	0.000322983	0.00012134	0.00030974	0.000227776	0.000239686	0.000188664	0.000384655	0.000451578	0.00015732	0.000180571	0.000179403	0.00028835	0.000235334	0.000149305	0.00044173	0.000305496
meta_431	Valyl-Aspartate	0	8.2355e-07	9.69127e-07	1.38316e-06	7.32153e-07	8.06187e-07	1.91402e-07	0	1.33809e-06	1.2902e-06	6.57628e-07	5.43113e-07	4.14809e-07	8.81532e-07	3.75318e-07	6.29977e-07	1.1366e-06	7.984e-07	1.02795e-06	5.80679e-07	1.12483e-06	1.21499e-06	0	2.3677e-07	5.39555e-07	7.53997e-07	1.39167e-06	3.43871e-07	2.56999e-07	7.32169e-07	6.54743e-07	2.69385e-06	3.5026e-06	3.95424e-06	2.418e-06	3.99098e-06	1.71215e-06	2.87042e-06	3.59523e-06	5.90283e-06	1.32508e-06	2.86619e-06	1.57387e-06	4.79178e-06	3.08981e-06	2.41146e-06	4.70936e-06	2.09732e-06
meta_506	DG(15:0/20:4(5Z,8Z,11Z,14Z)/0:0)	0.000425741	0.000211068	0.000545811	0.000295875	0.000252198	0.000270698	0.000346628	0.000217916	0.000522501	0.000328511	0.000324801	0.000121773	0.000305551	0.000318434	0.000404674	0.000247157	0.000308119	0.000565085	0.000237599	0.000614071	0.000155989	0.000207176	0.000667628	0.000489488	0.000403052	0.000352864	0.000179241	0.000243657	0.000386806	0.000296347	0.000792937	0.000293309	0.00111477	0.00057804	0.000956201	0.000441504	0.00071307	0.00043428	0.00108393	0.000706902	0.000841679	0.000296188	0.000794347	0.000730379	0.000832039	0.000623681	0.000559531	0.00112243
meta_796	Colistin	4.41803e-05	3.89568e-05	8.33583e-06	3.1853e-05	1.61135e-05	3.74894e-05	2.06402e-05	1.19032e-05	1.92136e-05	9.03957e-05	2.83708e-05	4.79849e-05	2.55738e-05	5.94341e-05	4.49257e-05	2.9173e-05	1.10917e-05	2.37244e-05	9.38783e-05	1.96342e-05	8.0821e-05	1.40184e-05	2.86464e-06	1.60105e-05	8.35957e-06	4.00466e-05	1.93529e-05	7.38387e-06	5.78058e-05	2.64588e-05	0	0	0	0	0	0	0	0	0	0	0	0	0	0	0	0	0	0
meta_18	Creatine	0.000192103	0.000140795	0.000426313	0.00030482	0.0001694	7.7834e-05	0.000147916	0.000147022	0.000131761	0.000191977	5.43428e-05	6.29645e-05	9.931e-05	5.33498e-05	0.000195983	0.000107909	5.51689e-05	0.000206943	7.12732e-05	0.000104963	6.84688e-05	0.000119396	4.59405e-05	0.000177723	0.000154177	5.62545e-05	0.000226136	0.000109679	0.000144477	0.000180993	0.000373119	0.000358413	0.000496777	0.000695569	0.000781312	0.000236148	0.000336657	0.000649854	0.000382822	0.000439166	0.000255633	0.000204608	0.000473118	0.000218956	0.000422866	0.000465718	0.000163543	0.000260986
meta_1300	Sphingosine(1+)	1.56527e-05	5.81798e-06	1.90326e-05	4.03103e-06	9.38425e-06	5.52549e-06	6.02035e-06	7.19535e-06	1.79084e-05	9.86061e-06	4.19455e-07	3.78181e-06	2.94145e-06	7.74934e-06	6.63834e-06	9.5821e-07	1.27406e-05	9.89125e-06	7.36e-06	9.59071e-06	3.71969e-06	4.71355e-06	4.59096e-06	4.1471e-06	1.015e-06	1.76008e-06	2.23129e-06	6.17022e-07	6.16332e-06	5.25763e-06	4.55641e-05	1.64841e-05	3.10939e-05	9.44588e-06	3.04311e-05	1.63582e-05	2.97411e-05	3.20069e-05	4.42474e-05	5.21618e-05	7.21877e-06	2.32838e-05	1.34117e-05	3.79566e-05	2.07477e-05	1.36104e-05	3.55501e-05	4.29515e-05
meta_1013	3-(Acetyloxy)-2-hydroxypropyl octadecanoate	1.02514e-05	8.49256e-06	2.23211e-05	1.0849e-05	8.39247e-06	7.31083e-06	5.89905e-06	1.36683e-06	1.4274e-05	1.39843e-05	2.67131e-05	1.07474e-05	8.52018e-06	9.88748e-06	9.41025e-06	6.5481e-06	1.5593e-05	7.48572e-06	1.12866e-05	1.16332e-05	8.48765e-06	1.69783e-05	1.05839e-05	5.00697e-06	3.31571e-06	1.35654e-05	8.18852e-06	4.10618e-06	6.55794e-06	1.1239e-05	8.94574e-06	1.86057e-06	8.93488e-07	6.96858e-07	5.31702e-06	9.50561e-06	2.35994e-06	5.79777e-06	4.41374e-06	8.39475e-06	3.78396e-07	4.05503e-07	0	3.13827e-06	5.79269e-07	0	0	4.37527e-06
meta_422	Adrenoyl ethanolamide	8.92741e-06	5.98694e-06	9.46706e-06	1.56244e-05	1.33873e-05	8.38093e-06	9.16936e-06	7.66689e-06	1.33822e-05	1.76367e-05	8.91567e-06	1.52446e-05	5.16249e-06	2.01165e-05	1.12112e-05	1.01332e-05	1.07868e-05	1.06008e-05	8.16337e-06	6.27595e-06	9.90722e-06	1.33004e-05	7.29183e-06	1.16931e-05	7.80578e-06	1.23977e-05	7.8848e-06	4.09404e-06	4.31957e-06	4.28613e-06	2.45612e-06	0	3.56592e-06	3.38579e-06	6.00865e-06	2.8468e-06	1.26735e-06	9.99655e-07	2.45776e-06	3.38205e-06	3.27363e-06	6.87484e-06	4.96878e-06	4.71473e-06	0	5.52295e-06	4.61849e-06	1.36364e-05
meta_181	Porrigenin A	4.24483e-06	3.70482e-06	3.55725e-06	3.88653e-06	3.8819e-06	6.35122e-06	4.20904e-06	1.63032e-06	4.22126e-06	8.50798e-06	9.4894e-06	4.71278e-06	6.83595e-06	6.08828e-06	2.49285e-06	1.13852e-06	1.11417e-05	5.89482e-06	3.78872e-06	6.86597e-06	7.87119e-06	1.19361e-05	5.11117e-06	2.71948e-06	2.29822e-06	6.67701e-06	5.28735e-06	1.02029e-06	3.35852e-06	6.00248e-06	0	0	0	0	1.67176e-06	5.07667e-06	8.44337e-07	4.1191e-06	6.68261e-07	3.1983e-06	0	0	0	1.56391e-06	9.01576e-07	0	3.6282e-06	7.47697e-07
meta_1237	20-Oxo-leukotriene E4	3.57699e-06	1.38282e-06	7.12516e-06	3.64852e-06	1.20853e-06	4.16523e-06	8.75951e-07	2.40014e-06	2.48474e-06	3.56672e-06	1.40152e-06	1.21822e-06	4.68375e-06	3.82968e-06	1.39787e-06	1.65152e-06	0	4.79073e-07	1.23189e-06	0	1.02078e-06	1.8733e-06	3.43113e-06	3.51731e-06	3.65015e-06	0	2.71042e-07	1.21425e-06	2.47833e-06	1.40512e-06	0	0	0	0	0	0	0	0	0	0	0	0	0	0	0	0	0	0
meta_559	Unknown 370	2.48346e-05	1.66456e-05	3.72989e-05	5.15055e-05	2.98935e-05	2.32521e-05	1.00603e-05	1.41636e-05	2.43138e-05	2.38198e-05	1.28631e-05	1.62266e-05	2.90222e-05	1.79923e-05	3.10257e-05	2.51453e-05	1.40007e-05	2.15098e-05	1.48476e-05	1.82501e-05	1.16461e-05	2.43517e-05	1.21895e-05	4.13382e-05	3.11656e-05	2.8857e-05	2.35721e-05	1.8508e-05	5.99164e-06	3.19122e-05	8.16969e-06	4.9466e-06	1.81559e-06	2.00074e-05	2.64523e-06	8.12737e-06	9.33266e-06	2.57634e-05	4.15364e-06	5.02792e-06	2.22911e-05	1.41994e-05	2.43902e-05	2.57313e-06	1.10263e-05	7.14986e-06	2.08686e-06	6.84114e-07
meta_1508	Suillin	3.6529e-07	1.9768e-06	9.63121e-07	9.21593e-07	8.72113e-07	6.41418e-07	1.16287e-06	4.68915e-07	7.78691e-07	1.27609e-06	4.49528e-07	1.03687e-06	1.8304e-06	2.25157e-06	0	3.78124e-07	2.32353e-06	2.0283e-07	9.99132e-07	8.36026e-07	1.70491e-06	0	0	0	1.04719e-06	5.54295e-07	2.22551e-06	1.07459e-06	2.48018e-06	9.25743e-07	0	0	0	0	0	0	0	0	0	0	0	0	0	0	0	0	0	9.22904e-07
meta_334	Dethiobiotin	9.08443e-05	8.25251e-05	0.0001069	0.000133978	8.73612e-05	6.0527e-05	0.000117171	0.000163995	6.4888e-05	0.000149032	0.000247533	5.58811e-05	6.64344e-05	6.59947e-05	0.000107809	5.92754e-05	0.000103405	0.000102979	0.000122533	8.63491e-05	5.15895e-05	0.000102187	7.03188e-05	0.000115325	5.46664e-05	0.000140805	0.000107597	5.11453e-05	7.39457e-05	5.78978e-05	0.000231188	0.000146365	0.000134911	0.00023883	0.000284347	0.000224054	0.00020526	0.00034581	0.000166707	0.000469233	0.000396496	0.000115253	0.000159067	0.000196347	0.000189129	0.000159889	0.000222566	0.000112034
meta_1496	11,12-Dimethoxydihydrokawain	2.22632e-06	5.15026e-07	9.96971e-07	2.46174e-06	3.24781e-06	2.27127e-06	2.0589e-06	1.06602e-06	3.22955e-06	1.96442e-06	2.55818e-06	3.0792e-06	1.81431e-06	3.28809e-06	2.42111e-06	2.84942e-06	1.90928e-06	3.72273e-06	2.70575e-06	2.20164e-06	1.33595e-06	3.61524e-06	2.91517e-06	2.22445e-06	3.01667e-06	1.39713e-06	2.75209e-06	1.44542e-06	9.49818e-07	3.47791e-06	4.17294e-06	6.27404e-06	5.31733e-06	5.10516e-06	6.2681e-06	5.88596e-06	5.15229e-06	4.56246e-06	6.40365e-06	6.61289e-06	1.10067e-05	8.37014e-06	5.70002e-06	5.41936e-06	5.61499e-06	1.17547e-06	4.43851e-06	2.63496e-06
meta_949	Corosin	6.23958e-06	3.89643e-06	2.23844e-05	1.12475e-05	5.58567e-06	3.89965e-06	3.98655e-06	3.92454e-06	6.18616e-06	6.60389e-06	1.94447e-06	3.43677e-06	4.59872e-06	9.51758e-06	3.14791e-06	1.00293e-05	1.0766e-06	3.8384e-06	4.64014e-07	7.52853e-07	4.62343e-06	6.38446e-06	3.92397e-06	2.99085e-06	2.77403e-06	1.63496e-06	4.80975e-06	1.61785e-06	1.33411e-06	2.3258e-06	1.20628e-05	2.3813e-05	2.68799e-05	3.43336e-06	1.2055e-05	1.8909e-05	2.22637e-05	1.1375e-05	1.72114e-05	3.23664e-05	6.91896e-06	4.41865e-06	1.38984e-05	2.63865e-05	1.50747e-05	2.01455e-05	1.15703e-05	9.81581e-06
meta_488	Carteolol	7.45758e-07	3.94623e-07	3.04903e-06	1.77583e-06	9.09654e-07	1.1375e-06	1.11155e-06	8.06149e-07	1.9908e-06	2.72469e-06	8.49614e-07	7.50268e-07	3.36096e-07	6.32867e-07	1.55812e-06	8.29926e-07	1.38477e-06	1.99566e-06	1.56486e-06	1.09378e-06	1.31967e-06	1.40406e-06	1.31484e-06	1.24876e-06	6.79807e-07	8.6975e-07	1.94021e-06	1.19952e-06	5.22717e-07	0	1.43465e-06	2.3724e-06	2.91859e-06	5.37324e-06	2.66427e-06	4.53941e-06	3.07461e-06	2.70273e-06	4.03597e-06	6.56291e-06	4.63373e-06	1.99758e-06	0	2.92056e-06	3.06658e-06	2.11309e-06	5.25786e-06	2.42661e-06
meta_1279	Ganoderic acid Mc	1.98171e-05	1.48979e-05	2.39838e-05	3.64563e-05	4.13969e-05	2.22186e-05	2.55653e-05	2.12054e-05	3.78029e-05	3.95648e-05	2.26321e-05	3.79196e-05	1.54142e-05	6.89068e-05	2.4404e-05	2.28573e-05	2.87033e-05	2.50477e-05	3.25341e-05	1.80866e-05	2.48215e-05	3.29649e-05	1.97208e-05	3.79949e-05	4.08448e-05	3.44936e-05	5.39201e-05	2.9286e-05	1.97543e-05	2.09302e-05	6.83634e-06	3.39566e-06	9.115e-06	1.97066e-05	2.69887e-05	1.83771e-05	4.71717e-06	3.58468e-06	7.34052e-06	1.51633e-05	9.44274e-06	2.11689e-05	7.01643e-06	7.25981e-06	2.33051e-06	1.37485e-06	2.03661e-05	2.72637e-05
meta_726	(+/-)-trans- and cis-4,8-Dimethyl-3,7-nonadien-2-ol	3.26734e-06	1.28726e-06	3.68767e-06	5.1862e-06	4.47584e-06	6.05834e-06	2.9246e-06	3.21898e-06	3.77708e-06	3.64537e-06	4.08654e-06	1.60629e-06	3.84727e-06	2.32221e-06	2.06395e-06	3.86451e-06	6.16881e-06	3.42555e-06	2.40892e-06	2.43544e-06	1.15256e-06	3.4055e-06	4.48926e-06	3.23542e-06	4.16308e-06	3.92105e-06	6.06461e-06	2.02188e-06	1.3702e-06	8.43109e-07	6.37203e-06	4.74361e-06	5.34567e-06	6.67461e-06	7.62532e-06	1.82218e-05	8.65404e-06	1.01518e-05	7.28622e-06	4.90114e-06	1.15334e-05	4.50776e-06	6.86514e-06	5.38687e-06	6.32816e-06	6.54734e-06	8.02006e-06	6.5627e-06
meta_881	5-O-p-Coumaroylnigrumin	2.27855e-06	0	1.11743e-05	8.74215e-06	3.24815e-06	1.62932e-06	1.19789e-06	2.52943e-06	1.22997e-05	4.41526e-06	5.16717e-06	2.9719e-06	4.90603e-06	1.27714e-05	9.52014e-06	4.85163e-06	8.45193e-06	2.76248e-06	3.8372e-06	6.90017e-06	2.9239e-06	7.60333e-07	2.10744e-06	2.61554e-06	4.18786e-06	8.15317e-06	3.16607e-06	2.69424e-06	1.25679e-06	3.70367e-07	3.71732e-06	1.40285e-06	2.0213e-05	2.97478e-05	3.61068e-06	1.502e-05	1.73396e-05	1.89476e-05	1.89899e-05	1.43458e-05	1.60161e-05	2.5845e-05	3.1463e-05	8.27961e-06	2.23036e-05	2.73486e-05	3.88326e-06	6.90439e-05
meta_1128	Dide-O-methylsimmondsin	1.52403e-06	4.68872e-06	4.46012e-06	3.44946e-06	3.42059e-06	3.7698e-06	4.67815e-06	3.26408e-06	2.79015e-06	3.42183e-06	4.12432e-06	2.1043e-06	2.37269e-06	1.88584e-06	3.36723e-06	1.42222e-06	1.82658e-06	1.88436e-06	6.61455e-07	2.1906e-06	1.76546e-06	2.49203e-06	5.87517e-06	1.09063e-06	2.48635e-06	1.43554e-06	9.80297e-07	4.08691e-07	4.9379e-07	2.81597e-06	7.19393e-06	4.94866e-06	8.72208e-06	2.81557e-06	7.90271e-06	2.83282e-06	5.20533e-06	5.55225e-06	4.27653e-06	6.42791e-06	7.18781e-06	8.15508e-06	5.92951e-06	6.58387e-06	6.51943e-06	8.39598e-06	5.00154e-06	3.77245e-06
meta_827	2-(4-Methyl-5-thiazolyl)ethyl formate	2.19397e-06	4.06677e-06	5.73761e-06	4.12282e-06	3.9962e-06	3.79413e-06	3.8334e-06	1.35595e-06	5.9993e-06	5.15343e-06	3.65169e-06	3.39983e-06	2.08803e-06	2.88147e-06	2.83425e-06	2.71746e-06	3.58147e-06	3.30248e-06	6.16618e-06	2.07493e-06	3.54135e-06	4.17568e-06	4.10945e-06	5.30442e-06	2.76431e-06	4.39777e-06	4.47755e-06	2.32103e-06	3.31096e-06	1.97446e-06	3.85673e-06	7.1665e-06	1.15148e-05	7.9618e-06	1.06173e-05	1.04572e-05	5.09679e-06	2.9472e-06	1.34632e-05	1.28138e-05	6.36035e-06	9.64867e-06	4.51042e-06	6.63307e-06	8.46583e-06	9.8431e-06	1.35764e-05	1.55794e-05
meta_774	Isofucosterol glucoside	2.7355e-06	3.35857e-06	0	3.5177e-06	1.8303e-06	6.98425e-07	4.83419e-07	3.26229e-06	2.56241e-06	4.81008e-07	1.63603e-07	1.29759e-06	9.16301e-07	2.50455e-06	2.60884e-06	1.18243e-06	1.52599e-06	8.41411e-07	6.91298e-07	2.18653e-06	1.50565e-06	1.58001e-07	2.25881e-07	2.0289e-06	0	3.43891e-06	1.02435e-06	1.07695e-07	5.03643e-07	5.46765e-07	0	0	0	0	0	0	0	0	0	0	0	0	0	0	0	0	0	0
meta_591	Pentane	2.42792e-06	4.43589e-06	1.85029e-06	3.48297e-06	1.80267e-06	4.57091e-06	5.92701e-06	3.09112e-06	1.1231e-06	3.73297e-06	3.23199e-06	1.65129e-06	6.57088e-06	6.32302e-06	2.47484e-06	6.2907e-06	3.00857e-06	3.95328e-06	4.0421e-06	3.75351e-06	2.5041e-06	6.16936e-06	5.05648e-06	1.44156e-05	5.15716e-06	9.00037e-06	3.72768e-06	3.94946e-06	5.60228e-06	4.53554e-06	9.97981e-06	5.69823e-06	9.37834e-06	5.93167e-06	9.00771e-06	9.21669e-06	6.45176e-06	8.87825e-06	5.49728e-06	1.797e-05	3.59197e-06	6.74922e-06	1.17915e-05	9.33698e-06	4.33145e-06	1.05525e-05	1.0492e-05	1.0127e-05
meta_1195	Deferoxamine	1.19585e-05	2.68698e-06	9.00615e-06	8.41637e-06	8.34734e-06	5.24871e-06	4.20851e-06	0	9.11446e-06	1.10308e-05	7.80729e-06	9.5487e-06	8.72087e-06	2.07973e-05	1.00592e-05	9.02464e-06	7.41812e-06	1.17152e-05	1.6713e-05	3.19566e-06	7.31693e-06	1.62987e-05	3.48361e-06	1.13226e-05	8.10992e-06	9.04609e-06	7.2526e-06	3.65718e-06	2.1321e-06	7.1272e-06	0	0	0	1.20417e-06	3.59872e-06	0	1.34702e-06	1.38074e-06	3.48043e-06	8.2675e-07	6.52021e-06	2.96926e-06	1.58056e-06	2.29778e-06	0	0	6.43898e-07	5.65605e-07
meta_122	3 beta,7 alpha-Dihydroxy-5-cholestenoate	6.87295e-06	5.54383e-06	5.12564e-06	8.83452e-06	9.14011e-06	7.67152e-06	6.28956e-06	3.87584e-06	1.30635e-05	1.069e-05	7.11182e-06	9.2012e-06	8.5823e-06	1.52625e-05	6.68616e-06	7.64584e-06	7.27661e-06	9.74541e-06	1.09724e-05	7.38645e-06	8.17468e-06	1.13943e-05	5.30103e-06	1.29563e-05	1.04054e-05	1.13795e-05	7.47941e-06	5.07098e-06	5.28501e-06	7.48365e-06	1.56866e-06	3.09466e-06	3.23694e-06	1.72015e-06	3.40706e-06	5.41348e-06	3.43005e-06	1.22726e-06	6.21328e-06	4.94127e-06	4.3352e-06	5.97785e-06	6.09346e-06	2.76062e-06	1.59632e-06	2.19608e-06	1.71917e-06	3.99646e-06
meta_1675	LysoPC(P-18:0)	3.01795e-06	3.37171e-06	7.06748e-06	7.29619e-06	7.82318e-06	4.74847e-06	8.68215e-07	5.94904e-06	1.3129e-05	2.26001e-05	5.30188e-06	9.09746e-06	1.35116e-07	9.99062e-06	1.09016e-05	1.52925e-06	3.26315e-06	2.26074e-06	7.48879e-06	2.43701e-06	8.63072e-06	4.53405e-06	4.07527e-06	6.99853e-06	9.88469e-06	7.7821e-06	1.1321e-05	6.96293e-06	1.27363e-06	7.56089e-06	0	0	1.41821e-06	4.57077e-06	7.34359e-07	1.50133e-06	0	0	0	1.62027e-06	0	3.95776e-06	0	0	1.44056e-06	0	0	4.2757e-06
meta_1485	Dehydrogenated ticlopidine	8.12691e-07	1.4343e-06	2.20489e-06	1.88262e-06	1.9964e-06	1.13567e-06	1.01649e-06	1.44595e-06	8.28978e-07	6.12936e-07	1.60259e-06	3.739e-07	1.77116e-06	6.54189e-07	1.20197e-06	3.57982e-07	1.03994e-06	9.45727e-07	1.09958e-06	1.41467e-06	4.51365e-07	7.80865e-07	8.41758e-07	1.29035e-06	1.16682e-06	1.66665e-06	1.74391e-06	1.48343e-06	6.10624e-07	8.58336e-07	0	0	0	0	0	0	0	0	0	0	0	0	0	9.47527e-07	1.41764e-06	0	7.3316e-07	0
meta_190	4-Hydroxycinnamoylagmatine	8.64642e-06	4.66752e-06	6.1407e-06	5.12402e-06	7.69257e-06	1.03373e-05	1.05473e-05	4.30894e-06	3.91078e-06	9.4002e-06	1.11501e-05	1.10424e-05	5.85824e-06	9.20626e-06	5.58498e-06	3.81662e-06	3.47285e-06	5.81962e-06	1.18253e-05	3.00073e-06	4.55906e-06	7.01039e-06	1.01824e-05	8.95783e-06	4.72721e-06	9.11098e-06	1.20372e-05	5.11841e-06	7.03102e-06	5.38383e-06	2.78054e-05	1.15994e-05	2.9862e-05	1.35175e-05	1.94757e-05	4.67883e-05	3.70294e-05	1.24433e-05	7.68224e-06	3.02441e-05	4.00906e-05	2.19907e-05	1.42711e-05	3.28426e-05	1.51195e-05	1.13132e-05	1.52397e-05	1.09975e-05
meta_1481	Fasciculol F	1.28124e-05	7.29287e-06	7.00477e-06	1.35928e-05	1.65636e-05	1.17063e-05	1.02006e-05	8.93129e-06	1.54969e-05	1.29475e-05	1.09099e-05	1.52863e-05	1.1549e-05	2.60509e-05	9.52345e-06	1.09385e-05	1.15355e-05	1.42481e-05	1.14639e-05	9.66644e-06	1.19199e-05	2.08104e-05	8.003e-06	1.4445e-05	1.29789e-05	1.56168e-05	1.45144e-05	8.916e-06	6.67596e-06	1.22941e-05	0	3.32802e-06	2.39685e-06	8.74155e-06	4.05218e-06	4.13133e-06	3.37312e-06	4.27355e-06	4.37132e-06	3.11236e-06	8.09591e-06	1.20139e-05	7.12563e-06	3.35565e-06	0	4.46103e-06	5.61717e-06	1.0928e-05
meta_543	Cadabicine methyl ether	6.45257e-05	3.08886e-05	3.6264e-05	2.14983e-05	6.15724e-05	4.39956e-05	2.7278e-05	8.41076e-06	2.04026e-05	5.50469e-05	4.45409e-05	1.88426e-05	6.57288e-05	6.21488e-05	4.18754e-05	5.28719e-05	3.04117e-05	3.73096e-05	2.25519e-05	6.44773e-05	3.23122e-05	5.23148e-05	7.62184e-05	3.82427e-05	3.20933e-05	1.29726e-05	1.58307e-05	2.76737e-05	2.84881e-05	2.73057e-05	0.000205775	0.000132923	6.42902e-05	7.02663e-05	0.000106346	9.36666e-05	0.000143661	5.77301e-05	6.48297e-05	0.000194442	0.000219809	6.16654e-05	0.000174794	0.000202836	0.000154462	0.000155624	4.02257e-05	1.97313e-05
meta_585	Tsugaric acid A	1.69071e-05	8.72065e-06	3.03651e-05	2.29321e-05	2.03829e-05	1.05489e-05	6.95929e-06	7.60733e-06	2.24226e-05	4.51268e-05	6.37661e-06	1.99663e-05	1.2609e-05	1.45617e-05	1.58329e-05	1.17528e-05	8.12618e-06	2.44212e-05	1.74381e-05	1.68603e-05	8.29721e-06	2.55742e-05	1.15087e-05	2.48383e-05	1.40347e-05	2.51108e-05	1.29789e-05	6.67728e-06	6.13454e-06	1.17454e-05	0	0	4.45793e-06	2.93093e-06	3.93832e-06	3.02007e-06	3.15198e-06	7.11363e-06	6.95398e-06	8.69652e-06	5.32274e-06	3.29127e-06	5.74105e-06	2.44917e-06	7.52431e-07	1.5583e-06	1.37116e-06	1.51261e-06
meta_1255	16-Acetylpriverogenin A	4.62892e-06	6.78353e-06	3.34486e-06	6.68567e-06	7.6302e-06	7.5462e-06	5.70093e-06	6.31527e-06	6.66407e-06	6.88582e-06	5.29483e-06	1.7224e-05	5.03451e-06	6.66104e-06	5.69412e-06	1.58136e-06	5.38091e-06	4.80234e-06	7.30089e-06	7.61411e-06	8.99174e-06	1.05141e-05	5.17832e-06	1.3131e-06	9.73624e-06	3.12767e-06	9.65511e-06	3.65571e-06	3.78417e-06	3.27508e-06	0	0	0	0	3.29461e-06	3.19896e-06	2.57094e-06	0	0	0	0	9.17457e-06	0	0	0	0	0	1.09706e-05
meta_1266	Tetradecanoylcarnitine	2.71766e-05	1.79882e-05	3.57705e-05	1.63128e-05	1.9112e-05	3.36346e-05	2.52816e-05	2.59642e-05	3.92407e-05	4.67022e-05	1.78072e-05	1.30425e-05	2.72161e-05	2.35035e-05	2.23851e-05	9.8726e-06	3.05109e-05	3.16331e-05	5.04251e-05	3.81999e-05	2.62838e-05	3.18564e-05	3.19076e-05	4.54087e-05	2.31964e-05	3.38428e-05	1.28288e-05	4.14336e-06	2.9256e-05	2.00732e-05	4.65507e-05	3.81831e-05	6.2036e-05	3.00719e-05	5.66393e-05	5.55168e-05	6.17342e-05	4.31731e-05	8.30225e-05	0.000108076	4.09031e-05	2.65079e-05	5.02453e-05	5.32913e-05	3.93088e-05	3.53366e-05	5.69762e-05	6.7231e-05
meta_227	Epidihydrophaseic acid	1.91763e-07	2.3999e-06	5.24474e-06	4.47692e-06	6.59588e-06	1.24233e-06	2.17037e-06	1.68979e-06	3.86091e-06	4.0572e-06	3.25918e-06	4.57019e-06	1.17861e-06	1.67569e-06	5.48075e-06	4.25288e-06	9.63792e-07	2.02334e-06	5.53626e-06	8.53153e-07	4.21075e-06	1.93542e-06	2.10273e-06	3.87288e-06	9.74156e-06	4.6948e-06	5.83306e-06	5.90024e-06	2.5774e-06	2.67425e-06	2.00361e-05	1.43077e-05	1.56979e-05	2.29156e-05	2.02125e-05	1.43748e-05	5.58108e-06	1.47258e-06	9.32282e-06	1.85597e-05	3.95195e-06	1.10214e-05	5.3415e-06	3.0095e-06	1.65464e-05	7.88387e-06	1.81755e-05	1.13684e-05
meta_1363	Annonisin	3.12733e-06	2.01298e-06	5.15731e-06	8.76141e-06	9.48082e-06	4.66049e-06	3.00722e-06	2.51259e-06	5.43791e-06	1.00733e-05	1.15068e-06	8.47214e-06	2.54917e-06	1.61505e-05	5.46657e-06	5.23947e-06	5.0876e-06	3.27817e-06	4.39971e-06	1.99735e-06	3.85612e-06	4.90905e-06	1.62753e-06	3.17896e-06	3.10138e-06	2.98473e-06	3.33315e-06	1.43855e-06	3.57701e-07	6.14352e-07	0	0	0	4.09544e-07	0	1.07029e-06	0	1.46254e-06	1.69183e-06	0	0	8.20432e-07	0	0	0	0	3.28666e-06	3.55671e-06
meta_292	Trihexosylceramide (d18:1/16:0)	8.71681e-06	2.65581e-06	7.47448e-06	2.7589e-05	2.07418e-05	5.96623e-06	1.22954e-05	6.89104e-06	1.39291e-05	1.5774e-05	1.32114e-05	1.98677e-05	5.07636e-06	1.10663e-05	9.42727e-06	1.39472e-05	8.12215e-06	7.56637e-06	3.46549e-06	5.8928e-06	8.23721e-06	6.50596e-06	4.68488e-07	1.80058e-05	3.82273e-06	1.69469e-05	1.77628e-05	4.25181e-06	1.39111e-06	4.71595e-06	8.3981e-07	4.62674e-06	2.45811e-06	4.65968e-06	8.71556e-06	3.8916e-06	0	2.31845e-06	3.64877e-06	0	0	5.82927e-06	1.9435e-06	3.09637e-06	2.40716e-06	0	3.05099e-06	7.93923e-07
meta_1563	DTDP-alpha-D-glucose(2-)	5.42456e-07	0	0	1.58033e-06	1.05811e-06	0	5.74398e-07	7.8128e-07	1.2332e-06	1.25782e-06	0	1.07455e-06	0	4.55969e-07	4.31665e-07	6.5491e-07	9.88868e-07	1.06274e-06	1.52308e-06	2.99896e-07	0	0	1.14858e-06	1.04497e-06	0	2.79234e-07	1.31269e-06	2.0803e-07	0	6.2819e-07	6.20558e-07	3.98755e-06	5.37576e-06	5.22577e-06	5.4542e-06	4.96024e-06	0	2.48443e-06	4.72087e-06	6.46037e-06	4.75227e-06	2.30054e-06	0	1.16203e-06	1.49292e-06	3.0316e-06	2.34011e-06	2.70021e-06
meta_797	LysoSM(d18:0)	1.75618e-06	5.70823e-07	2.88941e-06	3.66191e-06	4.23369e-06	2.60125e-06	1.34114e-06	2.03475e-06	2.97177e-06	3.02461e-06	1.32427e-06	4.76816e-06	1.78246e-06	6.18985e-06	3.04109e-06	2.53462e-06	1.12093e-06	2.92545e-06	2.0027e-06	1.52e-06	1.90577e-06	2.75729e-06	7.09089e-07	7.07602e-07	2.85604e-06	0	2.18275e-06	8.34478e-07	1.28349e-06	1.78965e-06	3.72777e-07	0	4.51342e-07	1.73717e-06	0	1.92088e-06	0	1.96937e-06	7.94473e-07	1.27465e-06	2.84217e-06	5.7257e-07	4.51979e-07	0	2.00051e-06	0	0	6.1163e-07
meta_1464	DG(20:2(11Z,14Z)/24:1(15Z)/0:0)	3.44849e-06	9.75649e-07	1.89262e-06	2.00901e-06	2.2401e-06	2.02285e-06	3.51324e-06	4.97249e-07	2.43658e-06	7.78633e-07	4.3494e-06	2.35624e-06	2.08288e-06	8.86812e-08	1.57929e-06	2.76904e-06	0	7.69463e-07	1.59413e-06	4.97825e-07	2.84807e-06	4.6946e-07	1.54047e-06	2.24973e-06	2.57311e-06	5.54767e-06	1.43315e-06	3.46917e-06	3.32932e-06	3.12784e-06	9.27205e-06	2.17912e-05	1.22027e-05	9.12732e-06	4.47957e-06	7.50008e-06	1.08076e-05	1.07385e-05	2.8026e-06	1.07865e-05	2.38496e-05	5.31621e-06	1.02938e-05	1.31113e-05	1.29194e-05	5.24256e-06	7.14766e-06	0
meta_1373	3-Methyl-3-butenyl apiosyl-(1->6)-glucoside	5.60634e-07	1.44672e-06	2.40799e-06	1.37436e-06	1.99589e-06	1.37896e-06	1.82761e-06	4.38631e-07	3.03302e-06	2.94162e-06	1.09275e-06	9.93859e-07	5.92146e-07	9.63738e-07	1.04231e-06	9.88342e-07	1.60209e-06	1.03511e-06	2.33165e-06	3.30256e-07	1.21948e-06	1.69653e-06	1.07506e-06	2.02216e-06	5.04575e-07	1.26368e-06	1.7358e-06	9.4507e-07	8.26284e-07	6.84362e-07	1.37965e-06	2.7715e-06	4.77838e-06	3.44286e-06	6.32446e-06	4.79033e-06	1.30285e-06	7.47918e-07	5.61188e-06	9.60232e-06	4.59797e-06	4.97226e-06	1.42874e-06	3.21997e-06	3.20772e-06	6.0837e-06	6.2149e-06	6.95424e-06
meta_1117	TG(22:5(4Z,7Z,10Z,13Z,16Z)/18:4(6Z,9Z,12Z,15Z)/18:4(6Z,9Z,12Z,15Z))	6.82143e-06	7.04005e-06	2.96673e-06	6.36199e-06	6.50932e-06	8.19955e-07	2.95011e-06	2.22681e-06	2.40235e-06	4.7095e-06	3.88394e-06	1.86051e-06	1.69346e-06	2.09826e-06	3.68403e-06	1.54794e-06	4.65376e-06	4.55544e-06	5.48553e-07	6.11146e-07	5.42794e-07	0	1.17591e-06	4.0034e-06	2.95734e-06	1.45664e-06	3.37744e-06	1.85219e-06	1.79597e-06	8.56382e-07	1.7442e-06	0	0	6.94569e-07	9.71678e-07	0	0	0	1.66368e-06	2.00574e-06	0	0	0	0	0	0	0	1.53727e-06
meta_1168	Arsenobetaine	8.70481e-06	3.56296e-06	6.22631e-06	5.87418e-06	5.92652e-06	5.8705e-06	1.99513e-06	3.72315e-06	2.27389e-05	6.58591e-06	4.22946e-06	6.1576e-06	2.42405e-06	4.92463e-06	4.26702e-06	3.33729e-06	8.03289e-06	3.26874e-06	6.80385e-06	3.6001e-06	6.6297e-06	2.87219e-06	4.27389e-06	4.76911e-06	8.42895e-06	4.40402e-06	6.99171e-06	6.4048e-06	6.4397e-06	5.64369e-06	1.98732e-05	1.50237e-05	1.25779e-05	1.45388e-05	2.83755e-05	1.84287e-05	3.25158e-06	7.19506e-06	1.27978e-05	1.56051e-05	6.47868e-06	1.07593e-05	4.62942e-06	1.06465e-05	1.39642e-05	6.63418e-06	1.99281e-05	7.26343e-06
meta_1429	13,14-Dihydro PGE1	5.66191e-06	4.02531e-06	5.69533e-06	6.40899e-06	3.94893e-06	2.03613e-06	3.17586e-06	3.47676e-06	4.82424e-06	3.46505e-06	4.48056e-06	4.03613e-06	1.26147e-06	3.77628e-06	2.92931e-06	5.2369e-06	3.20006e-06	1.69798e-06	1.87074e-06	7.99934e-07	2.98382e-06	4.09926e-06	1.77237e-06	2.32898e-06	2.98996e-06	5.89228e-06	5.27564e-06	2.17697e-06	3.88999e-06	3.96759e-06	1.19232e-05	4.76552e-06	3.93697e-06	9.3537e-06	5.13439e-06	3.16807e-06	1.27715e-05	1.28355e-05	7.17979e-06	1.20205e-05	6.02499e-06	7.86697e-06	5.18203e-06	1.36479e-05	8.1293e-06	5.22694e-06	7.97651e-06	3.89675e-06
meta_1506	5-Aminoimidazole ribonucleotide	6.40838e-07	0	1.91488e-06	2.07682e-06	1.77385e-06	1.05562e-06	1.08896e-07	5.84386e-07	1.94413e-06	8.92168e-07	5.7898e-07	9.76724e-07	1.76936e-06	3.78823e-06	0	1.91808e-06	5.52175e-07	3.0151e-06	2.26947e-07	1.85102e-07	1.37193e-06	8.71044e-07	9.42223e-07	4.88785e-07	1.16832e-06	3.07074e-07	1.91618e-07	4.57124e-07	2.09714e-07	7.90082e-07	5.6774e-07	5.05971e-06	5.25833e-06	5.13582e-06	4.17276e-07	6.19441e-06	8.13252e-06	6.29542e-06	5.41869e-06	7.19388e-06	1.1681e-05	2.77822e-06	6.79204e-06	3.75546e-06	2.23649e-06	2.70349e-07	3.0437e-06	2.57361e-06
meta_1666	Isorhoifolin	3.25446e-07	1.95679e-06	2.46025e-06	3.39474e-06	3.4745e-06	2.09399e-06	3.13858e-06	0	4.86349e-06	4.61493e-06	2.65753e-06	1.92002e-06	1.59957e-06	1.60678e-06	1.53124e-06	2.35073e-06	2.11732e-06	2.49748e-06	4.26776e-06	8.27516e-07	1.79802e-06	2.40277e-06	1.66499e-06	3.91857e-06	1.13835e-06	2.75484e-06	3.57699e-06	1.07553e-06	1.31005e-06	9.28345e-07	1.3617e-06	4.96674e-06	8.49774e-06	9.24211e-06	7.86671e-06	8.39075e-06	2.27711e-06	9.40933e-07	1.30587e-05	1.17131e-05	6.00241e-06	6.80807e-06	2.54831e-06	4.98937e-06	3.1615e-06	8.07712e-06	9.39393e-06	1.09927e-05
meta_845	9-Oxoasimicinone	0.00306297	0.0013983	0.00504425	0.00191435	0.00167946	0.00204289	0.00256157	0.00133376	0.00464826	0.00267508	0.00233477	0.000839822	0.00263608	0.00278951	0.00298598	0.00163539	0.00216544	0.00486259	0.00218307	0.00578406	0.00112115	0.00149441	0.00534063	0.00466746	0.00314977	0.00284059	0.00119484	0.00159083	0.00307809	0.00219258	0.00580392	0.00246723	0.00907874	0.00376992	0.00686376	0.00333688	0.00492371	0.00291372	0.00899635	0.00551115	0.00564228	0.00200653	0.00600749	0.00519992	0.00596622	0.00408724	0.00408444	0.0102491
meta_857	Hydroxysintaxanthin 5,6-epoxide	6.91321e-06	1.57277e-05	2.07924e-05	1.00655e-05	1.11923e-05	1.9301e-05	1.24746e-05	3.49753e-06	1.32247e-05	4.82414e-05	0	1.0052e-05	4.64133e-06	9.98248e-06	1.12972e-05	1.09827e-05	5.97081e-06	9.60171e-06	1.96009e-05	9.77572e-06	3.55416e-05	6.18778e-06	8.83254e-06	6.71975e-06	4.26659e-06	1.3646e-05	1.08353e-05	1.2612e-06	1.89239e-05	7.46737e-06	2.03718e-05	4.98046e-05	5.42459e-05	3.26683e-05	1.95039e-05	8.9549e-05	3.85668e-05	1.86833e-05	5.10296e-05	9.78375e-05	5.27239e-06	3.15652e-05	2.23267e-05	7.10266e-05	2.90774e-05	3.51276e-05	1.04747e-05	3.18215e-05
meta_1290	4-(4-Methyl-3-pentenyl)-3-cyclohexene-1-carboxaldehyde	1.74917e-06	1.65951e-06	1.16335e-06	3.58276e-07	3.08176e-06	1.16823e-06	5.65876e-07	0	1.3459e-06	2.97862e-06	6.77557e-07	1.84464e-06	1.72329e-06	4.31867e-06	2.25629e-06	0	1.82464e-06	2.42681e-06	3.34688e-06	4.3805e-07	7.48835e-07	2.51453e-06	0	1.88664e-06	2.8097e-07	1.6685e-06	7.16993e-07	5.36413e-07	0	1.1762e-06	0	0	0	0	0	0	0	0	0	0	0	0	0	0	0	0	0	0
meta_748	PE(22:1(13Z)/24:0)	6.84481e-06	4.28962e-06	7.97929e-06	1.42276e-05	1.4276e-05	5.68261e-06	5.39096e-06	7.66289e-06	5.60715e-06	1.656e-05	4.41623e-06	1.22396e-05	3.74958e-06	1.6894e-05	5.24463e-06	7.92994e-06	7.25006e-06	6.37953e-06	5.68626e-06	1.54354e-06	5.47206e-06	6.43273e-06	4.84211e-06	4.92234e-06	3.92114e-06	7.81753e-06	9.55704e-06	8.68285e-07	6.75807e-07	2.39783e-06	0	0	5.67784e-07	6.52945e-07	2.52977e-06	2.65168e-06	7.38048e-07	2.08585e-07	2.93878e-06	8.19797e-07	1.71092e-06	8.24428e-06	1.86e-06	5.89525e-06	0	1.62589e-06	5.26645e-06	1.54216e-06
meta_24	7-AMINOPYRIMIDO[4,5-C]PYRIDAZIN-5-OL	8.48193e-06	1.29022e-05	9.15995e-07	3.56377e-06	3.21447e-06	2.50132e-05	1.29979e-06	1.22832e-05	9.54777e-06	1.30495e-05	6.89343e-07	1.18479e-05	2.13588e-07	2.70558e-06	2.03669e-05	5.12556e-06	1.07967e-05	2.0586e-06	1.24244e-05	6.4179e-06	9.75589e-06	9.48779e-07	6.96236e-06	8.86818e-06	1.04299e-05	9.32127e-06	9.74578e-06	8.13649e-06	4.82417e-06	7.23564e-06	3.98135e-07	3.25596e-06	2.01169e-06	3.48872e-06	2.7144e-06	5.17656e-06	9.31118e-07	1.58119e-06	1.21938e-06	3.38717e-06	4.26015e-06	1.01782e-06	0	1.19847e-06	8.81304e-07	1.85783e-06	0	2.38703e-06
meta_899	Quercetin 3-sophorotrioside 7-rhamnoside	3.73084e-07	0	0	1.74478e-06	9.46432e-07	0	0	4.48172e-07	1.49019e-06	4.13514e-07	0	4.83955e-07	0	1.38192e-06	0	0	0	0	2.28529e-06	0	0	6.45562e-07	0	0	0	0	1.63129e-06	0	0	0	4.69523e-06	4.97291e-06	4.75194e-06	4.61246e-06	5.98516e-06	7.59055e-06	1.77757e-06	2.78079e-06	6.66516e-06	5.7755e-06	2.85415e-06	4.37107e-06	0	3.77715e-06	7.02053e-07	1.51064e-06	5.31806e-09	1.18459e-06
meta_1141	Isopentenyladenine-9-N-glucoside	0.000322197	0.000115156	8.74355e-05	9.8892e-05	0.000207918	0.000220581	0.000145536	9.04572e-05	7.42221e-05	0.000271106	0.000177009	7.30379e-05	0.000240773	0.000178715	0.000275514	0.000220607	0.000124207	0.000239916	0.000109416	0.000221969	0.000175669	0.000290595	0.000230419	0.000134262	0.000153054	6.07948e-05	5.49561e-05	0.000126181	0.000153145	0.000120474	0.000791104	0.000458598	0.000174598	0.000258487	0.00034726	0.000354612	0.000625497	0.000317673	0.00022319	0.000687237	0.000740834	0.000252141	0.000561235	0.000473642	0.000859349	0.000532691	0.00018761	7.55479e-05
meta_1005	Antibiotic X 14889C	1.42355e-05	3.88486e-06	8.41018e-06	2.10914e-05	2.02941e-05	9.60597e-06	5.1568e-06	9.14997e-06	1.6509e-05	1.65766e-05	6.24252e-06	1.97226e-05	5.3418e-06	2.86645e-05	8.64048e-06	1.28537e-05	8.17712e-06	1.10751e-05	8.52702e-06	6.2097e-06	9.65287e-06	1.76049e-05	2.64398e-06	1.32915e-05	1.04422e-05	1.04173e-05	1.01102e-05	6.46683e-06	3.3167e-06	9.96598e-06	1.43426e-06	2.89797e-06	5.48712e-06	4.85361e-06	3.36971e-06	6.97472e-06	4.0006e-06	1.67832e-06	3.66098e-06	9.47377e-06	1.29199e-05	3.48768e-06	6.8543e-06	2.18729e-06	3.23039e-06	1.17883e-06	6.83781e-06	3.6811e-06
meta_103	Phytosphingosine	5.74517e-05	3.01093e-05	3.2954e-05	5.70553e-05	2.65647e-05	1.4474e-05	2.07869e-05	2.63342e-05	3.50231e-05	2.82756e-05	8.73621e-05	1.84247e-05	3.93629e-05	5.7613e-05	4.47767e-05	2.30242e-05	2.5624e-05	2.61911e-05	4.73584e-05	5.2898e-05	2.92342e-05	2.23534e-05	4.89e-05	3.10298e-05	6.75748e-05	7.04971e-05	2.39539e-05	2.53204e-05	4.6439e-05	2.02913e-05	3.16658e-05	2.353e-05	1.48608e-05	1.91775e-05	1.27114e-05	1.93227e-05	1.77394e-05	1.55041e-05	1.28577e-05	1.3824e-05	1.47246e-05	1.61926e-05	1.55834e-05	1.12373e-05	2.08943e-05	1.5811e-05	8.85313e-06	2.18471e-05
meta_1585	Mollicellin C	2.01004e-06	9.20386e-07	2.30709e-06	1.38452e-06	1.22995e-06	3.81077e-06	4.75652e-07	8.805e-07	3.36435e-06	2.89265e-06	6.18878e-07	3.10268e-06	0	1.89699e-06	2.36411e-06	1.80802e-06	2.3884e-06	3.54622e-06	1.14657e-06	1.67927e-06	2.5836e-06	2.05403e-06	9.98095e-07	1.50608e-06	9.3259e-07	0	7.1443e-06	0	7.77705e-07	8.84925e-07	6.54554e-06	5.84291e-06	6.13414e-06	5.42126e-06	2.7981e-06	9.95407e-06	1.50069e-06	5.94369e-06	1.14564e-05	1.07942e-05	4.80871e-06	7.8931e-06	0	6.19738e-06	5.1076e-06	3.61602e-06	1.12642e-05	4.69929e-06
meta_1691	5,5-Diisopropyl-2,2'-dimethylbiphenyl-3,3',4,4'-tetrone	4.91676e-06	1.0993e-06	3.57272e-06	6.01966e-06	2.52729e-06	4.08526e-06	2.02619e-06	3.96708e-07	5.58264e-06	3.27152e-06	3.05646e-06	3.50884e-06	2.9419e-06	9.33229e-06	6.0291e-07	7.84806e-06	6.15112e-07	5.57523e-06	3.80198e-06	2.78917e-06	1.58759e-06	8.9371e-06	3.18133e-09	5.51635e-06	3.64994e-06	3.45131e-06	2.82441e-06	3.52854e-06	0	2.52802e-06	7.51451e-07	0	0	2.9527e-06	0	0	0	5.49125e-06	2.37751e-06	0	0	2.76152e-06	1.66417e-06	1.66068e-06	2.74374e-07	8.59273e-07	6.87206e-07	5.44972e-07
meta_1337	TG(20:3(5Z,8Z,11Z)/20:5(5Z,8Z,11Z,14Z,17Z)/22:6(4Z,7Z,10Z,13Z,16Z,19Z))	8.79118e-06	2.61862e-06	3.9143e-06	9.07562e-06	1.5874e-05	1.83317e-06	4.94669e-06	4.3267e-06	5.57501e-06	9.36341e-06	3.54452e-06	8.22637e-06	8.81314e-07	1.27808e-05	8.6483e-06	7.07953e-06	4.54853e-06	8.95937e-06	4.43718e-06	1.73388e-06	3.14614e-06	4.96942e-06	2.84715e-06	4.45575e-06	2.63826e-06	7.91392e-06	3.9734e-06	1.74774e-06	1.96693e-06	4.89312e-06	0	1.38536e-06	2.36633e-06	0	5.63969e-06	0	1.33104e-06	0	1.99999e-06	2.52325e-06	0	1.19535e-06	3.82296e-06	0	0	1.52489e-06	4.65031e-06	3.42947e-06
meta_1399	Dalfopristin	2.09666e-06	9.90646e-08	9.65735e-07	3.6458e-06	4.31897e-06	5.15948e-07	1.34206e-06	0	2.20022e-06	3.29887e-06	4.16617e-07	3.1161e-06	4.40194e-07	6.70706e-06	1.14874e-06	1.16997e-06	1.40606e-06	2.65164e-06	3.12663e-06	6.35008e-07	1.03202e-06	1.7615e-06	0	2.53944e-06	2.60131e-06	3.10973e-06	3.86499e-06	1.67896e-06	4.52253e-07	2.36351e-06	0	0	0	0	0	8.76546e-07	0	0	0	1.12911e-06	1.09391e-06	0	0	0	0	0	0	5.43478e-07
meta_342	(±)-Rollipyrrole	1.77302e-06	5.14163e-06	4.51827e-07	3.30562e-06	1.85996e-06	1.78793e-06	3.97371e-06	1.15454e-06	1.41361e-06	4.20759e-06	2.46978e-06	1.32287e-06	4.10464e-06	3.27148e-06	3.09232e-06	2.34901e-06	4.51682e-06	3.06438e-06	2.41699e-06	1.54131e-06	2.36524e-06	5.90058e-06	2.12937e-06	1.44102e-06	2.46059e-06	1.42066e-06	9.4124e-07	7.06286e-07	1.61895e-06	1.47702e-06	5.29179e-06	3.02889e-05	3.58091e-06	1.65005e-05	5.6715e-06	1.28596e-05	4.0545e-05	5.8153e-06	4.05725e-06	1.46936e-05	1.76925e-05	7.54503e-06	2.00448e-05	2.03714e-05	1.49556e-05	1.03886e-05	4.18103e-06	2.68746e-06
meta_133	Goyaglycoside e	0.000142477	5.54887e-05	0.000474922	0.000237993	0.000187587	8.49797e-05	9.03799e-05	7.14661e-05	0.000140319	9.32857e-05	5.10809e-05	0.000177394	7.06851e-05	0.000219146	5.1755e-05	0.000227985	6.3057e-05	0.000121641	9.53918e-05	8.08329e-05	5.74462e-05	0.000111532	5.33023e-05	0.000233372	0.000239445	0.000134158	0.000148842	0.000163159	4.1706e-05	7.02738e-05	2.09796e-05	1.22544e-05	2.86247e-05	3.96433e-05	9.36572e-05	4.21312e-05	3.0486e-05	6.66832e-05	6.90295e-05	2.27223e-05	3.4362e-05	6.5446e-05	3.27105e-05	1.81023e-05	8.09023e-06	5.55847e-05	2.04017e-05	6.19507e-05
meta_1436	2-Methyl-5-vinylpyrazine	3.63769e-06	4.7504e-06	3.41338e-06	5.05788e-06	6.01973e-06	4.60096e-06	2.42929e-06	3.82577e-07	2.24937e-06	5.16013e-06	2.36972e-06	2.13962e-06	1.02379e-06	3.32369e-06	4.15168e-06	2.34752e-06	1.88829e-06	3.58008e-06	4.04787e-06	2.79628e-06	3.35904e-06	2.83201e-06	2.49675e-06	5.18159e-06	5.31653e-06	3.70799e-06	2.03768e-06	2.80892e-06	2.16293e-06	4.57372e-06	9.14627e-06	8.71189e-06	6.22494e-06	9.89739e-06	1.32009e-05	8.87053e-06	7.56145e-06	4.81511e-06	5.07455e-06	1.35249e-05	5.05851e-06	7.48692e-06	2.68031e-07	5.56821e-06	1.18241e-05	1.95362e-06	3.57516e-06	5.70335e-06
meta_314	Ganoderic acid alpha	1.75956e-05	8.90419e-06	8.37378e-06	5.11731e-06	8.58191e-06	8.28138e-06	8.04433e-06	2.41806e-05	5.29158e-06	9.92534e-06	1.10362e-05	1.71596e-06	3.46755e-05	1.97213e-05	2.59316e-05	1.31787e-05	6.20006e-06	1.67003e-05	3.50485e-06	2.17707e-05	2.74766e-05	1.1323e-05	1.42853e-05	4.10102e-06	8.9079e-06	0	4.97459e-06	5.11965e-06	6.90568e-06	1.36969e-05	3.5479e-05	4.77199e-05	5.94647e-05	2.078e-05	2.10793e-05	3.2588e-05	6.39691e-05	0.00013857	1.54176e-05	5.69884e-05	7.09602e-05	1.64772e-05	0.000113426	0.000103237	0.000112353	5.18322e-05	1.9292e-05	1.62256e-05
meta_668	Anhydrocinnzeylanol	1.15768e-06	2.70487e-06	2.52958e-07	1.55663e-06	1.09389e-06	1.05331e-06	1.30797e-06	8.08684e-07	1.07814e-06	1.66794e-06	1.90299e-06	2.71667e-07	5.76938e-07	9.17202e-07	1.05059e-06	1.33769e-06	1.33121e-06	1.50063e-06	7.27679e-07	3.68772e-07	1.3207e-06	1.04045e-06	1.69795e-06	1.14474e-06	1.0012e-06	9.62742e-07	8.91242e-07	1.95408e-06	2.35391e-07	1.14159e-06	6.62596e-06	4.9189e-06	2.55323e-06	4.22522e-06	1.78278e-06	5.35343e-07	6.15153e-06	4.43748e-06	3.0951e-06	4.88224e-06	5.64087e-06	1.68199e-06	5.1385e-06	4.01317e-06	3.08367e-06	3.51561e-06	1.41803e-06	6.68227e-07
meta_1674	1-Undecanol	1.49848e-07	3.14552e-07	0	4.80378e-07	0	6.15696e-07	3.82248e-07	7.52473e-07	4.60526e-07	4.12526e-07	4.60524e-07	1.36456e-07	0	2.86326e-07	2.63201e-07	0	0	0	0	0	4.53396e-07	0	1.60217e-07	4.89479e-07	0	0	1.60343e-07	1.6985e-07	5.14177e-07	0	0	0	0	0	0	0	0	0	0	0	0	0	0	0	0	0	0	0
meta_1700	d-Dethiobiotin	4.6959e-05	7.96074e-05	7.62743e-05	8.72951e-05	4.17464e-05	5.0522e-05	0.000116806	0.000134877	3.65763e-05	9.46717e-05	5.92741e-05	5.82241e-05	2.49137e-05	5.99196e-05	0.000131043	4.94659e-05	6.88479e-05	0.000100993	5.46668e-05	0.000104807	6.43144e-05	8.65437e-05	0.000101697	9.60258e-05	3.55625e-05	5.38744e-05	0.000182118	7.04262e-05	6.04243e-05	5.85742e-05	9.16963e-05	0.000100128	7.84476e-05	0.00016104	0.000165513	0.00021429	0.000117711	0.000197862	7.91036e-05	0.000219092	0.000455738	0.000131691	0.000195731	0.000157429	0.000157244	0.000172316	0.000137736	0.000106423
meta_78	3,4-Methylenesebacic acid	1.90904e-06	4.6279e-07	2.73067e-06	4.83e-06	3.87741e-06	2.71187e-06	2.6689e-06	1.6563e-06	5.32327e-06	4.22418e-06	2.67696e-06	5.26086e-06	2.32171e-06	5.02983e-06	1.19324e-06	4.5508e-06	3.69989e-06	5.73162e-06	2.93729e-06	1.30234e-06	1.622e-06	5.574e-06	1.09909e-06	7.43316e-06	4.25216e-06	5.07947e-06	4.38212e-06	2.65412e-06	3.87731e-07	3.05971e-06	3.55297e-06	4.45921e-06	1.68978e-05	6.10192e-06	1.25213e-05	3.54806e-06	4.76592e-06	5.60659e-06	1.92177e-05	5.3828e-06	9.93669e-06	2.19785e-05	5.85393e-06	1.12525e-05	1.40417e-06	1.07075e-05	1.27213e-05	1.22216e-05
[truncated: 19 more columns]
