# Supplementary material for: Liu Shen Capsule Alters Airway Microbiota Composition and Metabolite Profiles in Healthy Humans
Source: Front Pharmacol. 2022 Jan 28;12:824180. doi: 10.3389/fphar.2021.824180 (PMC8831732; doi:10.3389/fphar.2021.824180)
Supplement: Supplementary file 4 [file DataSheet5.XLSX]

## Sheet: Oral1_vs_Oral2.diff_final
#ID	name	lsw061	lsw062	lsw063	lsw064	lsw065	lsw066	lsw067	lsw068	lsw069	lsw070	lsw071	lsw072	lsw073	lsw074	lsw075	lsw076	lsw077	lsw078	lsw079	lsw080	lsw081	lsw082	lsw083	lsw084	lsw085	lsw086	lsw087	lsw088	lsw089	lsw090	lsw861	lsw862	lsw863	lsw864	lsw865	lsw866	lsw867	lsw868	lsw869	lsw870	lsw871	lsw872	lsw873	lsw874	lsw875	lsw876	lsw877	lsw878
meta_1478	Lyciumoside IV	1.55e-05	2.06e-05	1.2e-05	1.56e-05	3.7e-05	6.05e-05	1.12e-05	2.73e-05	4.85e-05	1.46e-05	1.31e-05	3.3e-05	2.29e-05	2.96e-05	8.64e-06	3.26e-05	1.36e-05	2.62e-05	4.07e-05	1.74e-05	3.64e-05	2.72e-05	5.07e-05	4.68e-05	6.23e-05	3.73e-05	5.07e-05	5.08e-05	6.71e-05	5.33e-05	9.57e-05	0.000176361	0.000118319	0.000139366	0.000150778	0.000171833	9.73e-05	9.77e-05	0.000144842	6.65e-05	7.75e-05	9.64e-05	8.55e-05	0.000130328	0.000132228	0.000146838	0.000153203	0.000100105
meta_205	L-Acetylcarnitine	0.000269763	0.00036403	0.00022048	0.000311134	0.000745166	0.000797927	0.000192366	0.000482911	0.000683954	0.000250425	0.000262387	0.000627443	0.000524732	0.000474871	0.000289194	0.00064296	0.000297278	0.000383194	0.00076983	0.000417297	0.000552574	0.0004249	0.000559622	0.000608756	0.000894885	0.000414628	0.000569365	0.000572627	0.000893221	0.000690887	0.00113537	0.00167931	0.0014441	0.0013977	0.00150632	0.00173789	0.00116635	0.00122397	0.00150626	0.000736747	0.000764812	0.00112754	0.000957038	0.00149507	0.00120542	0.00148393	0.00138762	0.000993644
meta_901	PIP(16:0/20:2(11Z,14Z))	3.55e-05	4.99e-05	4.33e-05	3.78e-05	7.95e-05	0.00010994	3.08e-05	5.72e-05	8.25e-05	2.79e-05	4.24e-05	5.16e-05	5.44e-05	4.88e-05	3.66e-05	6.15e-05	2.84e-05	3.84e-05	6.31e-05	3.09e-05	3.32e-05	3.75e-05	4.04e-05	4.38e-05	4.77e-05	2.48e-05	2.81e-05	3.74e-05	4.36e-05	2.9e-05	3.38e-07	7.91e-07	5.94e-07	1.24e-06	9.09e-07	1.03e-06	3.85e-07	5.4e-07	4.74e-07	0	2.31e-07	5.09e-07	0	2.06e-06	4.07e-07	5.62e-07	6.26e-07	0
meta_857	CDP-DG(16:0/18:1(11Z))	1.47e-05	1.93e-05	1.57e-05	1.1e-05	2.93e-05	3.14e-05	1.21e-05	2.2e-05	2.98e-05	1.29e-05	1.53e-05	2.21e-05	2.2e-05	2.67e-05	1.54e-05	2.53e-05	1.32e-05	1.55e-05	4.39e-05	2.31e-05	2.86e-05	2.49e-05	2.97e-05	2.56e-05	4.53e-05	1.99e-05	2.73e-05	2.88e-05	4.48e-05	3.24e-05	5.81e-05	7.69e-05	7.02e-05	6.22e-05	6.26e-05	7.49e-05	4.86e-05	4.51e-05	7.35e-05	3.52e-05	3.74e-05	5.63e-05	2.62e-05	7.67e-05	6.94e-05	6.51e-05	6.75e-05	4.44e-05
meta_1216	Indapamide	5e-05	7.25e-05	4.18e-05	5.24e-05	0.00011142	0.000153315	4.6e-05	6.43e-05	0.000107081	4.28e-05	3.16e-05	5.85e-05	6.12e-05	6.27e-05	2.98e-05	6.05e-05	4.88e-05	5.13e-05	9.05e-05	4.37e-05	6.58e-05	5.64e-05	7.75e-05	5.91e-05	7.62e-05	4.39e-05	6.52e-05	5.51e-05	7.79e-05	6.3e-05	3.77e-06	1.2e-05	8.76e-06	9.53e-06	8.9e-06	9.15e-06	6.76e-06	1.7e-06	7.6e-06	4.33e-06	1.05e-06	1.25e-06	5.89e-07	4.42e-06	5.29e-06	6.83e-06	2.12e-06	3.06e-06
meta_495	4-Methyl-5-hexanolide	1.65e-06	2.26e-06	2.53e-06	2.69e-06	3.64e-06	2.14e-06	1.71e-06	2.83e-06	1.87e-06	1.24e-06	1.32e-06	3.22e-06	2.19e-06	2.71e-06	3.25e-06	2.12e-06	1.03e-06	1.17e-06	2.04e-06	2.85e-06	8.6e-07	1.65e-06	1.58e-06	1.63e-06	1.18e-06	1.12e-06	1.44e-06	2.53e-06	1.17e-06	9.18e-07	0	2.3e-07	0	4.14e-07	1.13e-06	2.57e-07	8.08e-07	1.55e-07	0	1.27e-07	2.99e-07	1.39e-07	2.97e-07	1.67e-07	0	2.9e-07	2.12e-07	9.51e-08
meta_794	Schidigerasaponin F1	3.5e-05	4.75e-05	7.05e-06	2.62e-05	0.000131824	0.000207426	6.19e-06	6.7e-05	0.000163414	3.12e-05	2.28e-05	0.000111128	6.3e-05	6.07e-05	1.21e-05	8.86e-05	3.67e-05	7.01e-05	0.000135926	3.06e-05	9.25e-05	4.68e-05	8.6e-05	8.29e-05	0.000157433	2.99e-05	8.46e-05	5.98e-05	0.000134399	0.000133101	0.000228227	0.000319865	0.000327374	0.000289024	0.000328759	0.000430585	0.000166065	0.000263047	0.00035422	0.000133917	0.000110966	0.000176571	0.000115629	0.00030221	0.00019421	0.000307889	0.0002614	0.000197234
meta_1067	Endoxifen sulfate	1.38e-05	2.31e-05	2.99e-06	1.63e-05	6.92e-05	0.000101759	2.3e-06	3.09e-05	8.7e-05	1.04e-05	9.75e-06	4.4e-05	2.75e-05	2.76e-05	3.23e-06	3.46e-05	1.87e-05	2.61e-05	7.39e-05	1.52e-05	3.14e-05	2.38e-05	3.6e-05	4.27e-05	7.3e-05	1.64e-05	3.94e-05	2.17e-05	5.48e-05	6.04e-05	0.000120442	0.000163168	0.000180776	0.000143539	0.000159364	0.000235448	8.89e-05	0.00015584	0.000203615	5.75e-05	4.97e-05	8.87e-05	6.4e-05	0.000131324	0.000105582	0.000159913	0.000129976	0.000111437
meta_941	2,2,7,7-Tetramethyl-1,6-dioxaspiro[4.4]nona-3,8-diene	3.78e-05	4.41e-05	5.57e-05	2.33e-05	1.71e-05	1.85e-05	2.37e-05	2.11e-05	1.64e-05	2.26e-05	2.75e-05	3.54e-05	4.45e-05	3.19e-05	3.94e-05	4.04e-05	2.24e-05	2.8e-05	2.63e-05	3.54e-05	5.44e-05	2.59e-05	2.14e-05	1.64e-05	3.06e-05	2.98e-05	2.47e-05	4.83e-05	3.22e-05	2.38e-05	8.3e-06	1.41e-05	1.34e-05	1.02e-05	8e-06	6.5e-06	1.88e-05	1.18e-05	3.06e-06	5.98e-06	1.03e-05	1.3e-05	1.67e-05	9.75e-06	7.58e-06	8.14e-06	1.43e-05	1.02e-05
meta_789	Gancaonin P	2.02e-06	4.57e-06	3.5e-06	3.47e-06	5.8e-06	3.54e-06	8.74e-07	4.79e-06	4.32e-06	6.25e-07	1.51e-06	1.25e-06	2.26e-06	2.2e-06	3.13e-07	6.03e-06	1.82e-06	1.97e-06	4.3e-06	1.16e-06	2.96e-06	2.19e-06	3.01e-06	1.72e-06	5.61e-06	3.52e-06	1.17e-06	3.09e-06	5.44e-06	2.61e-06	0	0	0	0	0	0	0	0	0	0	0	0	0	0	0	4.36e-07	0	0
meta_1469	Temurin	1.81e-05	3.48e-05	3.92e-05	1.53e-05	1.78e-05	1.38e-05	1.54e-05	8.58e-06	1.79e-05	1.44e-05	1.48e-05	1.1e-05	2.61e-05	1.49e-05	2.49e-05	2.08e-05	1.64e-05	8.08e-06	3.95e-05	1.89e-05	1.44e-05	6.22e-06	6.47e-06	9.28e-06	1.68e-05	2.24e-05	5.52e-06	2.65e-05	1.48e-05	1.71e-05	1.36e-06	1.64e-06	2.52e-06	3.39e-06	1.65e-06	3.4e-06	3.46e-06	2.25e-06	1.63e-06	9.71e-07	3.95e-07	1.89e-06	1.95e-06	3.98e-06	1.16e-06	1.58e-06	1.17e-06	2.49e-06
meta_805	15beta-Hydroxydesogestrel	7.95e-05	8.01e-05	7.74e-05	0.000148267	2.75e-05	6.47e-06	7.95e-05	4.19e-05	2.05e-05	0.000105435	7.97e-05	0.000137807	8.43e-05	4.93e-05	0.000123095	7.94e-05	4.21e-05	4.72e-05	9.18e-05	0.000100271	4.22e-05	5.03e-05	3.65e-05	4.97e-05	0.000107386	9.18e-05	9.97e-05	0.000108359	5.94e-05	7.07e-05	1.53e-05	3.37e-06	4.92e-06	2.33e-05	1.7e-06	1.02e-06	2.06e-05	2.89e-05	2.36e-06	8.44e-06	3.52e-05	1.67e-05	3.28e-05	2.71e-06	1.18e-05	8.38e-06	9.62e-06	6.18e-06
meta_794	Schidigerasaponin F1	2.1e-05	3.03e-05	4.5e-05	3.88e-05	1.88e-05	1.33e-05	2.32e-05	9.1e-06	1.97e-05	1.84e-05	2.34e-05	1.92e-05	3.64e-05	2.25e-05	4.37e-05	2.1e-05	1.8e-05	1.78e-05	1.7e-05	2.56e-05	3.18e-05	3.11e-05	1.46e-05	2.62e-05	2.79e-05	2.02e-05	2.23e-05	3.22e-05	2.54e-05	2.07e-05	2.55e-06	2.77e-06	9.37e-06	6.05e-06	6.72e-06	2.57e-06	1.28e-05	3.6e-06	1.34e-05	6.44e-06	1.12e-05	7.86e-06	1.64e-05	3.25e-06	5.16e-06	2.94e-06	8.34e-06	5.04e-06
meta_1377	5-Heptadecyl-1,3-benzenediol	2.15e-05	2.37e-05	2.92e-05	3.01e-05	1.3e-05	1.25e-05	2.27e-05	8.75e-06	2.44e-05	2.59e-05	2.92e-05	6.98e-06	5.36e-05	1.56e-05	2.83e-05	1.96e-05	2.92e-05	1.76e-05	7.03e-05	1.79e-05	8.45e-06	1.98e-05	1.2e-05	2.31e-05	2.72e-05	3.44e-05	3.84e-05	3.22e-05	2.13e-05	1.8e-05	3.25e-07	0	3.69e-06	3.81e-06	0	2.94e-06	2.93e-06	1.98e-06	0	6.5e-07	1.71e-06	2.78e-07	2.46e-06	1.77e-06	4.68e-06	1.09e-06	1.54e-06	8.74e-07
meta_1699	Asteltoxin	0.000389612	0.000512709	0.000427767	0.000467018	0.000789933	0.000932551	0.000284758	0.000547003	0.000744849	0.000291955	0.000327727	0.000650475	0.000570726	0.000439428	0.000342859	0.000675528	0.000284244	0.00034746	0.000651245	0.000392606	0.00050504	0.000358783	0.000417906	0.000443772	0.000608892	0.000297116	0.000397956	0.000453428	0.000585471	0.000410579	0.000204423	0.000361296	0.000290343	0.000293668	0.000312871	0.000342149	0.000204636	0.000230355	0.000265299	0.000163949	0.000128543	0.000182171	0.000167622	0.000250876	0.000193356	0.000247762	0.000245264	0.000168159
meta_624	PC(14:1(9Z)/20:1(11Z))	0.0031293	0.00349772	0.00934529	0.0054386	0.00345021	0.00333044	0.00591364	0.00492223	0.00361285	0.00221301	0.0041673	0.0065199	0.00693243	0.00448366	0.00743868	0.00577227	0.00372191	0.00243818	0.00453683	0.00596985	0.00460087	0.00457741	0.00341445	0.00455184	0.00481448	0.00461882	0.00237354	0.00404946	0.00508674	0.00291547	0.00179179	0.00208541	0.00124816	0.00155267	0.0026963	0.000775651	0.0033788	0.00194702	0.0018848	0.00176605	0.00241916	0.00162799	0.00418928	0.00215045	0.00237389	0.00213814	0.00216949	0.00119779
meta_1703	TG(18:4(6Z,9Z,12Z,15Z)/20:5(5Z,8Z,11Z,14Z,17Z)/22:6(4Z,7Z,10Z,13Z,16Z,19Z))	0.000472768	0.000802918	0.0021805	0.00115103	0.00089139	0.000395341	0.00129646	0.00148128	0.000789688	0.000430624	0.0012137	0.00114004	0.00136768	0.00105313	0.00177171	0.00183943	0.000690562	0.000303561	0.000987886	0.00112499	0.000811149	0.00123772	0.000565004	0.00125438	0.00118102	0.000890847	0.000325184	0.000814986	0.000716311	0.000464218	0.000274394	0.000143759	0.000180628	0.00013937	0.000400439	4.74e-05	0.000633943	0.000191661	0.000129947	0.000374745	0.000349756	0.000174478	0.00108001	0.000160374	0.000479897	0.000290852	0.000181029	4.46e-05
meta_610	DG(22:5(4Z,7Z,10Z,13Z,16Z)/22:6(4Z,7Z,10Z,13Z,16Z,19Z)/0:0)	0.000404412	0.000495508	0.00106201	0.000704608	0.000417749	0.000357465	0.000691613	0.000502713	0.000565938	0.000277144	0.000529987	0.00070611	0.000770488	0.000637253	0.000888707	0.000965523	0.000488455	0.000303893	0.000676503	0.00071417	0.000477033	0.000602157	0.000396101	0.000535716	0.000548124	0.000616374	0.000346481	0.000562263	0.000846907	0.000491991	0.000271283	0.000175093	0.000187063	0.000193791	0.00045026	9.35e-05	0.000376552	0.000181764	0.000170165	0.000215014	0.000428907	0.000255318	0.000753008	0.000400156	0.00030181	0.000214668	0.00017608	0.00015044
meta_1171	Auberganol	1.19e-05	2.36e-05	2.83e-05	2.6e-05	2.54e-05	7.33e-06	2.71e-05	1.4e-05	1.6e-05	1.51e-05	3.34e-05	1.81e-05	3.21e-05	2.19e-05	3.8e-05	3.7e-05	1.96e-05	1.09e-05	1.29e-05	2.8e-05	9.09e-06	2.27e-05	1.39e-05	4.54e-05	2.06e-05	1.73e-05	2.23e-05	2.91e-05	2.92e-05	2.31e-05	3.88e-06	5.36e-06	6.22e-06	5.48e-06	3.87e-06	2.48e-06	1.31e-05	2.85e-06	6.77e-06	9.69e-06	1.39e-05	1.84e-05	2.22e-05	3.1e-06	6.57e-06	8.55e-06	4.13e-06	2.32e-06
meta_1608	PC(18:1(11Z)/22:6(4Z,7Z,10Z,13Z,16Z,19Z))	0.000101473	0.000148756	0.000290374	0.000161944	7.36e-05	3.13e-05	0.000199404	0.000119771	9.29e-05	0.000115509	0.000182548	0.000185259	0.000169863	0.000177338	0.000316425	0.000155507	0.000137623	7.19e-05	8.23e-05	0.000165087	7.48e-05	0.000103791	6.37e-05	0.000140865	9.75e-05	0.000161774	9.14e-05	0.000176827	0.000128876	9.87e-05	6.08e-05	1.66e-05	1.1e-05	2.86e-05	6.02e-05	2.86e-06	0.000122352	1.91e-05	3.31e-06	4.64e-05	6.26e-05	3.5e-05	0.000161503	1.81e-06	4.31e-05	3.84e-05	2.43e-05	7.25e-06
meta_1192	Pyridoxamine 5'-phosphate	3.52e-05	6.53e-05	0.00010921	6.07e-05	0.000423914	0.000306884	0.000161591	0.000264364	0.000466446	7.75e-05	0.00021744	0.000283097	0.000101023	0.000244341	0.00013812	0.0001134	4.78e-05	0.00016436	0.000344105	0.000202555	0.00012506	9.06e-05	0.000118539	8.26e-05	0.000147393	8.13e-05	9.39e-05	0.000341644	0.000185286	5.53e-05	2.41e-06	8.67e-06	6.45e-06	7.04e-06	3.8e-06	4.88e-06	1.72e-06	4.47e-06	6.01e-06	7.27e-07	3.6e-06	4.34e-06	2.37e-06	5.22e-06	3.67e-07	5.26e-06	4.45e-06	3.11e-06
meta_1695	PC(20:5(5Z,8Z,11Z,14Z,17Z)/20:2(11Z,14Z))	0.00295378	0.00425157	0.0123381	0.00554428	0.00456438	0.00297299	0.00876159	0.00601606	0.00383873	0.00295207	0.0061529	0.00480037	0.00794145	0.00578728	0.0104651	0.00775791	0.00368707	0.00248891	0.00493001	0.00658526	0.0044712	0.00674185	0.00316221	0.00852067	0.00499947	0.00509469	0.00213053	0.00513957	0.00493235	0.00293137	0.00207523	0.000936692	0.00124438	0.00121077	0.00188988	0.000367625	0.00391789	0.000917341	0.00122774	0.00229648	0.0021903	0.00135864	0.00541622	0.00105859	0.00294925	0.0017277	0.000944922	0.000691638
meta_894	DG(20:3(5Z,8Z,11Z)/20:5(5Z,8Z,11Z,14Z,17Z)/0:0)	0.000769428	0.000938111	0.00252852	0.00133464	0.000863756	0.000718056	0.00143751	0.00151227	0.000613597	0.000537851	0.00118956	0.00113336	0.00247266	0.00124096	0.00164168	0.00185462	0.00174685	0.00108781	0.00131055	0.00121161	0.00120138	0.00193453	0.000995584	0.00141853	0.00209392	0.00191107	0.000621933	0.00104488	0.00147597	0.00128786	0.00043448	0.000248413	0.000502944	0.000318726	0.00084909	0.000312739	0.000645974	0.000397046	0.000445983	0.000558151	0.000572094	0.000410053	0.0011099	0.000480634	0.000712223	0.000636915	0.000481522	0.000234777
meta_1290	Oxyhumulinic acid	6.93e-07	6e-07	1.11e-06	7.41e-07	8.07e-07	8.25e-07	7.35e-07	1.48e-06	4.4e-07	5.91e-07	7.5e-07	1.09e-06	5.73e-07	3.08e-07	4.13e-07	1.51e-06	8.04e-07	3.39e-07	9.17e-07	8.87e-07	1.43e-06	5.77e-07	5.96e-07	1.21e-06	1.39e-06	7.8e-07	7.16e-07	9.9e-07	7.96e-07	7.84e-07	2.82e-07	2.25e-07	0	1.52e-07	2.45e-07	7.61e-07	3.19e-07	4.32e-07	4.72e-07	1.61e-07	4.16e-07	5.19e-07	1.8e-07	3.27e-07	0	2.83e-07	9.64e-08	0
meta_820	PC(DiMe(11,3)/MonoMe(11,5))	0.000242692	0.000411473	0.00106756	0.000474911	0.000303369	0.00025668	0.000750222	0.00043952	8.4e-05	0.000237501	0.000552295	0.000472176	0.000664602	0.000539445	0.000915824	0.000597987	0.000335291	0.000212567	0.000460916	0.000589814	0.000407106	0.000510166	0.000300928	0.000513371	0.000418779	0.000513605	0.00018082	0.000542735	0.00044537	0.000255022	0.000170461	7.98e-05	7.05e-05	0.000119978	0.000188115	5.18e-06	0.000371735	0.000101679	2.53e-05	0.00020034	0.000235658	0.000139049	0.00046844	6.63e-05	0.000261737	0.000130679	8.14e-05	4.02e-05
meta_1178	Oxandrolone	2.5e-05	2.97e-05	6.9e-05	2.12e-05	1.46e-05	1.92e-05	3.07e-05	1.71e-05	1.79e-05	1.86e-05	2.66e-05	5.05e-05	3.38e-05	3.05e-05	4.83e-05	2.49e-05	2.24e-05	2.49e-05	1.38e-05	5.69e-05	5.45e-05	2.34e-05	2.18e-05	1.88e-05	2.67e-05	2.84e-05	3.64e-05	4.56e-05	3.96e-05	2.22e-05	7.33e-06	7.52e-06	1.71e-05	6.11e-06	4.61e-06	8.75e-06	2.31e-05	1.52e-05	1.68e-06	8.79e-06	1.34e-05	2.16e-05	2.08e-05	1.16e-05	6.91e-06	5.97e-06	8.15e-06	7.3e-06
meta_1388	SM(d18:1/12:0)	0.000684453	0.000996115	0.0020861	0.00136267	0.000853758	0.000727051	0.00127572	0.00187587	0.000697502	0.000546182	0.00124575	0.00102165	0.00168258	0.00131336	0.00118315	0.00166179	0.00188746	0.000775759	0.00192107	0.00129515	0.00133305	0.00174317	0.00105931	0.00144503	0.00308365	0.0021725	0.000678168	0.00120081	0.00142914	0.00115971	0.000399629	0.000255035	0.000519644	0.000533605	0.000888998	0.000483933	0.000610567	0.000466753	0.000428564	0.000619871	0.000590026	0.000361083	0.00108516	0.00050468	0.000799749	0.000646706	0.000708048	0.000183402
meta_984	Calcipotriol	0.000228221	0.000382563	0.00102423	0.000564057	0.000295718	0.000218285	0.000654272	0.000378013	0.000125034	0.00021878	0.000472696	0.000509366	0.000542728	0.000418361	0.000810799	0.000529625	0.000333498	0.000203103	0.000377688	0.000607287	0.000366283	0.000450267	0.000309567	0.00044846	0.000419173	0.000493889	0.000213892	0.000455709	0.000458569	0.000283865	0.000175949	4.01e-05	8.75e-05	9.65e-05	0.000190564	9.9e-06	0.000358538	0.000105851	3.07e-05	0.000182471	0.000302288	0.000155142	0.00043514	8.59e-05	0.00023842	0.000134123	0.000124235	6.58e-05
meta_1412	(Z)-3-(1-Butenyl)-1H-2-benzopyran-1-one	7.1e-06	5.66e-06	8.39e-06	3.3e-06	8.48e-06	6.23e-06	2.34e-06	8.19e-06	1.58e-05	3.4e-06	5.18e-06	5.03e-06	5.58e-06	4.63e-06	1.14e-05	9.45e-06	1.89e-06	3.59e-06	1.18e-05	7.28e-06	3.54e-06	6.26e-06	5.72e-06	3.62e-06	1.02e-05	4.53e-06	4.86e-06	6.93e-06	9.43e-06	7.8e-06	5.49e-07	1.35e-06	4.05e-06	2.33e-06	4.47e-06	2.11e-06	0	3.53e-06	2.03e-06	1.3e-06	7.69e-07	4.95e-07	1.18e-06	3.65e-06	3.22e-07	3.15e-06	6.21e-07	2.46e-06
meta_1147	Serotinose	1.96e-06	1.65e-06	3.36e-06	6.5e-07	1.54e-05	1.24e-05	7.21e-06	9.33e-06	1.76e-05	6.9e-06	1.1e-05	1.39e-05	2.66e-06	7.23e-06	5.93e-06	3.83e-06	1.45e-06	5.63e-06	1.12e-05	7.46e-06	4.33e-06	1.6e-06	4.63e-06	1.99e-06	5.7e-06	2.34e-06	3.7e-06	1.44e-05	5.54e-06	4.38e-07	0	0	0	9.56e-11	0	0	0	0	0	0	6.92e-07	0	0	0	0	0	0	0
meta_251	2-Hydroxyacorenone	8.2e-06	9.96e-06	2.16e-05	1.26e-05	9.2e-06	1.75e-06	1.59e-05	9.64e-06	9.85e-07	6.55e-06	9.63e-06	1.41e-05	2.44e-05	1.37e-05	1.5e-05	1.64e-05	1.48e-05	1.13e-05	1.16e-05	1.61e-05	6.43e-06	1.52e-05	1.11e-05	4.56e-06	5.7e-06	1.65e-05	9.04e-06	1.55e-05	1.44e-05	6.19e-06	3.52e-06	2.47e-06	1.8e-06	1.46e-06	9.02e-06	0	3.24e-06	5.32e-06	1.64e-07	2.84e-06	3.35e-06	1.67e-06	8.33e-06	7.87e-07	3.93e-06	3.35e-06	9e-07	3.24e-07
meta_998	Emedastine	1.33e-05	1.23e-05	2.43e-05	9.17e-06	6.87e-06	6.6e-06	1.33e-05	7.95e-06	4.18e-06	6.97e-06	9.45e-06	2.11e-05	1.08e-05	5.12e-06	2.59e-05	7.3e-06	3.3e-06	6.33e-06	4.48e-06	2.03e-05	1.75e-05	6.36e-06	4.36e-06	5.76e-06	1.1e-05	9.57e-06	8.15e-06	1.52e-05	7.59e-06	8.4e-06	3.38e-06	2.12e-06	3.27e-06	2.47e-06	1.83e-06	2.72e-06	5.66e-06	1.4e-06	7.24e-07	3.42e-06	2.45e-06	7.54e-06	4.88e-06	2.12e-06	2.69e-06	1.03e-06	5.42e-07	3.33e-06
meta_629	(R)-14-Methyloxacyclotetradecan-2-one	2.33e-05	3.93e-05	4.53e-05	3.54e-05	9.4e-05	7.3e-05	2.35e-05	5.64e-05	4.87e-05	2.09e-05	2.17e-05	6.17e-05	2.8e-05	5.13e-05	5.47e-05	6.07e-05	1.83e-05	2.09e-05	4.11e-05	4.06e-05	1.83e-05	2.25e-05	3.34e-05	3.73e-05	3.71e-05	1.89e-05	2.46e-05	3.95e-05	2.85e-05	2.66e-05	3.78e-06	3.62e-06	9.79e-06	1.49e-05	2.71e-05	1.46e-05	1.66e-05	8.14e-06	1.36e-05	4.98e-06	1.07e-05	9.42e-06	7.8e-06	1.49e-05	4.66e-06	1.17e-05	7.89e-06	1.02e-05
meta_1424	Galabiosylceramide (d18:1/18:0)	0.000409047	0.000703194	0.00211732	0.00103767	0.000455971	0.000299881	0.00124496	0.000998034	0.000343701	0.000355669	0.000927264	0.000706092	0.00114826	0.00084191	0.00171128	0.00136289	0.00064749	0.000240368	0.000696366	0.00104656	0.000509211	0.00102987	0.000403756	0.000834142	0.000737308	0.000789159	0.000300679	0.000743775	0.000766761	0.000456695	0.000216024	3.97e-05	0.000161166	5.16e-05	0.000611404	2.61e-05	0.00052561	7.57e-05	6.1e-05	0.000238009	0.000290094	9.96e-05	0.000974863	0.000109714	0.000309268	0.000173371	8.6e-05	3.52e-05
meta_858	PG(16:0/16:0)	6.23e-05	8.05e-05	0.000179512	7.17e-05	5.37e-05	5.14e-05	0.000133701	8.71e-05	3.17e-05	4.04e-05	7.74e-05	8.24e-05	0.00021689	9.47e-05	9.73e-05	0.000132985	0.000106259	0.000113598	9.42e-05	7.8e-05	0.00010019	0.000152142	6.3e-05	8.18e-05	0.000113794	0.000137233	5.28e-05	0.00012348	0.000109084	6.55e-05	2.82e-05	2.48e-05	2.37e-05	3.01e-05	8.13e-05	1.25e-05	5.1e-05	2.75e-05	2.43e-05	3.12e-05	4e-05	2.63e-05	7.6e-05	4.32e-05	4.04e-05	4.69e-05	3.31e-05	1.68e-05
meta_1271	3-(Acetyloxy)-2-hydroxypropyl octadecanoate	0.00172633	0.00152433	0.00437065	0.00201111	0.0011761	0.00081392	0.00301565	0.00197933	0.000623329	0.000909966	0.00225822	0.00326128	0.00305647	0.00188681	0.00410604	0.00197533	0.00142153	0.000741823	0.00137616	0.00279126	0.00177979	0.00265222	0.000963658	0.00162041	0.0014171	0.00192332	0.00110332	0.0018486	0.00152164	0.00114142	0.000750188	0.000420643	0.000259398	0.000436619	0.000875523	0.000264319	0.0015318	0.000382569	0.000321733	0.000780465	0.000833275	0.000537144	0.0022408	0.000375984	0.00119951	0.000672355	0.000397275	0.000319597
meta_1579	TG(15:0/14:1(9Z)/18:4(6Z,9Z,12Z,15Z))	0.000872888	0.00134907	0.00377406	0.0016243	0.0010074	0.00139263	0.00285463	0.00177597	0.00054985	0.000786817	0.00198868	0.00165296	0.00261364	0.0017497	0.00334223	0.00192018	0.00146823	0.000739964	0.00158422	0.00212197	0.00126309	0.00213418	0.00105679	0.00156006	0.00162442	0.00171405	0.000852989	0.00161772	0.00150585	0.00103283	0.000731834	0.000275675	0.000509676	0.000388984	0.00113315	0.000115694	0.00134579	0.000289612	0.00028703	0.000735647	0.000845296	0.000521965	0.00200534	0.000386066	0.00106192	0.000608097	0.000448963	0.000228076
meta_1209	PG(18:0/22:4(7Z,10Z,13Z,16Z))	0.000337944	0.000539218	0.00159227	0.0004991	0.000400459	0.000371133	0.00110654	0.000633929	0.000267647	0.000391822	0.00105506	0.00071991	0.00103203	0.000710823	0.00137403	0.000714894	0.000424666	0.000304725	0.000698411	0.000788919	0.000556354	0.000739724	0.000422494	0.000612585	0.000675595	0.000644188	0.000284109	0.000583227	0.000614984	0.000354346	0.000318095	7.44e-05	0.000185553	0.000140124	0.000300522	6.74e-05	0.000481384	0.000101199	0.000156388	0.000281968	0.00034764	0.000168726	0.000581384	0.000172248	0.000365863	0.000227666	0.000145526	9.59e-05
meta_736	Garcinia acid	4.73e-06	6.02e-06	4.2e-06	5.6e-06	9.02e-06	1.56e-05	2.49e-06	7.28e-06	1.17e-05	3.01e-06	3.24e-06	1.05e-05	5.93e-06	6.53e-06	3.84e-06	9.86e-06	5.34e-06	5.48e-06	1.21e-05	5.39e-06	1.04e-05	5.27e-06	1.03e-05	8.12e-06	1.22e-05	5.62e-06	4.95e-06	7.77e-06	1.08e-05	7.29e-06	2.22e-06	5.36e-06	4.1e-06	4.58e-06	3.52e-06	3.58e-06	1.84e-06	3.18e-06	2.3e-06	1.94e-06	9.46e-07	1.7e-06	1.25e-06	2.98e-06	1.75e-06	3.34e-06	2.29e-06	3e-06
meta_1184	DG(22:0/18:4(6Z,9Z,12Z,15Z)/0:0)	0.000289859	0.00038625	0.000860181	0.000400698	0.000426864	0.00023346	0.00051441	0.000669465	0.000320798	0.000212522	0.000822426	0.000490327	0.000604363	0.000528339	0.000806965	0.00118626	0.000350907	0.000389974	0.000498097	0.000545927	0.000411647	0.000471497	0.00026672	0.000502022	0.000501732	0.000449557	0.000234338	0.000413456	0.000767051	0.000388024	0.000201309	0.000110091	0.000183267	0.000144967	0.000385707	0.00010767	0.000330202	0.000164165	0.000148062	0.000166473	0.000214738	0.000232077	0.000522563	0.00022926	0.000352179	0.000229963	0.000142822	8.31e-05
meta_564	PE(22:4(7Z,10Z,13Z,16Z)/22:5(4Z,7Z,10Z,13Z,16Z))	6.56e-05	8.83e-05	0.000126291	7.53e-05	4.62e-05	2.37e-05	0.000111279	5.88e-05	2.42e-05	5.32e-05	9.48e-05	0.000114668	7.78e-05	8.67e-05	0.00014876	7.75e-05	8.31e-05	4.2e-05	4.13e-05	9.71e-05	5.08e-05	4.6e-05	3.56e-05	7.74e-05	5.56e-05	8.82e-05	6.34e-05	9.91e-05	6.25e-05	6.16e-05	3.61e-05	2.31e-05	4.84e-06	2.7e-05	2.96e-05	1.17e-05	7.57e-05	2e-05	2.86e-06	3.34e-05	5.26e-05	3.44e-05	9.46e-05	2.93e-06	3.61e-05	3.09e-05	2.99e-05	6.9e-06
meta_1418	Oxybuprocaine	2.29e-05	1.63e-05	2.7e-05	1.12e-05	2.46e-05	2.51e-05	1.3e-05	1.8e-05	2.52e-05	7.81e-06	1.74e-05	1.95e-05	2.77e-05	1.92e-05	1.81e-05	1.15e-05	6.28e-06	1.3e-05	1.65e-05	6.52e-06	1.93e-05	9.38e-06	8.35e-06	9.76e-06	1.49e-05	1.05e-05	7.03e-06	1.39e-05	1.4e-05	1.29e-05	1.01e-05	1.33e-05	1.17e-05	1.26e-05	1.4e-05	1.27e-05	7.76e-06	7.57e-06	8.88e-06	7.22e-07	6.25e-06	9.55e-06	6.92e-06	9.49e-06	6.21e-06	6.69e-06	5.31e-06	7.72e-06
meta_1226	TG(18:3(6Z,9Z,12Z)/22:6(4Z,7Z,10Z,13Z,16Z,19Z)/22:6(4Z,7Z,10Z,13Z,16Z,19Z))	0.00102414	0.00153463	0.00463761	0.00191427	0.000563692	0.000393709	0.00284937	0.00206993	0.000264449	0.000699034	0.00257146	0.00109571	0.0022473	0.00164102	0.00385861	0.0023841	0.00114779	0.000519986	0.00138335	0.00213701	0.000809306	0.00238951	0.000772522	0.0022892	0.00193617	0.00161305	0.000424621	0.00164588	0.00176535	0.000961568	0.0003621	2.73e-05	0.000238307	4.64e-05	0.000767834	3.36e-05	0.00112822	8.61e-05	8.13e-05	0.000445902	0.000494071	0.000215636	0.00214868	0.000160646	0.000619113	0.000265512	0.000138286	2.91e-05
meta_806	Diphenylpyraline	0.000103467	0.000170811	0.000155079	0.000109399	7.61e-05	5.61e-05	5.89e-05	3.51e-05	0.000141559	0.000115611	0.000101804	4.93e-05	0.000119706	8.15e-05	9.47e-05	7.57e-05	0.000112068	8.92e-05	0.000415364	0.000101092	5.53e-05	5.28e-05	5.44e-05	7.28e-05	9.89e-05	0.000147448	5.07e-05	0.000169747	8.81e-05	0.000114377	2.6e-05	6.04e-06	3.3e-05	2.8e-05	8.31e-06	2.27e-05	3.02e-05	1.18e-05	7.11e-06	1.02e-05	7.92e-06	2.28e-05	2.42e-05	2.4e-05	2.34e-05	1.22e-05	3.19e-05	3.02e-05
meta_63	PE(22:1(13Z)/22:6(4Z,7Z,10Z,13Z,16Z,19Z))	5.3e-05	8.55e-05	0.000153947	8.91e-05	4.26e-05	2.67e-05	0.000124336	8.01e-05	1.79e-05	5.64e-05	0.000117856	0.000169494	8.7e-05	0.000101583	0.00017142	9.22e-05	9.09e-05	4.83e-05	5.58e-05	9.87e-05	4.58e-05	7.99e-05	5.73e-05	8.23e-05	6.1e-05	9.32e-05	7.64e-05	0.000105464	7.72e-05	6.14e-05	4.32e-05	2.95e-05	1e-05	2.5e-05	3.49e-05	8.42e-06	8.36e-05	2.02e-05	2.25e-06	4.03e-05	6.52e-05	3.86e-05	0.00012094	9.9e-07	3.72e-05	3.25e-05	2.66e-05	7.78e-06
meta_746	Cyclocalopin F	1.54e-05	1.2e-05	1.51e-05	5.66e-06	1.94e-06	1.42e-05	1.22e-05	1.08e-05	1.24e-05	6.47e-06	1.1e-05	5e-06	1.98e-05	1.26e-05	9.08e-06	8.9e-06	4.27e-06	1.5e-05	4e-06	7.38e-06	1.06e-05	1.87e-05	1.33e-05	3.6e-06	6.77e-06	1.08e-05	3.93e-06	7.89e-06	1.47e-05	7.79e-06	2.13e-06	8.6e-06	5.86e-06	1.91e-06	3.44e-06	5.37e-06	2.7e-06	2.98e-06	1.86e-06	4.63e-06	4.02e-06	1.38e-06	7.47e-06	4.44e-06	3.7e-06	3.88e-06	1.71e-06	4.28e-06
meta_1024	2-Hexylidenecyclopentanone	9.14e-06	1.6e-05	1.76e-05	1.36e-05	3.97e-05	3.03e-05	8.9e-06	2.51e-05	2.13e-05	8.54e-06	7.08e-06	2.67e-05	1.13e-05	2.22e-05	2.33e-05	2.6e-05	7.1e-06	8.01e-06	1.87e-05	1.51e-05	6.63e-06	8.89e-06	1.31e-05	1.49e-05	1.34e-05	7.83e-06	9.96e-06	1.69e-05	8.8e-06	9.99e-06	8.1e-07	2.26e-06	3.26e-06	6.08e-06	1.23e-05	5.52e-06	6.23e-06	2.67e-06	5.96e-06	2.65e-06	3.51e-06	4.29e-06	2.62e-06	6.23e-06	4.79e-07	5.36e-06	3.76e-06	4.56e-06
meta_1065	DG(22:4(7Z,10Z,13Z,16Z)/22:5(7Z,10Z,13Z,16Z,19Z)/0:0)	0.000448057	0.000484042	0.00134887	0.000632848	0.000525453	0.000389731	0.00173693	0.000558313	0.000235075	0.000386757	0.000646266	0.001265	0.00113654	0.000787736	0.00120638	0.00108731	0.000603037	0.000480935	0.000720149	0.000728551	0.000661548	0.000774076	0.000458805	0.000697415	0.000638932	0.000764484	0.000546205	0.000819283	0.000772564	0.000550676	0.000257856	0.000120335	0.00021145	0.000168893	0.000595126	8.1e-05	0.000428745	0.000146885	0.000133657	0.000422801	0.000380452	0.000337995	0.000797403	0.000314974	0.000373153	0.000295336	0.000150416	0.000105549
meta_1397	TG(18:4(6Z,9Z,12Z,15Z)/20:5(5Z,8Z,11Z,14Z,17Z)/20:5(5Z,8Z,11Z,14Z,17Z))	0.00114698	0.0017579	0.00512014	0.00240677	0.000980131	0.000825279	0.00322487	0.00263801	0.000597146	0.000861954	0.00282301	0.0020505	0.00291406	0.00201681	0.00446221	0.00246792	0.00103221	0.000794998	0.00172044	0.00251485	0.00124272	0.00300279	0.00106472	0.00258532	0.00251115	0.00178618	0.000523491	0.00172894	0.00162995	0.00106362	0.000728389	0.000152944	0.000455972	0.00023215	0.00082608	0.000163378	0.00156466	0.000260343	0.000261061	0.000700764	0.000833727	0.000408654	0.00273303	0.000266937	0.00113302	0.000649351	0.000540247	0.000142599
meta_296	(2S,4R)-p-Mentha-1(7),5-dien-2-ol	1.15e-06	2.04e-06	1.16e-06	1.14e-06	4.09e-06	1.84e-06	3.76e-07	2.79e-06	1.4e-06	6.07e-07	3.98e-12	1.56e-06	8.89e-07	1.56e-06	2.11e-06	2.33e-06	6.65e-07	2.12e-07	5.69e-07	1.08e-06	9.39e-08	2.51e-07	7.84e-07	1.27e-06	9.38e-07	1.59e-07	1.79e-07	1.13e-06	1.09e-06	1.47e-06	1.64e-10	0	0	0	5.46e-08	0	2.16e-07	4.02e-08	8.87e-08	0	0	1.03e-07	0	0	0	1.1e-07	0	3.22e-09
meta_669	SM(d18:0/22:2(13Z,16Z)(OH))	0.000320417	0.000511236	0.00169298	0.000765968	0.000425903	0.00039209	0.00111219	0.000832151	0.000224379	0.00031106	0.000909061	0.000558684	0.00110384	0.000669828	0.00143545	0.000780236	0.0004489	0.00025115	0.00063185	0.000852104	0.00049498	0.00101525	0.00039606	0.000642824	0.000675082	0.000681779	0.000235119	0.000586757	0.000549758	0.000340845	0.000296262	5.19e-05	0.000189432	0.00012597	0.000291179	3.45e-05	0.00054626	6.9e-05	0.000117763	0.000368468	0.000308374	0.000182232	0.00085647	0.00017863	0.000490475	0.000257862	0.000150414	7.3e-05
meta_1252	3-[(5-Methyl-2-furanyl)methyl]-1H-pyrrole	2.35e-06	3.06e-06	2.64e-06	4.66e-06	3.43e-06	2.61e-07	2.6e-06	1.32e-06	3.55e-06	9.72e-07	3.09e-06	7.52e-06	3.5e-06	2.64e-06	1.01e-06	6.39e-06	4.5e-06	2.18e-06	3.7e-06	3.72e-06	2.36e-06	1.33e-06	1.96e-06	4.33e-06	7.3e-06	4.25e-06	3.94e-06	4.34e-06	3.89e-06	1.31e-06	1.28e-06	2.6e-06	3e-07	3.38e-06	0	0	1.05e-06	3.99e-07	6.67e-07	0	1.99e-06	3.25e-06	0	7.29e-07	9.09e-07	1.26e-06	3.02e-07	6.13e-07
meta_1392	alpha-Chaconine	0.000207878	0.000200492	0.000947445	0.000238795	0.000108549	3.3e-05	0.000380688	0.000200069	0.000122958	9.99e-05	0.000277968	0.000230847	0.000378449	0.000289978	0.000518603	0.000377563	0.000139264	0.000177669	0.000129177	0.000324531	0.000111206	0.000287704	0.000105275	0.000212617	0.000149159	0.000321457	5.43e-05	0.000237485	0.00025027	0.000110836	4.15e-05	2.77e-06	1.9e-05	1.26e-05	7.9e-05	0	0.000113579	2.15e-05	1.62e-06	3.67e-05	4.54e-05	1.01e-05	0.000234222	5.14e-05	4.74e-05	4.56e-05	1.34e-05	9.56e-06
meta_1570	3-Methylcyclopentene	5.77e-06	9.02e-06	9.6e-06	8.9e-06	2.44e-05	1.84e-05	5.05e-06	1.48e-05	1.25e-05	5.15e-06	3.21e-06	1.63e-05	8.26e-06	1.28e-05	1.21e-05	1.41e-05	3.56e-06	4.17e-06	9.54e-06	8.27e-06	3.25e-06	5.09e-06	7.41e-06	8.92e-06	7.84e-06	3.49e-06	5.45e-06	1.05e-05	4.23e-06	6.25e-06	1.08e-07	8.63e-08	1.23e-06	3.47e-06	7.76e-06	2.53e-06	3.74e-06	1.01e-06	3.1e-06	9.69e-07	2.08e-06	1.73e-06	1.95e-07	3.46e-06	2.81e-08	4.23e-06	1.95e-06	2.72e-06
meta_1557	PE(DiMe(11,5)/DiMe(13,5))	3.01e-05	8.93e-05	0.000102509	3.29e-05	1.53e-06	5.96e-06	5.72e-05	1.59e-05	1.67e-05	6.32e-05	3.98e-05	6.92e-05	5.69e-05	4.77e-05	8.41e-05	2.96e-05	6.04e-05	4.35e-05	2.52e-05	4.47e-05	1.85e-05	1.99e-05	1.31e-05	5.58e-05	1.27e-05	4.28e-05	5.26e-05	3.16e-05	1.16e-05	1.21e-05	4.26e-06	9.58e-07	1.64e-06	6.46e-07	6.62e-06	3.37e-06	3.15e-05	2.2e-06	2.24e-06	1.57e-05	1.69e-05	1.57e-05	5.48e-05	1.73e-05	6.59e-06	1.09e-05	7.15e-06	5.39e-06
meta_439	LysoPC(22:0)	0.000826242	0.000830313	0.00103736	0.000682862	0.000458157	0.000241236	0.000330608	0.000384073	0.00122266	0.000517047	0.000816623	0.000336742	0.000900269	0.000421027	0.000964639	0.000712018	0.000539928	0.000559576	0.00164851	0.000676362	0.000433845	0.000303432	0.000404699	0.000479128	0.000660178	0.000661334	0.000258677	0.00116857	0.000728574	0.000514766	0.00021802	8.41e-05	0.000224636	0.000246848	0.000117437	0.000171502	0.000250068	0.000162636	6.08e-05	0.000152972	0.000437121	0.000172308	0.000446719	0.000335627	0.00025613	0.000182021	0.00054698	0.000890282
meta_867	1-(3-Methylbutyl)-cyclopentene	6.42e-05	4.37e-05	6.72e-05	3.25e-05	2.78e-05	7.99e-06	3.44e-05	1.26e-05	1.11e-05	3.55e-05	3.92e-05	2.04e-05	5.44e-05	4.69e-05	6.2e-05	6.07e-05	3.55e-05	1.25e-05	5.97e-05	4.64e-05	2.8e-05	2.55e-05	2.36e-05	3.88e-05	1.7e-05	3.7e-05	0.000100595	0.000137891	4.76e-05	3.24e-05	3.59e-06	2.09e-06	2.94e-06	1.83e-06	3.85e-06	7.03e-06	2.83e-05	2.45e-06	4.99e-06	9.55e-06	1.7e-05	1.57e-05	5.14e-05	1.23e-05	4.26e-06	1.12e-05	5.83e-06	1.17e-05
meta_576	L-Menthyl (R,S)-3-hydroxybutyrate	2.26e-05	2.34e-05	3.82e-05	2.65e-05	1.62e-05	9.2e-06	2.6e-05	2.07e-05	1.03e-05	1.89e-05	1.93e-05	1.12e-05	2.97e-05	2.11e-05	2.63e-05	2.88e-05	2.06e-05	1.53e-05	2.15e-05	3.07e-05	1.81e-05	2.41e-05	1.63e-05	1.16e-05	1.67e-05	2.52e-05	5.5e-05	2.46e-05	4.88e-05	2.76e-05	1.57e-05	6.72e-06	1.92e-05	5.87e-06	4.88e-05	2.92e-06	1.38e-05	8.13e-06	8.87e-07	5.68e-06	9.12e-06	6.09e-06	1.56e-05	6.11e-06	6.12e-06	9.49e-06	5.59e-06	3.03e-06
meta_80	(3S,7E,9R)-4,7-Megastigmadiene-3,9-diol 9-[apiosyl-(1->6)-glucoside]	0.000137099	6.72e-05	1.15e-05	0.0001411	0.000125363	9.29e-06	8e-05	1.76e-05	8.73e-05	0.000253821	4.88e-05	7.03e-05	0.000163678	8.53e-05	4.8e-05	2.28e-05	4.97e-05	4.92e-05	1.83e-05	1.72e-05	6.23e-05	8.05e-05	4.28e-05	3.04e-05	3.14e-05	7.82e-05	0.000166958	4.2e-05	0.000111829	8.11e-05	1.17e-06	6.25e-06	1.5e-05	1.69e-05	7.07e-07	1.53e-07	4.41e-06	2.05e-05	1.11e-05	1.44e-05	5.1e-05	1.13e-05	9.55e-06	1.44e-06	3.27e-06	1.83e-06	7.52e-06	8.2e-06
meta_843	20a-Dihydroprogesterone	0.000451228	0.000454867	0.00149223	0.000800842	0.000289722	0.000282995	0.00111408	0.00087126	0.000233383	0.00022745	0.000730174	0.000419308	0.000849385	0.00055813	0.00081636	0.000835624	0.000472896	0.000263293	0.000536947	0.000658801	0.000429875	0.000578798	0.000423654	0.000530189	0.000876957	0.000792441	0.000337211	0.000655042	0.000623209	0.000400355	0.000285221	0.000246448	0.000192706	0.000217574	0.000299506	0.000158027	0.000405656	0.000216556	0.000100791	0.000231659	0.000312257	0.000241329	0.000653907	0.000245535	0.00030692	0.000213003	0.000283924	0.000167201
meta_1170	Spirolide F	0.000267787	0.000377841	0.000886047	0.000531075	0.00043546	0.000236237	0.00150527	0.000431901	0.000347805	0.000274439	0.000434083	0.00107379	0.000641813	0.000541601	0.000772719	0.0008416	0.000359219	0.000235768	0.000436966	0.000519414	0.000414748	0.000502704	0.000275542	0.000581003	0.000451084	0.000459438	0.000327579	0.000455589	0.000497546	0.00119832	0.000183681	6.84e-05	0.000147962	0.000149502	0.000352528	6.58e-05	0.00029053	0.000102799	0.000100753	0.000262034	0.000228406	0.000318964	0.000472988	0.00016172	0.000284037	0.000313093	0.00010751	6.25e-05
meta_1470	17,23-Epoxy-29-hydroxy-27-norlanost-8-ene-3,15,24-trione	1.7e-05	7.39e-05	5.29e-05	6.69e-05	3.28e-05	4.91e-05	3.13e-05	2.03e-05	0.000104139	3.52e-05	1.98e-05	5.4e-05	5.13e-05	0.000113751	3.54e-05	4.17e-05	3.49e-05	6.16e-05	8.55e-05	3.43e-05	3.5e-05	1.41e-05	6.74e-05	6.96e-05	1.56e-05	4.48e-05	3.14e-05	2.09e-05	4.65e-05	2.26e-05	1.99e-06	3.78e-05	1.29e-05	7.98e-06	8.95e-06	3.74e-05	6.52e-06	5.83e-06	4.02e-05	1.76e-05	1.47e-06	4.5e-06	2.45e-05	6.4e-05	1.01e-05	8.54e-06	3.11e-05	3.26e-05
meta_587	(3beta,5alpha,9alpha,22E,24R)-3,5,9-Trihydroxy-23-methylergosta-7,22-dien-6-one	1.95e-05	3.24e-05	7.74e-05	5.19e-05	6.6e-06	1e-05	3.44e-05	1.24e-05	8.82e-06	8.69e-06	1.84e-05	3.74e-05	5.31e-05	1.68e-05	5.83e-05	3.95e-05	1.49e-05	1.5e-05	1.44e-05	4.05e-05	6.65e-06	2.4e-05	9.66e-06	3.32e-05	3.18e-05	2.84e-05	1.31e-05	2.38e-05	1.74e-05	2.02e-05	3.66e-06	9.18e-07	9.85e-06	1.8e-06	3.87e-06	9.47e-07	1.99e-05	4.64e-06	0	3.1e-06	6.14e-06	3.63e-06	3.7e-05	6.28e-07	2.8e-06	1.64e-05	3.62e-06	1.82e-06
meta_294	Heteroxanthin	0.00184236	0.00321265	0.00408015	0.00227557	0.00248211	0.00124032	0.00173934	0.00102652	0.002723	0.00264036	0.00269725	0.00209705	0.00292112	0.0017452	0.00162484	0.00198392	0.00173028	0.00158464	0.00914788	0.00247275	0.00160612	0.00188605	0.00146485	0.00251884	0.00286575	0.00432415	0.00119482	0.00305497	0.00208409	0.00197286	0.000865585	0.000519088	0.000774949	0.000878114	0.000653982	0.000611731	0.00089992	0.000538979	0.000520709	0.000639909	0.000850991	0.000493221	0.00149993	0.00075711	0.00082928	0.000749504	0.000951063	0.000583226
meta_538	Tetradecanoylcarnitine	1.56e-05	9.27e-06	5.58e-05	3.38e-05	9.7e-06	5.25e-06	2.52e-05	4.49e-05	5.27e-06	3.94e-06	2.36e-05	2.93e-06	4.79e-05	8.62e-06	3.15e-05	9.13e-06	3.73e-06	5.8e-06	1.82e-05	2e-05	5.79e-06	1.93e-05	1.94e-06	1.6e-05	3.92e-05	2.41e-05	4.73e-06	1.34e-05	7.5e-06	4.27e-06	7.55e-07	8.54e-07	1.02e-06	9.99e-07	2.04e-07	1.75e-06	1.71e-06	6.82e-07	1.09e-07	4.82e-06	3.38e-07	4.92e-07	7.07e-06	0	8.18e-06	1.17e-06	8.69e-07	4.04e-07
meta_1406	Trihexosylceramide (d18:1/12:0)	4.43e-05	0.000154229	0.000307619	0.00025466	1.69e-05	2.09e-05	0.000186709	6.46e-05	7.08e-05	6.84e-05	9.23e-05	5.4e-05	0.000251878	0.000302382	0.000160925	9.48e-05	0.000114034	0.0001171	0.00010901	0.000154167	6.54e-05	8.92e-05	0.000180777	0.000126156	4.74e-05	0.000165965	5.7e-05	9.37e-05	0.000111222	2.75e-05	2.57e-05	9.36e-06	1.88e-05	2.38e-06	2.57e-05	1.15e-05	2.18e-05	7.91e-06	1.32e-05	4.11e-05	1.19e-05	1.5e-05	0.000156261	3.17e-05	7.98e-05	3.92e-05	4.15e-05	3.45e-06
meta_121	1-Tridecene	2.8e-05	3.22e-05	5.1e-05	2.86e-05	8.11e-05	1.45e-05	4.14e-05	2.35e-05	4.06e-05	2.56e-05	3.28e-05	3.18e-05	3.61e-05	3.74e-05	8.56e-05	5.21e-05	3.57e-05	2.32e-05	2.81e-05	6.13e-05	3.99e-05	3.02e-05	3.51e-05	8.63e-05	4.85e-05	3.52e-05	3.98e-05	5.83e-05	5.8e-05	3.77e-05	8.85e-06	1.04e-05	1.15e-05	1.01e-05	8.22e-06	5.51e-06	2.84e-05	1.16e-05	3.7e-05	1.51e-05	2.46e-05	2.43e-05	3.09e-05	1.07e-05	1.39e-05	1.82e-05	1.25e-05	6.82e-06
meta_991	DG(20:4(5Z,8Z,11Z,14Z)/22:6(4Z,7Z,10Z,13Z,16Z,19Z)/0:0)	0.00197439	0.00224073	0.0064522	0.00317081	0.00163496	0.00209503	0.00400595	0.00469921	0.0010343	0.00110243	0.00319763	0.00174916	0.00828416	0.00251991	0.00387786	0.00377638	0.00457624	0.00273778	0.00429365	0.00214667	0.00289677	0.00846434	0.00228821	0.0041544	0.00764872	0.00521327	0.00113506	0.00251047	0.00351343	0.00249271	0.00110866	0.000556736	0.00117882	0.000838216	0.0018456	0.000753414	0.0014872	0.000952941	0.00108623	0.00145446	0.0012092	0.000766199	0.00221421	0.00106515	0.00180873	0.00159006	0.00165424	0.000607933
meta_851	(Z)-9-Cycloheptadecen-1-one	5.34e-06	6.72e-06	1.23e-05	5.63e-06	1.23e-05	1.07e-05	1.53e-07	8.17e-06	1.25e-05	3.64e-06	1.34e-06	2.88e-06	1.2e-06	7.94e-06	2.12e-06	8.06e-06	3.63e-06	5.53e-06	1.46e-05	7.9e-07	7.99e-06	1.28e-06	2.27e-05	3.94e-06	6.98e-06	2.48e-07	1.94e-06	5.38e-06	5.45e-06	7.39e-06	1.39e-07	0	1.18e-06	0	5.07e-06	2.78e-07	0	2.86e-06	4.32e-07	8.78e-07	0	0	0	7.39e-07	6.9e-07	2.76e-06	6.87e-07	0
meta_1421	Ampeloside Bf1	3.93e-06	2.77e-06	4.22e-07	3.27e-06	7.58e-06	1.14e-06	4.9e-06	2.92e-06	2.67e-06	4.23e-06	5.09e-07	1.63e-06	6.69e-06	8.76e-06	6.69e-06	4.27e-07	1.28e-06	2.06e-06	4.91e-07	1.79e-07	4.88e-07	2.94e-06	7.13e-07	2.96e-07	0	4.48e-07	1.02e-05	3.86e-06	6.5e-06	1.68e-06	0	0	0	0	0	0	0	0	0	2.1e-07	3.09e-07	0	0	0	0	0	0	0
meta_1567	Tsugaric acid B	2.28e-05	4.34e-05	0.000153382	7.48e-05	1.2e-05	1.46e-06	0.000128697	5.64e-05	1.82e-06	2.46e-05	9.66e-05	1.4e-05	9.37e-05	4.55e-05	0.0001599	8.87e-05	2.4e-05	9.23e-06	2.27e-05	8.05e-05	1.55e-05	0.000110967	1.24e-05	7.56e-05	3.85e-05	4.69e-05	7.54e-06	4.12e-05	2.19e-05	1.96e-05	1.66e-06	0	0	8.3e-07	2.28e-06	0	2.05e-05	2.28e-07	0	5.66e-06	5.64e-06	3.43e-07	6.57e-05	0	2.73e-06	7.34e-07	0	0
meta_1376	Homodihydrojasmone	1.21e-05	1.6e-05	2.36e-05	1.23e-05	2.7e-05	2.37e-05	2.33e-06	2.06e-05	2.77e-05	9.09e-06	6.1e-06	9.82e-06	1.09e-05	1.84e-05	8.51e-06	1.99e-05	8.78e-06	1.28e-05	3.34e-05	6.22e-06	1.67e-05	5.26e-06	4.88e-05	1.06e-05	1.82e-05	5.49e-06	8.07e-06	1.44e-05	1.84e-05	1.89e-05	3.04e-06	4.31e-06	7.41e-06	1.84e-06	1.34e-05	2.77e-06	2.56e-06	1.03e-05	5.1e-06	4.29e-06	5.17e-07	1.49e-06	1.88e-06	8.45e-06	5.19e-06	9.52e-06	7.92e-06	1.89e-06
meta_1520	Ginsenoyne D	7.16e-06	1.4e-05	3.34e-05	1.36e-05	5.69e-06	2.52e-06	1.86e-05	5.63e-06	3.79e-06	1.16e-05	1.14e-05	5.93e-06	1.65e-05	1.56e-05	2.47e-05	2.16e-05	1.81e-05	1.06e-05	8.12e-06	1.99e-05	4.73e-06	1.7e-05	6.45e-06	1.56e-05	1.1e-05	1.51e-05	1.15e-05	1.93e-05	2.26e-05	1.31e-05	5.19e-06	2.61e-07	3.27e-06	1.23e-06	2.65e-05	3.35e-07	3.63e-06	1.98e-07	2.35e-06	6.08e-06	4.44e-06	6e-07	1.64e-05	1.37e-06	1.26e-05	9.81e-06	2.56e-06	6.54e-06
meta_1281	Methyl 3-oxo-12-oleanen-28-oate	1.99e-05	2.95e-05	7.71e-05	2.38e-05	1.32e-05	6.81e-06	6.95e-05	3.58e-05	4.92e-06	1.35e-05	4.25e-05	2.31e-05	5.96e-05	3.51e-05	5.12e-05	7.07e-05	7.37e-05	1.07e-05	2.9e-05	3.78e-05	2.13e-05	5.2e-05	1.49e-05	5.05e-05	3.58e-05	3.91e-05	3.37e-05	3.61e-05	2.44e-05	3.63e-05	2.22e-06	0	1.14e-05	1.11e-06	5.47e-05	3.1e-07	1.37e-05	3.67e-06	6.01e-07	2.76e-06	2.74e-05	4.64e-07	7.06e-05	9.16e-07	6.42e-06	8.65e-06	5.3e-06	3.34e-07
meta_838	Docosadienoate (22:2n6)	0.000353184	0.000593772	0.000781242	0.000353781	0.000799889	0.000663193	0.000102195	0.000586932	0.00125015	0.00035156	0.000189924	0.000348686	0.000396858	0.000651478	0.00043907	0.00104368	0.00100025	0.000380066	0.00107292	0.000217533	0.00061716	0.00024413	0.0010585	0.00040147	0.000678841	0.000175483	0.000498127	0.000519821	0.00190511	0.000501549	0.000127616	0.0001392	0.000206681	0.000110285	0.000422735	0.000155219	0.000151185	0.000381679	0.000176254	0.000177663	5.81e-05	7.9e-05	0.000115881	0.000267581	0.000256242	0.000302669	0.000263617	0.000102253
meta_24	Asparaginyl-Proline	5.16e-07	5.42e-06	3.6e-06	0	9.17e-07	1.01e-06	1.35e-06	1.24e-06	5.5e-07	9.58e-07	9.05e-07	1.59e-06	1.4e-06	2.63e-06	2.51e-06	2.95e-06	7.84e-07	1.13e-06	0	2.95e-06	6.14e-07	2.09e-07	1.28e-07	1.63e-06	5e-06	4.64e-07	2.25e-07	1.17e-06	1.31e-06	1.21e-06	0	2.78e-07	0	0	0	0	8.57e-07	0	0	2.68e-07	1.97e-07	2.53e-07	0	0	0	1.72e-07	0	0
meta_88	Alpha-Linoleoylcholine	2.04e-06	5.48e-06	3.55e-06	5.93e-07	3.14e-06	3.38e-06	8.1e-07	1.62e-06	4.15e-06	7.4e-07	3.02e-06	2.71e-06	3.72e-06	2.84e-06	2.69e-06	3.31e-06	1.65e-06	1.44e-06	4.11e-06	1.32e-06	1.3e-06	5.02e-07	1.7e-06	3.59e-06	4.79e-06	1.19e-06	5.48e-06	4e-06	1.7e-06	1.64e-06	4.12e-07	2.48e-06	2.95e-07	1.74e-06	8.48e-07	1.4e-06	1.84e-06	5.61e-07	2e-06	1.12e-06	2.72e-06	1.1e-06	1.24e-06	1.11e-06	1.53e-06	1.59e-06	4.31e-07	6.98e-07
meta_1155	PE(18:2(9Z,12Z)/22:2(13Z,16Z))	8.08e-05	6.56e-05	0.000109954	6.34e-05	5.98e-05	8.81e-06	5.97e-05	5.99e-05	1.53e-05	6.08e-05	5.38e-05	0.000159772	0.000125862	7.63e-05	9.71e-05	7.19e-05	0.000101047	4.07e-05	2.74e-05	5.17e-05	3.94e-05	8.92e-05	4.41e-05	3.14e-05	3.87e-05	0.000100421	4.87e-05	0.00011802	7.02e-05	6.22e-05	7.85e-05	3.85e-06	3.84e-05	6.84e-06	9.36e-05	2.88e-05	3.79e-05	5.72e-05	6.24e-06	2.5e-05	1.84e-05	1.72e-05	6.06e-05	2.14e-06	9.21e-06	1.04e-05	3.42e-05	8.79e-06
meta_1282	35S-Methylokadaic acid 7-hexadecanoate	4.44e-05	0.000159428	0.000509441	0.000101656	4.54e-05	9.81e-06	0.000374324	0.000117293	8.1e-06	6.98e-05	0.000237857	4.32e-05	0.000182406	0.000153185	0.000326011	0.000182504	6.61e-05	3.39e-05	8.87e-05	0.000167642	5.63e-05	0.000186552	3.5e-05	0.000180794	7.97e-05	0.000126554	1.41e-05	0.000109884	7.38e-05	4.85e-05	5.58e-05	2.17e-06	2.68e-06	2.27e-07	9.43e-06	0	8.72e-05	6.7e-07	7.4e-07	1.87e-05	1.97e-05	9.04e-07	0.000160848	0	2.6e-05	9.31e-06	1.18e-06	9.15e-07
meta_160	Avocadienofuran	2.61e-05	4.29e-05	5.84e-05	5.13e-05	6.26e-05	2.32e-05	4.72e-05	3.91e-05	2.93e-05	4.02e-05	3.03e-05	5.05e-05	3.81e-05	3.4e-05	4.93e-05	0.000104924	4.56e-05	2.65e-05	2e-05	8.24e-05	2.5e-05	4.78e-05	3.05e-05	3.85e-05	3.17e-05	6e-05	4.13e-05	4.02e-05	8.98e-05	5.74e-05	3.14e-05	1.45e-05	3.74e-05	7.11e-06	0.000107915	8.99e-06	2.12e-05	5.96e-05	7.67e-06	1.69e-05	1.48e-05	2.27e-05	2.44e-05	4.1e-06	1.37e-05	3.09e-05	7.8e-06	4.65e-06
meta_1280	Montecristin	0.00438969	0.00348601	0.015163	0.00881451	0.00409447	0.00220177	0.00755282	0.00831451	0.00192034	0.00184819	0.00543464	0.00408072	0.00944627	0.00435723	0.00628881	0.00625645	0.00571568	0.00225287	0.00503536	0.00592945	0.0035222	0.00681792	0.00404844	0.00482241	0.00832715	0.00797562	0.00256595	0.00377938	0.00517439	0.00311693	0.00266946	0.00141548	0.00165269	0.00163186	0.00362382	0.00167979	0.00328752	0.00201509	0.00102148	0.00312102	0.00264836	0.00159757	0.00874959	0.00165577	0.00435888	0.00199554	0.00372686	0.000854877
meta_285	Isopentenyl acetate	7.01e-06	1.57e-06	7.65e-06	5.97e-06	1.24e-06	0	4.41e-06	2.15e-06	1.39e-07	5.12e-06	4.84e-06	8.08e-07	9.94e-06	6.49e-06	4.18e-06	4.07e-06	3.55e-06	9.88e-07	2.06e-06	3.44e-06	6.53e-06	5.81e-06	1.63e-06	2.74e-06	1.05e-06	3.83e-06	7.8e-06	2.07e-05	5.43e-06	1.79e-06	0	1.58e-07	4.4e-07	2.05e-07	7.29e-07	0	6.76e-07	0	5.6e-07	5.11e-07	1.5e-06	3.84e-07	4.27e-06	6.66e-07	8.23e-07	3.19e-07	0	0
meta_972	Glutaminyl-Glutamate	4.18e-06	4.76e-06	1.26e-06	1.14e-06	1.16e-07	4.32e-07	2.29e-06	9.82e-07	1.24e-06	3.34e-06	3.38e-06	3.46e-06	3.5e-06	1.12e-06	1.97e-06	2.23e-07	3.83e-06	1.34e-06	1.03e-05	3.37e-07	1.27e-06	1.58e-06	9.55e-07	6.91e-07	1.67e-07	4.47e-06	3.65e-07	3.47e-06	3.76e-07	4.89e-07	0	0	0	1.01e-07	0	0	6.9e-09	2.04e-07	0	8.98e-08	3.65e-07	5.95e-07	6.81e-07	0	2.7e-08	2.33e-07	9.84e-07	0
meta_320	Dihydro-5-propyl-2(3H)-furanone	5.42e-06	5.96e-06	1.33e-05	3.82e-06	2.67e-06	1.12e-05	3.7e-06	3.03e-06	1.14e-06	3.7e-06	3.57e-06	1.8e-06	4.51e-06	5.35e-06	3.95e-06	3.56e-06	4.38e-06	5.34e-06	7.14e-07	3.91e-06	3.06e-06	4.24e-06	5.82e-06	3.28e-06	2.33e-06	9.04e-06	3.85e-06	5.65e-06	6.29e-06	3.15e-06	4.81e-06	9.19e-07	2.24e-07	2.21e-06	4.51e-06	5.6e-07	2.63e-06	8.99e-07	1.1e-06	2.12e-06	2.6e-06	1.42e-06	2.38e-06	2.36e-06	1.89e-06	1.57e-06	2.37e-06	1.82e-06
meta_1609	N1-Acetylspermidine	5.97e-05	7.16e-05	9.06e-05	5.67e-05	8.72e-05	2.02e-05	6.46e-05	2.94e-05	5.23e-05	2.35e-05	2.71e-05	3.7e-05	3.24e-05	3.4e-05	5.18e-05	5.99e-05	2e-05	1.87e-05	3.43e-05	5.9e-05	1.49e-05	2.56e-05	7.58e-05	7.14e-05	7.96e-05	2.83e-05	5.69e-05	8.65e-05	8.71e-05	1.83e-05	3.63e-05	7.7e-05	1.19e-05	2.44e-05	6.95e-06	4.3e-06	5.87e-05	3.85e-06	2.46e-05	1.31e-05	2.62e-05	3.6e-05	4.09e-05	7.87e-06	1.66e-05	1.54e-05	3.72e-05	5.26e-06
meta_697	Colistin	5.16e-06	1.8e-05	5.56e-05	7.63e-06	3.15e-07	2.49e-06	3.32e-05	1.25e-05	0	2.9e-06	1.58e-05	2.79e-05	1.86e-05	1.45e-05	6.03e-05	2.81e-05	4.37e-06	2.94e-06	5.79e-06	2.21e-05	4.48e-06	1.83e-05	3.97e-06	1.29e-05	7.68e-06	1.16e-05	2.68e-06	2.58e-05	5.51e-06	8.56e-07	7.85e-07	0	4.71e-07	0	0	0	1.35e-05	0	0	1.22e-06	2.79e-07	0	6.74e-06	0	1.02e-06	1.44e-06	0	0
meta_424	3,4-Dihydro-4-[(5-methyl-2-furanyl)methylene]-2H-pyrrole	1.28e-05	2.68e-05	4.94e-05	9.96e-06	1.71e-06	1.51e-05	1.51e-05	7.29e-06	7.56e-06	9.65e-06	2.14e-05	1.88e-05	3.16e-05	1.34e-05	3.71e-05	1.65e-05	1e-05	1.76e-05	1.55e-05	3.15e-05	2.45e-05	1.56e-05	1.09e-05	2.5e-06	2.25e-05	1.72e-05	5e-06	1.51e-05	1.37e-05	1.49e-05	1.56e-06	1.18e-05	5.38e-06	6.04e-06	4.83e-06	4.47e-06	1.21e-05	8.08e-06	2.4e-06	4.9e-06	9.79e-06	7.99e-06	1.6e-05	9.86e-06	5.24e-06	6.87e-06	6.46e-06	7.51e-06
meta_856	Citronellyl anthranilate	0.00323059	0.00427838	0.00338584	0.00316703	0.00298698	0.00228491	0.000707529	0.00408592	0.00528002	0.00173545	0.00214199	0.00171114	0.0016804	0.00155707	0.00235539	0.00349975	0.00265913	0.00312517	0.0106292	0.00249905	0.00133751	0.000602393	0.000721456	0.00132421	0.00256117	0.00190745	0.000757351	0.00406077	0.00132587	0.00459293	0.000957715	0.000513677	0.00266926	0.00153293	0.00127115	0.00137515	0.00152331	0.00127254	0.000107483	0.000208121	0.000270196	0.000973195	0.000346625	0.000853066	0.000699268	0.000927027	0.00296084	0.000554059
meta_98	5alpha-Pregnan-20alpha-ol-3-one	0.000138582	0.000147256	0.000312121	0.000136447	0.000193282	0.000364983	7.7e-05	0.000253619	0.000214652	4.25e-05	0.000559595	6.46e-05	0.000150955	6.57e-05	0.000266246	0.000431842	0.000143465	0.000236116	0.000409707	0.000152251	7.52e-05	0.000111216	7.35e-05	0.000104989	0.000189353	0.000107937	3.59e-05	0.000102605	0.000105853	0.000289786	8.51e-05	3.15e-05	0.000229735	4.64e-05	0.000118522	7.48e-05	9.07e-05	0.000112426	3.82e-05	5.17e-05	3.27e-05	7.69e-05	2.66e-05	0.000106129	4.51e-05	7.96e-05	6.61e-05	4.97e-05
meta_1215	L-Urobilinogen	0.000420659	0.000256364	0.000165187	0.000873233	0.000154715	5.45e-05	0.000310645	0.000210688	0.00011843	0.000691798	0.000285349	0.000793749	0.000485597	0.000132794	0.000382557	0.000105933	0.000184037	0.000174452	0.000297408	0.000306495	0.000251188	0.00035832	0.000251855	0.000170762	0.00052669	0.000398045	0.000860141	0.000690275	0.000257006	0.000224817	9.78e-05	4.15e-05	6.57e-05	0.000251997	6.28e-05	3.03e-05	0.000190118	0.000371914	1.31e-05	7.14e-05	0.000382913	0.0002103	0.000289389	9.02e-05	9.82e-05	2.58e-05	0.000106655	4.31e-05
meta_1562	cis-Uvariamicin IB	0.00620332	0.00520616	0.0238197	0.0100713	0.00389497	0.00384961	0.0131723	0.0104926	0.00305352	0.00331405	0.00912632	0.00367235	0.0166664	0.00624436	0.00864454	0.0093398	0.0062946	0.00380437	0.00940984	0.00732854	0.00547117	0.0136163	0.00531115	0.00987881	0.0203284	0.0107253	0.00309952	0.00625466	0.00674552	0.00554267	0.00473035	0.001811	0.00286704	0.00206047	0.00412282	0.00184636	0.00463825	0.00255096	0.00186415	0.00520738	0.0027659	0.00224733	0.00987053	0.00204839	0.00629877	0.00346436	0.00612691	0.00166607
meta_206	1-(13Z,16Z-docosadienoyl)-glycero-3-phosphate	2.8e-06	1.71e-05	6.83e-06	2.75e-06	1.97e-05	2.39e-06	0	4.74e-06	1.84e-05	7.63e-06	1.06e-06	2.24e-06	0	3.48e-06	3.12e-06	1.09e-05	9.07e-06	2.42e-06	4.5e-06	3.42e-06	2.16e-06	0	2.04e-06	4.86e-06	3.74e-06	2.39e-06	1.49e-05	3.49e-06	4.07e-06	3.44e-06	0	0	9.12e-07	0	0	0	1.78e-06	5.54e-07	1.83e-07	0	2.3e-07	3.36e-06	0	0	0	0	1.6e-06	0
meta_1506	Exaltolide	2.72e-05	3.38e-05	5.09e-05	2.54e-05	5.93e-05	4.89e-05	4.01e-06	4.58e-05	6.64e-05	2.15e-05	9.8e-06	1.99e-05	1.9e-05	4.37e-05	1.43e-05	3.99e-05	1.74e-05	2.93e-05	7.24e-05	1.11e-05	3.81e-05	1.31e-05	0.000116406	2.14e-05	3.82e-05	9.29e-06	1.68e-05	3.25e-05	3.79e-05	3.86e-05	8.33e-06	1.02e-05	1.94e-05	6.48e-06	3.12e-05	9.52e-06	7.86e-06	2.52e-05	1.15e-05	9.88e-06	2.76e-06	4.65e-06	5.09e-06	1.8e-05	1.39e-05	2.23e-05	1.75e-05	6.13e-06
meta_1613	Ethanolamine	2.36e-06	3.81e-06	1.99e-06	2.31e-06	8.4e-06	1.35e-05	1.84e-06	4.87e-06	9.68e-06	1.49e-06	1.6e-06	5.21e-06	2.31e-06	2.37e-06	2.2e-06	6.11e-06	2.11e-06	2.35e-06	4.62e-06	2.38e-06	5.01e-06	1.94e-06	4.53e-06	3.84e-06	5.86e-06	1.54e-06	1.76e-06	3.44e-06	3.41e-06	4.84e-06	2.73e-06	2.14e-06	3.01e-06	4.34e-06	2.49e-06	4.28e-06	1.33e-06	1.16e-06	2.97e-06	9.86e-07	7.06e-07	4.81e-07	6.83e-07	1.66e-06	7.9e-07	9.65e-07	1.41e-06	1.48e-06
meta_1472	1-(5Z,8Z,11Z,14Z-eicosatetraenoyl)-sn-glycero-3-phosphate	1.14e-05	2.79e-05	1.99e-05	2.42e-05	1.66e-06	1.13e-05	2.34e-05	1.07e-05	7.11e-06	1.08e-05	4.06e-05	3.41e-05	1.35e-05	3.26e-05	2.08e-05	2.94e-05	2.74e-05	2.62e-05	9.38e-06	4e-05	3.8e-06	3.06e-05	1.1e-05	4.94e-05	9.83e-05	3.86e-05	1.02e-05	3.08e-06	3.25e-06	4.75e-05	2.61e-06	1.92e-06	3.71e-06	6.37e-07	2e-06	1.75e-06	6.44e-06	0	3.78e-07	9.64e-07	4.68e-06	3.67e-06	1.38e-05	3.06e-05	8.42e-06	6.03e-06	1.1e-06	2.83e-06
meta_942	DG(18:3(6Z,9Z,12Z)/22:6(4Z,7Z,10Z,13Z,16Z,19Z)/0:0)	0.000331914	0.000190597	0.000595562	0.000270587	0.000202809	0.000158754	0.000563801	0.000303259	0.000105943	0.000338861	0.000497631	0.000286238	0.000603059	0.000504354	0.000387177	0.000499999	0.000249181	0.000188546	0.000361034	0.000319052	0.000390343	0.000405994	0.0002283	0.000415876	0.00034023	0.000392707	0.000538039	0.00132407	0.000634553	0.000205381	0.000106488	9.73e-05	0.000123426	8.67e-05	0.000421806	0.000111421	0.000217983	6.92e-05	7.39e-05	0.000232671	0.000244471	0.000159774	0.000467732	0.000152131	0.000146568	0.00012734	7.6e-05	4.78e-05
meta_1090	PS(DiMe(13,5)/DiMe(11,3))	4.35e-05	0.00029273	0.000656131	0.000151428	0.000287494	0.000130636	0.000199608	0.000145211	5.28e-06	5.88e-05	0.000157403	0.000176977	0.000422908	0.00029829	0.000269775	0.00017638	7.39e-05	8.2e-05	9.45e-05	0.000264908	4.5e-05	0.00017564	6.16e-05	0.0001548	8.91e-05	0.000436227	2.07e-05	0.000108323	0.000138917	9.29e-05	3.02e-05	1.62e-05	7.13e-06	3.03e-05	0.000343105	0	0.000101163	2.88e-06	2.14e-06	2.33e-05	2.5e-05	2.86e-05	0.000242501	8.75e-05	7.54e-05	8.22e-05	1.43e-06	2.49e-06
meta_1440	(2xi,20beta)-2,20-Dihydroxy-3-oxo-12-ursen-28-oic acid	1.85e-05	1.97e-05	3.6e-05	2.6e-05	5.92e-06	0	2.59e-05	1.25e-05	2.2e-07	2.28e-05	1.25e-05	1.36e-05	1.24e-05	2.65e-05	2.9e-05	7.21e-06	2.06e-05	3.78e-05	2.65e-06	1.23e-05	6.94e-06	1.65e-05	1.02e-05	7.41e-06	0	3.38e-05	2.29e-06	1.36e-05	8.11e-07	1.51e-05	1.23e-05	0	1.38e-06	1.76e-05	1.34e-06	0	3.46e-06	5.35e-06	4.83e-07	8.85e-06	5.81e-06	5.92e-06	8.79e-06	3.99e-06	7.55e-06	5.12e-06	4.84e-06	4.67e-07
meta_329	Vitamin K1 2,3-epoxide	7.59e-06	3.85e-05	1.65e-05	9.41e-06	4.41e-05	1.22e-05	3.71e-07	1.36e-05	4.29e-05	1.83e-05	4.26e-06	7.25e-06	3.41e-06	9.56e-06	1.01e-05	2.67e-05	1.73e-05	5.91e-06	1.55e-05	1.2e-05	5.31e-06	0	6.08e-06	1.29e-05	1.21e-05	7.22e-06	3.47e-05	1.13e-05	1.07e-05	1.06e-05	6.22e-07	9.38e-07	6.23e-06	2.28e-07	3.48e-06	0	5.9e-06	5.93e-06	3.23e-06	6.49e-07	2.14e-06	1.13e-05	8.14e-07	2.63e-07	4.73e-07	1.21e-06	7.35e-06	1.7e-06
meta_770	DG(16:1(9Z)/22:2(13Z,16Z)/0:0)	0	0	0	0	1.6e-05	0	0	0	0	0	0	0	0	0	0	0	0	0	0	0	0	0	0	0	0	0	0	0	0	0	0.000110917	2e-05	3.67e-05	0	0.000126594	0	1.05e-05	0.000116953	0	4.91e-05	5.47e-05	1.79e-05	2.63e-05	2.28e-05	0.000150697	8.51e-05	3.13e-06	8.96e-05
meta_1236	DG(22:0/22:1(13Z)/0:0)	0	0	0	0	2.51e-05	0	2.72e-08	0	1.18e-07	0	0	0	0	0	0	0	0	0	0	0	0	0	0	0	0	0	0	0	7.61e-06	0	0.000111533	2.14e-05	2.52e-05	0	0.000112408	0	1.97e-05	0.000120024	7.18e-07	4.81e-05	4.13e-05	3.42e-05	3.77e-05	1.84e-05	0.000167671	8.8e-05	5.93e-06	7.77e-05
meta_1383	DG(16:1(9Z)/24:0/0:0)	0	0	0	0	1.87e-05	0	0	0	0	0	0	0	0	0	0	0	0	0	0	0	0	0	0	0	0	0	0	0	5.59e-07	0	0.000126116	2.7e-05	3.83e-05	0	0.000165925	0	4.33e-06	0.000130791	0	4.4e-05	4.63e-05	2.1e-05	2.61e-05	3.25e-05	0.000177783	0.000111618	3.57e-06	9.83e-05
meta_1513	PI(18:0/22:4(10Z,13Z,16Z,19Z))	1.78e-05	8.08e-05	0.000152639	5.54e-05	1.12e-05	1.58e-05	8.24e-05	2.38e-05	1.13e-05	4.17e-05	3.68e-05	4.03e-05	5.38e-05	6.15e-05	0.000150237	1.93e-05	6.27e-05	1.38e-05	4.59e-05	7e-05	1.75e-05	4.2e-05	3.7e-05	3.52e-05	1.11e-05	6.63e-05	1.66e-05	3.78e-05	5.04e-05	3.42e-05	8.99e-06	3.14e-06	6.52e-06	3.19e-06	2.72e-05	3.53e-06	3.5e-05	7.38e-07	7.07e-06	1.27e-05	1.92e-05	8.1e-06	9.8e-05	1.48e-06	2.24e-05	1.26e-05	3.31e-06	1.46e-06
meta_670	(R)-2-Hydroxysterculic acid	0.000121902	0.000189536	0.000223495	0.00013616	7.28e-05	7.3e-05	0.00019278	0.000130144	4.56e-05	8.8e-05	0.00020208	0.000157847	0.000241548	0.000245938	0.000111953	0.000212759	0.000133677	0.000731895	0.000171067	0.000123223	0.00017473	0.000205711	9.92e-05	0.000127657	0.000175959	0.000217885	0.000164736	0.000410871	0.000473076	0.000106143	3.59e-05	2.9e-05	5.71e-05	4.03e-05	0.000207437	9.8e-05	7.45e-05	3.65e-05	3.07e-05	6.69e-05	0.000120451	5.37e-05	0.00019008	6.61e-05	5.97e-05	6.73e-05	2.96e-05	1.89e-05
meta_509	Arecoline	8.93e-07	4.94e-06	9.99e-07	1.54e-06	3.13e-06	1.05e-06	2.01e-06	0	0	4.07e-06	1.61e-06	9.63e-07	3.01e-06	8.25e-07	1.9e-06	1.98e-06	3.24e-06	7.9e-07	0	2.53e-07	1.97e-06	1.63e-07	8.84e-07	8.78e-07	0	2.57e-06	1.1e-06	1.21e-06	1.51e-06	3.84e-07	0	8.97e-07	7.13e-07	2.43e-07	0	7.07e-07	0	2.03e-08	0	5.31e-07	7.31e-07	1.01e-06	8.84e-07	2.16e-06	3.01e-07	0	6.53e-07	2.16e-07
meta_1149	Geranylcitronellol	0.00157196	0.00283575	0.00431219	0.00128689	0.00390915	0.00308031	0.000405708	0.00257093	0.00685423	0.00177602	0.000870882	0.00176854	0.00213122	0.00179005	0.00119942	0.00547128	0.00588415	0.00200217	0.00499645	0.000718021	0.00357785	0.00127174	0.00581907	0.00187069	0.00289171	0.000785196	0.00117915	0.00270163	0.011287	0.00268446	0.000550019	0.00049437	0.000916795	0.000397894	0.00207562	0.000533574	0.000584825	0.00219942	0.000846431	0.00103903	0.000243753	0.000246477	0.000625827	0.00153092	0.00159723	0.00167407	0.00138622	0.000411937
meta_253	TG(22:0/i-12:0/8:0)	0	0	0	0	4.8e-06	0	0	0	0	0	0	0	0	0	0	0	0	0	0	0	0	0	0	0	0	0	0	0	0	0	9.43e-05	1.43e-05	2.41e-05	0	0.00010847	0	2.92e-06	9.55e-05	0	3.8e-05	3.53e-05	1.2e-05	7.31e-06	1.98e-05	0.000143041	7.75e-05	0	7.51e-05
meta_683	Dihydrocaffeic acid 3-sulfate	1.34e-05	2.39e-05	1.79e-05	1.72e-05	1.4e-05	1.39e-06	1.63e-05	6.19e-07	1.52e-07	6.63e-06	1.73e-05	4.43e-05	1.34e-05	8.41e-06	3.86e-05	6.41e-05	7.96e-06	1.03e-05	0	1.92e-05	9.62e-06	1.2e-06	1.63e-05	3.37e-05	1.11e-06	3.63e-05	1.6e-05	2.68e-05	1.07e-05	1.74e-05	9.47e-07	1.02e-05	0	8.17e-06	0	0	2.44e-06	1.35e-06	0	1.11e-06	9.94e-06	8e-06	1.21e-05	2.83e-07	7.92e-06	1.35e-05	3.54e-06	3.3e-06
meta_1737	Ticrynafen	6.16e-07	2.2e-06	2.1e-05	8.89e-06	2.29e-05	4.35e-06	9.22e-06	6.29e-06	7.18e-06	7.34e-06	9.07e-06	2.43e-05	5.7e-06	8.61e-06	3.34e-05	8.64e-07	6.22e-06	9.69e-06	5.49e-06	8.02e-06	1.14e-05	8.77e-06	5.61e-06	1.17e-06	8.45e-06	5.64e-06	8.05e-06	1.44e-05	6.59e-06	1.21e-05	3.68e-05	1.25e-06	1.74e-05	1.22e-05	3.57e-05	2.1e-05	4.63e-05	3.92e-05	1.6e-05	2.92e-05	4.29e-05	1.92e-05	2.66e-05	2.16e-05	1.8e-05	3.03e-06	3.63e-05	1.56e-05
meta_742	Gamma-Tocopherol	2.34e-05	8.65e-06	2.47e-05	1.5e-05	2.6e-05	9.41e-06	1.37e-06	2.32e-05	1e-05	3.22e-06	6.12e-06	7.44e-06	1.58e-06	7.21e-06	1.36e-05	2.23e-05	6.29e-06	1.99e-05	1.25e-05	3.51e-05	2.73e-06	5.44e-06	7.72e-06	5.03e-06	2.06e-05	8.96e-06	1.69e-05	1.6e-05	1.34e-05	2.13e-05	1.12e-05	2.98e-06	1.24e-05	6.4e-06	1.78e-05	6.71e-07	1.19e-05	6.69e-06	0	7.65e-07	2.08e-06	1.41e-05	5.38e-06	5.49e-06	8.83e-07	4.04e-06	1.17e-05	2.79e-07
meta_499	Cer(d18:0/24:1(15Z))	0	6.51e-08	0	0	5.34e-06	0	0	0	0	0	0	0	0	0	0	0	0	0	0	0	0	0	0	0	0	0	0	0	0	0	4.02e-05	8.73e-06	1.17e-05	0	5.3e-05	0	2.01e-06	4.47e-05	0	1.56e-05	1.39e-05	1.79e-06	7.86e-06	3.55e-06	5.81e-05	3.79e-05	0	3.08e-05
meta_653	PG(16:0/22:4(7Z,10Z,13Z,16Z))	0.000439495	0.000618327	0.00161758	0.000629468	0.000298592	0.000364617	0.000959967	0.000568419	0.000432878	0.000386571	0.000690215	0.00056781	0.0009104	0.000705268	0.00145443	0.000719848	0.00047928	0.000270222	0.000513755	0.000901774	0.000433597	0.000785457	0.000477094	0.000633112	0.000633633	0.000655899	0.000485691	0.000836793	0.000769111	0.00103333	0.000323025	5.26e-05	6.61e-05	7.4e-05	0.000274402	2.57e-05	0.000528052	8.79e-05	3.41e-05	0.000233468	0.000240347	0.000136549	0.000790256	6.29e-05	0.000303671	0.000161007	6.91e-05	8.14e-05
meta_882	Murrayenol	2.47e-05	5.75e-06	3.81e-05	4.27e-06	3.43e-06	2.29e-05	3.19e-05	9.01e-06	4.13e-06	8.31e-06	9.84e-06	4.92e-07	7.41e-06	8.16e-06	3.97e-05	3.65e-06	1.03e-05	1.27e-05	5.54e-06	2.85e-05	1.4e-06	1.43e-05	1.65e-06	3.35e-06	4.49e-06	1.84e-05	3.89e-07	8.02e-06	3.69e-06	1.15e-05	5.7e-06	0	7.53e-06	0	1.23e-06	7.45e-06	6.73e-06	4.26e-06	0	1.95e-06	3.17e-06	5.11e-07	1.29e-05	7.31e-06	3.37e-07	3.66e-07	1.96e-07	1.37e-06
meta_1444	DG(20:0/20:2(11Z,14Z)/0:0)	0	0	0	0	9.18e-06	0	0	0	0	0	0	0	0	0	6.12e-07	0	0	0	0	0	0	0	0	0	0	0	0	0	0	0	8.52e-05	1.38e-05	1.29e-05	0	0.000125712	0	1.18e-06	0.00010437	0	3.45e-05	3.37e-05	6.33e-06	1.21e-05	1.84e-05	0.000137369	8.3e-05	3.23e-07	8.25e-05
meta_965	3,5,9-Trihydroxyergost-7-en-6-one	7.27e-05	9.53e-05	0.000107567	0.000100621	7.21e-05	1.3e-05	0.000107019	7.44e-05	3.21e-05	8.74e-05	0.000105504	5.26e-05	4.69e-05	0.000111252	8.38e-05	6.04e-05	0.000114112	0.000107881	2.77e-05	0.000162721	3.54e-05	6.43e-05	4.58e-05	7.14e-05	3.08e-05	0.000202878	5.52e-05	6.96e-05	1.37e-05	7.45e-05	3.35e-05	4.84e-06	3.33e-06	1.04e-05	2.99e-05	2.5e-06	2.1e-05	4.09e-05	1.74e-05	3.03e-05	2.6e-05	1.22e-05	4.83e-05	8.91e-06	2.62e-05	4.66e-05	6.8e-06	6e-06
meta_1284	DG(20:4(5Z,8Z,11Z,14Z)/24:1(15Z)/0:0)	0	0	0	0	3.71e-06	0	0	0	0	0	0	0	0	0	0	0	0	0	0	0	0	0	0	0	0	0	0	0	0	0	3.94e-05	1.08e-05	3.28e-06	0	6.52e-05	0	3.44e-07	5.51e-05	0	2.11e-05	6.33e-06	6.24e-06	2.31e-06	1.06e-05	7.59e-05	5.24e-05	0	4.67e-05
meta_405	3'-N-Acetyl-4'-O-(14-methylheptadecanoyl)fusarochromanone	0.000468123	0.0010497	0.00106019	0.00063566	0.000957168	0.000356163	0.000380654	0.000236413	0.0011236	0.000837555	0.00097013	0.000338974	0.000753492	0.000396646	0.000410533	0.000483903	0.000549685	0.000593206	0.00445688	0.000497089	0.000234916	0.000511567	0.000495065	0.000849106	0.000845747	0.00146714	0.000272571	0.00096768	0.000560033	0.000632012	0.000165566	0.000104241	0.000175163	0.000266956	0.000125948	0.000209437	0.000218493	0.000131457	0.000142229	0.00010795	0.000240023	0.000107703	0.000420407	0.000211551	0.000219134	0.000198887	0.000259111	0.000230333
meta_1698	Campesteryl ferulate	0.00164167	0.00143756	0.00560925	0.00282382	0.00065019	0.000787695	0.00376564	0.00330208	0.000463757	0.000771301	0.00218856	0.000900018	0.00640767	0.00179408	0.00208131	0.0020488	0.00161877	0.000844124	0.00194166	0.00198816	0.00121264	0.00307618	0.00126505	0.0016332	0.00314661	0.00293765	0.000712852	0.00190373	0.00180284	0.000950797	0.000937197	0.000535542	0.000557178	0.000568631	0.00095535	0.000366663	0.0012658	0.00063695	0.000307155	0.00112837	0.000782376	0.000687947	0.00330646	0.000545085	0.0015436	0.000799473	0.00173482	0.000493745
meta_1033	PS(DiMe(13,5)/MonoMe(13,5))	1.49e-06	0	9.93e-07	1.09e-06	1.78e-06	0	3.42e-09	5.52e-07	2.91e-06	5.15e-07	2.25e-09	7.08e-09	1.1e-07	1.95e-07	7.73e-06	6.83e-07	5.86e-06	1.93e-06	0	3.77e-06	4.16e-07	2.85e-09	3.66e-08	2.79e-08	4.16e-07	2.71e-06	1.07e-06	7.56e-07	0	5.07e-06	7.18e-05	4.77e-06	1.62e-05	3.23e-08	5.34e-05	3.19e-07	1.88e-09	7.31e-05	0	2.58e-05	2.24e-05	6.03e-07	1.4e-05	1.13e-05	8e-05	4.27e-05	1.39e-06	4.78e-05
meta_1660	beta-Elemonic acid	1.03e-05	9.64e-05	8e-05	3.13e-05	6.72e-06	6.87e-06	4.58e-05	1.21e-05	6.33e-06	1.75e-05	2.88e-05	3.25e-05	8.19e-05	7.6e-05	5.54e-05	2.1e-05	4.35e-05	4.61e-05	3.03e-05	3.13e-05	0.000122342	1.91e-05	3.25e-05	3.96e-05	9.25e-06	7.01e-05	1.57e-05	2.69e-05	4.41e-05	1.43e-05	4.45e-06	3.61e-05	5.97e-06	1.61e-06	9.64e-06	8.87e-06	1.44e-05	1.59e-06	4.11e-06	5.58e-06	4.17e-06	8.84e-06	5.56e-05	2.69e-05	1.29e-05	2.14e-05	7.79e-06	3.8e-05
meta_659	PG(16:1(9Z)/22:4(7Z,10Z,13Z,16Z))	4.55e-05	4.28e-05	1.97e-05	6.01e-05	3.76e-05	1e-06	2.12e-05	1.43e-05	2.41e-06	2.3e-05	1.49e-05	5.35e-05	1.36e-05	3.18e-05	3.96e-05	6.5e-05	5.88e-05	1.43e-05	2.54e-06	3.74e-05	8.4e-06	4.38e-06	1.34e-05	3.49e-05	1.09e-06	2.11e-05	4.81e-05	4.28e-05	2.65e-05	2.99e-05	1.16e-05	3.09e-05	0	1.93e-05	1.48e-05	1.24e-06	2.95e-05	7.82e-06	0	1.28e-05	7.91e-06	7.23e-06	2.66e-05	7.15e-07	8.61e-06	9.46e-06	1.02e-05	4.99e-06
meta_1719	Phendimetrazine	0.000223929	0.000224628	0.000172662	0.000175794	0.000474861	0.000815976	0.000152003	0.000478136	0.000488162	0.000387985	0.000508203	0.0003457	0.000250803	0.000559212	0.000293112	0.000206657	0.000213368	0.000396666	0.000470546	0.00015542	0.00080475	0.00080137	0.000175055	0.000180961	0.000295335	0.000256452	0.00039216	0.000182858	0.000353191	0.000412707	0.000491894	0.000244367	0.000742407	0.000603172	0.00295668	0.00165186	0.000339655	0.000965777	0.000569991	0.000625048	0.000397166	0.000918092	0.000401804	0.00147864	0.000399355	0.000595619	0.000610762	0.000393702
meta_1574	PC(24:0/P-18:1(11Z))	4.03e-06	2.74e-05	7.65e-06	4.64e-06	9.5e-08	9.13e-06	1.86e-05	2.35e-07	0	9.79e-06	1.3e-05	1.05e-05	0	4.94e-06	2.04e-05	1.68e-06	1.42e-05	1.46e-05	5.63e-07	2.35e-06	0	1.35e-06	4.55e-07	2.3e-06	1.32e-05	4.66e-07	9.07e-06	5.16e-07	0	1.08e-06	1.71e-06	0	0	0	9.43e-07	3.75e-06	0	3.22e-06	0	3.16e-06	0	4.66e-06	5.24e-06	0	1.2e-06	6.34e-07	7.52e-07	5.82e-07
meta_1335	DG(20:0/20:3(5Z,8Z,11Z)/0:0)	0	0	0	0	6.06e-06	0	0	0	0	0	0	0	0	0	0	0	0	0	0	0	0	0	0	0	0	0	0	0	5.39e-07	0	4.41e-05	6.29e-06	7.61e-06	0	7.58e-05	0	7.15e-07	4.91e-05	0	2.06e-05	1.47e-05	4.01e-06	3.37e-06	1.3e-05	6.3e-05	4.22e-05	0	4.15e-05
meta_1732	3-Buten-1-amine	7.21e-06	7.59e-06	6.85e-06	5.39e-06	1.4e-05	2.74e-05	2.36e-06	1.78e-05	1.7e-05	1.76e-05	2.7e-05	5.33e-06	7.29e-06	2.65e-05	7.66e-06	7.1e-06	7.6e-06	2.06e-05	1.46e-05	3.06e-06	3.1e-05	2.99e-05	3.73e-06	7.04e-06	1.13e-05	8.46e-06	3.35e-05	1.95e-06	1.4e-05	1.45e-05	1.18e-05	8.01e-06	3.21e-05	3.45e-05	9.44e-05	5.75e-05	7.93e-06	4.75e-05	1.71e-05	3.05e-05	2.49e-05	3.61e-05	9.37e-06	5.16e-05	1.35e-05	2.34e-05	1.8e-05	1.02e-05
meta_819	Canavaninosuccinate	1.85e-05	4.02e-05	2.12e-06	2.62e-06	1.54e-05	2.93e-05	3.64e-06	9.01e-06	2.06e-05	2.84e-06	2.69e-06	1.1e-05	3.7e-06	4.11e-05	1.03e-06	1.02e-05	2.18e-06	2.34e-06	1.52e-05	4.13e-06	7.1e-06	3.09e-06	3.72e-06	6.05e-06	1.46e-05	1.82e-06	7.87e-06	4.17e-05	7.05e-06	4.25e-06	1.65e-06	7.43e-06	4.41e-06	1.61e-05	1.99e-06	4.81e-06	8.12e-06	2.84e-06	5.1e-06	5.17e-07	1.75e-07	5.81e-07	5e-07	3.67e-06	0	3.35e-06	1.4e-06	2.81e-06
meta_101	3-O-Caffeoyl-1-O-methylquinic acid	0	0	0	0	0	5.25e-07	0	0	3.28e-07	0	0	0	0	0	0	0	0	0	0	1.8e-07	0	0	0	0	0	0	0	0	0	0	2.67e-05	1.1e-06	4.45e-06	0	2.93e-05	0	9.73e-06	3.34e-05	0	6.2e-06	6.55e-06	4.82e-07	4.61e-07	1.7e-06	2.35e-05	2.16e-05	0	2.02e-05
meta_722	DG(24:0/0:0/18:2n6)	0	0	0	0	0	0	0	0	0	0	0	0	0	0	0	0	0	0	0	0	0	0	0	0	0	0	0	0	0	0	2.25e-05	0	4.21e-06	0	2.68e-05	0	8.53e-07	1.89e-05	0	8.48e-06	8.32e-06	0	0	1.52e-06	2.05e-05	1.82e-05	0	1.65e-05
meta_1185	Ganoderic acid Y	6.47e-06	0.000126301	8.16e-05	3.28e-05	1.32e-05	5.5e-07	5.67e-05	8.06e-06	1.24e-05	5.08e-05	3.3e-05	2.64e-05	9.86e-05	6.38e-05	8.34e-05	1.68e-05	5.92e-05	9.98e-06	6.9e-06	2.5e-05	0.00014559	1.97e-05	5.87e-06	4.32e-05	9.53e-06	7.47e-05	1e-05	3.36e-05	1.66e-05	6.22e-06	6.58e-07	5.11e-05	2.85e-06	1.04e-06	3.15e-06	0	1.19e-05	0	5.94e-06	1.18e-06	8.26e-06	2.62e-06	2.89e-05	5.54e-06	1.33e-06	9.19e-06	3.76e-06	2.63e-07
meta_1189	N-(2R-Hydroxydocosanoyl)-2S-amino-1,3S,4R-octadecanetriol	0	0	0	0	3.86e-07	0	0	0	0	0	0	0	0	0	0	0	0	0	0	0	0	0	0	0	0	0	0	0	0	0	1.26e-05	2.35e-06	2.26e-06	0	1.39e-05	0	0	1.28e-05	0	4.45e-06	4.5e-06	0	0	2.87e-06	1.46e-05	1.06e-05	0	1.04e-05
meta_1272	4Alpha-hydroxymethyl-5alpha-cholesta-8,24-dien-3beta-ol	4.28e-05	2.25e-05	4.97e-05	8.03e-06	4.96e-06	0	2.65e-05	2.07e-05	0	5.14e-05	2.26e-05	2.38e-05	7.67e-06	8.28e-06	7.08e-05	3.89e-06	2.85e-05	1.63e-05	2.99e-06	1.95e-05	1.39e-06	7.87e-06	1.42e-06	1.13e-05	4.83e-06	2.01e-05	1.94e-05	1.14e-05	2.96e-06	8.35e-06	6.61e-06	0	1.56e-07	3.85e-06	1.69e-05	0	8.1e-06	5.5e-06	4.49e-06	8.99e-06	7.95e-06	5.86e-06	2.68e-05	3.2e-06	2.44e-06	7.47e-06	0	0
meta_771	Ceramide (d18:1/20:0)	0	0	0	0	1.26e-06	0	0	0	0	0	0	0	0	0	0	0	0	0	0	0	0	0	0	0	0	0	0	0	0	0	8.55e-06	1.79e-06	2.96e-06	0	1.43e-05	0	0	1.4e-05	0	2.45e-06	2.56e-06	0	0	2.75e-06	1.15e-05	1.37e-05	0	1.15e-05
meta_727	1,18-Diamino-5,9,14-triazaoctadecane	0	0	0	0	7.98e-06	0	0	0	0	0	0	0	0	0	0	0	0	0	0	0	0	0	0	0	0	0	0	0	4.49e-06	0	4.51e-05	3.22e-06	4.68e-06	0	4.67e-05	0	1.96e-06	3.66e-05	0	1.69e-05	3.31e-06	1.86e-06	3.82e-06	9.98e-06	4.13e-05	3.16e-05	3.74e-07	2.3e-05
meta_1003	Ganoderic acid L	2.91e-07	0	0	2.24e-07	7.76e-07	0	0	0	0	0	1.32e-08	0	0	0	2.17e-06	0	5.96e-07	4.63e-07	1.8e-07	3.16e-07	0	4.32e-09	1.3e-08	3.08e-07	0	0	5.8e-09	0	0	1.38e-07	4.09e-05	4.5e-07	8.34e-06	0	3.36e-05	0	2.27e-08	3.58e-05	0	1.08e-05	1.58e-05	0	3.77e-06	1.8e-06	3.46e-05	1.69e-05	0	1.35e-05
meta_1648	DG(20:1(11Z)/24:1(15Z)/0:0)	0	0	0	0	2.1e-06	0	0	0	0	0	0	0	0	0	0	0	0	0	0	0	0	0	0	0	0	0	0	0	0	0	1.77e-05	1.7e-06	2.23e-06	0	4.63e-05	0	5.81e-07	2.38e-05	0	5.96e-06	7.21e-06	2.64e-06	3.16e-06	5.42e-06	4.33e-05	2.7e-05	0	1.88e-05
meta_599	Lucidenic acid K	1.22e-08	2.4e-06	3.28e-08	1.1e-05	1.4e-05	1.92e-08	5.7e-07	0	2.7e-07	1.23e-05	2.28e-07	1.62e-05	2.22e-06	6.4e-06	2.4e-06	3.85e-06	6.55e-06	5.14e-07	1.04e-08	9.04e-06	7.44e-07	5.21e-07	5.14e-07	6.25e-06	0	6.26e-08	1.37e-05	0	8.37e-06	2.98e-06	0	3.15e-06	4.39e-08	1.32e-06	0	0	1.26e-06	8.05e-07	2.89e-07	5.52e-06	4.77e-08	0	0	1.12e-07	0	0	4.85e-06	0
meta_1002	Adlupone	3.62e-06	1.87e-07	1.21e-06	2.88e-06	0	0	3.25e-06	4.55e-07	2.47e-07	1.1e-06	3e-08	1.7e-08	5.16e-07	0	9.61e-06	8.41e-07	1.4e-05	3.65e-07	2.73e-06	5.73e-06	4.92e-07	2.88e-07	5.79e-07	1.2e-06	0	5.3e-07	9.22e-07	4.14e-07	0	5.23e-06	6.31e-05	1.86e-06	1.66e-05	0	8.07e-05	0	3.26e-06	7.18e-05	0	2.43e-05	2.84e-05	8.11e-07	1.02e-05	5.92e-06	8.82e-05	3.99e-05	1.73e-06	3.42e-05
meta_521	LysoPE(0:0/16:0)	0	0	0	9.41e-08	0	3.44e-09	0	0	0	0	0	0	0	4.44e-09	4.26e-09	0	1.58e-07	6.32e-09	0	0	0	0	0	2.95e-09	0	4.38e-09	0	0	0	0	3.86e-07	0	1.17e-06	0	4.79e-07	0	0	2.05e-07	3.74e-07	4.53e-07	2.47e-09	0	1.1e-07	0	9.4e-08	0	9.78e-07	4.03e-07
meta_1266	DG(15:0/22:1(13Z)/0:0)	0	0	0	0	4.9e-06	0	0	0	0	0	0	0	0	0	0	0	0	0	0	0	0	0	0	0	0	0	0	0	0	0	1.79e-05	1.79e-06	1.78e-06	0	1.81e-05	0	8.38e-07	1.98e-05	0	6.97e-06	2.72e-06	4.45e-06	1.03e-06	1.64e-06	2.35e-05	1.85e-05	0	8.45e-06
meta_1379	Lucidenic acid N	6.8e-06	3.17e-05	6.48e-05	3.73e-05	2.45e-06	1.66e-06	3.54e-05	7.15e-06	2.19e-06	1.63e-05	1.75e-05	3.05e-05	3.66e-05	5e-05	3.11e-05	1.48e-05	1.71e-05	9.56e-06	1.65e-05	2.4e-05	3.09e-06	1.58e-05	1.79e-05	2.44e-05	1.17e-05	2.7e-05	1.04e-05	1.63e-05	1.97e-05	6.41e-06	8.82e-06	2.93e-06	3.71e-06	3.85e-06	5.53e-06	0	3.25e-06	2.18e-06	6.51e-07	8.97e-06	1.04e-05	8.28e-06	4.76e-05	3.09e-06	1.22e-05	1.21e-05	6.84e-06	1.28e-06
meta_1583	Oleamide	0	0	0	0	4.73e-07	0	0	0	0	0	0	0	0	0	0	0	0	0	0	0	0	0	0	0	0	0	6.7e-08	0	0	0	1.69e-05	1.73e-06	4.24e-06	0	1.33e-05	0	0	2.06e-05	0	6.4e-06	5.07e-06	2.85e-06	1.2e-06	1.77e-06	2.47e-05	1.39e-05	0	1.13e-05
meta_747	dCDP	0	0	0	0	0	0	0	0	0	0	0	0	0	0	0	0	0	0	0	0	0	0	0	0	0	0	0	0	0	0	3.95e-05	0	6.04e-06	0	4.98e-05	0	0	3.08e-05	0	1.14e-05	8.13e-06	1.81e-06	0	4.79e-06	3.37e-05	1.46e-05	0	2.29e-05
meta_1498	(7R)-7-(5-Carboxy-5-oxopentanoyl)aminocephalosporinate	1.14e-06	5.88e-06	7.76e-06	5.84e-06	9.88e-06	5.55e-06	1.44e-06	6.11e-06	1.75e-05	2.15e-06	2.13e-06	1.29e-06	6.19e-06	5.06e-06	1.54e-06	1.63e-05	3.06e-06	3.15e-06	1.12e-05	1.8e-06	3.53e-06	5.52e-06	6.2e-06	1.18e-05	2.96e-06	1.34e-06	1.35e-06	3.13e-06	6.93e-06	9e-06	0	4.69e-06	1.2e-06	1.59e-06	1.55e-06	6.17e-06	0	0	1.06e-05	0	0	0	3.51e-07	3.92e-07	0	6.32e-06	1.44e-06	1.1e-06
meta_1743	Cytochalasin B	0.000497315	0.0010011	9.77e-05	0.000194416	8.69e-05	0.000188687	0.000251275	0.000177524	8.2e-05	0.000187129	0.000231723	0.00022632	0.00028298	0.000883488	0.000169289	0.000444445	9.35e-05	0.000115029	0.000505194	0.000231867	8.75e-05	0.000206165	7.35e-05	0.000180981	0.000436412	0.000133468	0.000276843	0.00131668	0.000211056	7.81e-05	0.000151549	0.000117876	8.72e-05	0.000507111	1.32e-05	8.22e-05	0.000449823	3.07e-05	3.55e-05	1.88e-05	8.22e-05	3.74e-05	0.00016179	4.51e-05	2e-05	0.000195021	8.75e-05	3.49e-05
meta_1365	Annotemoyin 1	0	0	0	0	6.68e-07	0	0	0	0	0	0	0	0	0	0	0	0	0	0	0	0	0	0	0	0	0	0	0	0	0	1.26e-05	0	3.48e-06	0	1.21e-05	0	0	9.73e-06	0	2.71e-06	4.02e-06	0	1.52e-06	9.14e-07	1.69e-05	1.24e-05	0	9.14e-06
meta_778	(Z)-11-Eicosen-1-ol	0	0	0	0	4.95e-07	0	0	0	0	0	0	0	0	0	0	0	0	0	0	0	0	0	0	0	0	0	0	0	0	0	1.77e-05	1.16e-06	2.11e-06	0	1.66e-05	0	0	1.19e-05	0	2.89e-06	1.68e-06	0	0	2.95e-06	1.4e-05	6.62e-06	0	8.02e-06
meta_592	(3b,5b,22a,25R)-Furostane-22-methoxy-3,26-diol 3-[glucosyl-(1->2)-glucoside] 26-glucoside	7.89e-06	2.1e-06	2.83e-06	3.72e-06	1.17e-05	0	8.07e-06	3.93e-06	5.73e-07	1.77e-05	4.8e-06	3.13e-05	1.01e-05	4.78e-06	2.23e-05	5.61e-07	8.31e-06	1.21e-05	9.56e-06	6.8e-06	1.23e-06	2.45e-05	1.25e-07	0	6.17e-06	5.09e-06	2.31e-06	1.97e-05	1.84e-06	3.38e-06	4.58e-05	1.15e-05	8.73e-05	1.12e-05	0.000115945	3.2e-06	7.02e-05	9.66e-06	1.77e-06	5.35e-05	1.37e-05	4.27e-05	4.09e-05	2.84e-05	5.3e-06	1.46e-06	2.87e-05	3.82e-05
meta_35	Flazine methyl ether	2.91e-06	1.95e-06	1.06e-05	3.76e-07	1.27e-06	1.35e-06	0	3.23e-07	1.78e-07	7.73e-07	3.03e-06	0	3.25e-07	0	1.71e-06	1.84e-06	0	4.83e-06	7.21e-06	4.05e-06	0	1.35e-06	5.59e-07	2.28e-07	4.8e-07	2.88e-06	1.18e-06	2.61e-06	3.34e-06	1.03e-06	0	0	0	0	2.18e-06	1.69e-06	2.86e-07	1.63e-06	0	0	0	0	3.67e-07	2.02e-06	3e-07	0	0	0
meta_974	Donhexocin	0.0027805	0.0017895	0.0132297	0.00631175	0.000883546	0.000849459	0.00618259	0.00689186	0.000543524	0.00104269	0.00323816	0.0010067	0.00795828	0.00166822	0.00350413	0.00228194	0.00151811	0.000986415	0.00314548	0.00264534	0.00157684	0.0035932	0.00137196	0.0026825	0.00539886	0.00449526	0.000840325	0.00230258	0.00182	0.00125872	0.00161568	0.000344966	0.00068764	0.000571817	0.00119594	0.000478576	0.00169671	0.000720581	0.00050711	0.00180998	0.000763468	0.000779193	0.00519002	0.000513761	0.00288836	0.000856893	0.0027667	0.000618006
meta_992	DG(16:1n7/0:0/18:2n6)	0	0	0	0	1.13e-06	0	0	0	0	0	0	0	0	0	0	0	0	0	0	0	0	0	0	0	0	0	0	0	0	0	1.67e-05	1.29e-06	1.98e-06	0	1.12e-05	0	0	1.18e-05	0	3.67e-06	3.47e-06	0	2.87e-07	0	1.46e-05	1.04e-05	0	7.61e-06
meta_1034	Gibberellin A59	1.04e-06	1.91e-06	2.65e-07	1.34e-07	5.51e-07	2.89e-06	0	8.61e-07	2.16e-06	3.72e-07	2.4e-07	1.73e-06	0	8.68e-07	3.27e-07	1.32e-06	0	1.5e-07	1.51e-06	8.69e-07	5.65e-07	0	3.89e-07	1.22e-07	1.01e-06	7.09e-07	0	2.2e-07	3.78e-07	2.02e-07	3.54e-07	0	0	3.82e-07	0	4.36e-07	0	6.98e-07	5.19e-07	0	0	1.65e-07	0	0	2.17e-07	4.66e-07	0	0
meta_990	Ganglioside GA2 (d18:1/9Z-18:1)	0	0	0	1.01e-06	9.56e-07	0	4.77e-09	0	0	0	5e-08	0	0	0	1.7e-06	9.27e-08	1.82e-07	0	0	1.09e-06	0	1.72e-09	1.36e-09	5.9e-07	0	0	1.66e-06	0	0	6.7e-10	5.53e-05	0	6.99e-06	0	3.75e-05	0	5.78e-08	4.32e-05	0	1.14e-05	1.56e-05	9.17e-07	3.59e-06	0	4.1e-05	9.13e-06	2.79e-08	2.11e-05
meta_767	Iodotyrosine	4.23e-06	6.3e-06	0	4.44e-06	0	1.75e-06	7e-06	2.29e-07	0	0	8.41e-06	4.32e-06	2.11e-06	1.03e-05	0	7.34e-06	2.9e-06	9.57e-06	5.32e-06	1.08e-05	0	6.59e-06	4.43e-06	4.32e-06	4.06e-06	9.8e-07	1.1e-06	0	2.21e-06	7.4e-07	6.95e-07	1.08e-05	0	2.14e-07	2.87e-06	0	0	1.34e-06	0	0	4.01e-06	3e-07	0	0	1.75e-06	9.6e-07	6.08e-07	4.05e-07
meta_951	Notoginsenoside R1	6.11e-06	6.44e-05	7.01e-05	6.1e-05	5.45e-06	6.33e-06	3.82e-05	9.6e-06	7.13e-06	1.33e-05	1.44e-05	3.7e-05	4.62e-05	4.9e-05	7.23e-05	6.77e-06	1.84e-05	8.94e-06	1.99e-05	3.71e-05	9.41e-06	1.16e-05	1.29e-05	2.47e-05	1.41e-05	2.97e-05	1.43e-05	2.18e-05	1.4e-05	5.47e-06	1.72e-06	7.64e-06	2.18e-06	1.91e-06	5.01e-06	2.4e-07	1.2e-05	1.98e-06	3.18e-06	2.72e-06	7.36e-06	1.14e-05	6.16e-05	0	1.89e-05	5.13e-06	8.2e-06	0
meta_1300	DG(18:1(11Z)/20:5(5Z,8Z,11Z,14Z,17Z)/0:0)	0.000331041	0.000543322	0.00101993	0.00078267	0.000513226	0.000342805	0.00346426	0.000383936	0.000270613	0.000381826	0.000804197	0.00207176	0.000553952	0.000506539	0.00121606	0.00051478	0.000343412	0.000324286	0.000745037	0.000709396	0.000502492	0.000425814	0.000390468	0.000455143	0.000540955	0.000532846	0.000484587	0.000534218	0.000530148	0.0003061	0.000233093	0.000152417	0.00023864	0.000188528	0.000384123	0.000147907	0.000552746	0.000179735	0.000131241	0.000570964	0.000568433	0.00062985	0.00057208	0.000283963	0.000383631	0.000258717	0.000123161	0.000106332
meta_55	Cyanidin 3-glucoside	0	0	1.47e-06	0	0	0	3.43e-07	0	0	7.54e-06	0	0	0	0	0	0	1.67e-07	0	0	0	2.45e-06	1.16e-06	0	0	0	7.82e-07	6.47e-06	0	0	7.04e-07	2.71e-05	0	4.26e-06	2.77e-06	3.03e-05	0	0	2.97e-05	4.26e-08	2.24e-05	4.04e-06	0	1.42e-06	2.6e-06	2.86e-05	2.04e-05	0	1.71e-05
meta_1573	(1xi,3xi)-1,2,3,4-Tetrahydro-1-methyl-beta-carboline-3-carboxylic acid	2.08e-05	3.83e-05	6.72e-07	2.27e-06	1.59e-06	3.65e-06	6.17e-06	3.29e-06	3.46e-06	4.18e-06	4.02e-06	5.03e-06	7.95e-06	3.06e-05	2.96e-06	1.12e-05	5.68e-07	1.92e-06	1.44e-05	3.2e-06	2.88e-06	3.16e-06	6.18e-07	7.31e-06	6.25e-06	2.29e-06	3.57e-06	4.38e-05	9.3e-07	3.64e-09	5.92e-07	2.08e-06	3.34e-07	1.34e-05	3.56e-07	4.4e-07	7.58e-06	3.52e-07	1.34e-06	0	1.95e-07	7.16e-07	7.45e-07	0	3.83e-07	1.07e-06	0	1.62e-07
meta_1741	3-ketosphinganine	0	0	0	0	5.55e-06	0	0	0	0	0	0	0	0	0	0	0	0	0	0	0	0	0	0	0	0	0	0	0	3.78e-07	0	1.46e-05	1.43e-06	4.49e-07	0	1.15e-05	0	0	1.38e-05	0	4.47e-06	1.37e-06	7.8e-07	5.47e-07	1.47e-06	1.68e-05	1.83e-05	0	8.32e-06
meta_360	N-(2-Hydroxyethyl)-morpholine N-oxide	4.75e-06	1.71e-06	1.94e-05	1.56e-06	6.94e-06	2.15e-06	6.37e-06	8.95e-06	3.85e-06	8.22e-06	3.37e-06	3.3e-06	4.35e-06	2.8e-06	2.83e-07	3.91e-06	3.53e-06	1.26e-05	1.39e-05	8.77e-07	5.92e-06	2.32e-05	7.06e-06	4.66e-06	1.27e-05	7.74e-06	6.9e-07	2.44e-06	1.65e-05	2.28e-06	5.52e-06	2.47e-06	2.32e-06	3.87e-07	4.29e-06	6.06e-06	1.5e-06	5.76e-06	3.3e-06	2.9e-06	4.65e-07	2.5e-06	0	1.43e-06	3.45e-06	8.21e-06	1.73e-06	6.34e-06
meta_428	Delphinidin 3-lathyroside 5-glucoside	0	0	0	0	5.54e-07	0	0	0	5.01e-07	0	0	0	0	0	0	0	0	0	0	0	0	0	0	0	0	0	0	0	0	0	3.42e-05	0	8.13e-06	0	3.31e-05	0	0	2.47e-05	0	1.06e-05	7.12e-06	5.7e-07	0	0	2.13e-05	1.73e-05	0	1.89e-05
meta_262	Quercetin 7-glucuronoside 3-sophoroside	0	0	0	0	0	0	0	0	0	0	0	0	0	0	0	0	0	0	0	0	0	0	0	0	0	0	0	0	0	0	1.8e-05	0	5.82e-06	0	2.23e-05	0	0	1.96e-05	0	5e-06	3.62e-06	0	0	1.54e-06	2.15e-05	8.7e-06	0	1.44e-05
meta_1202	Streptomycin	0	9.43e-07	0	2.19e-07	0	0	2.62e-06	0	0	0	1.07e-06	2.34e-06	1.14e-06	0	2.01e-06	3.97e-07	3.09e-07	0	0	1.28e-06	1.88e-07	0	0	1.26e-06	4.93e-07	0	1.93e-07	0	7.51e-07	0	1.48e-05	0	5.91e-06	6.46e-07	6.26e-06	0	7.12e-07	1.38e-05	0	6.6e-06	6.35e-06	6.7e-06	2.11e-06	8.01e-07	1.69e-05	2.69e-06	0	1.31e-05
meta_623	8-Angeloylegelolide	3.7e-05	6.81e-05	4.93e-06	1.33e-05	5e-07	5.11e-06	1.62e-05	9.71e-06	1.42e-06	1.09e-05	1.34e-05	1.57e-05	2.82e-05	8.81e-05	1.66e-05	2.59e-05	7.83e-06	4.76e-06	2.3e-05	1.24e-05	5.17e-06	5.43e-06	1.33e-06	4.41e-06	1.85e-05	4.24e-06	1.51e-05	7.84e-05	3.3e-06	5.44e-07	6.4e-06	9.27e-06	3.96e-06	2.85e-05	2.64e-07	1.43e-06	2.28e-05	1.54e-06	0	1.54e-06	5.79e-06	2.21e-07	5e-06	6.53e-06	6.63e-08	4.81e-06	7.36e-06	9.69e-07
meta_830	Avocadyne	1.42e-05	2.17e-05	3.93e-05	1.55e-05	4.01e-05	7.56e-06	2.39e-05	1.63e-05	1.69e-05	1.37e-05	1.34e-05	8.63e-06	1.94e-05	2.6e-05	3.75e-05	2.79e-05	1.99e-05	1.71e-05	1.43e-05	4.38e-05	2.43e-05	1.84e-05	1.44e-05	0.000115652	2.15e-05	2.54e-05	1.79e-05	2.94e-05	3.6e-05	9.27e-06	1.39e-05	4.22e-06	5.46e-06	8.78e-06	2.22e-05	2.22e-06	7.95e-06	6.08e-06	1.99e-05	6.83e-06	5.45e-06	7.29e-06	2.18e-05	8.57e-06	3.03e-05	2.14e-05	8.34e-06	1.03e-05
meta_691	N1-(2-Methoxy-4-methylbenzyl)-n2-(2-(5-methylpyridin-2-yl)ethyl)oxalamide	3.21e-05	4.07e-05	0.000402795	6.45e-05	0.000130491	3.25e-05	4.82e-05	0.000180005	0.000132893	6.57e-05	6.63e-05	0.000101487	7.09e-05	8.28e-05	9.33e-05	3.91e-05	9.17e-05	5.73e-05	9.67e-05	5.49e-05	5.09e-05	9.98e-05	4.18e-05	2.16e-05	9.08e-05	4.85e-05	5.75e-05	6.82e-05	8.59e-05	0.000128202	0.000126447	5.82e-05	0.00064607	0.0001322	0.000417242	8.57e-05	0.000132789	0.000535804	0.000144903	0.000186635	0.000162368	0.000104868	0.000110806	0.000184443	8.6e-05	6.04e-05	0.000383522	0.000192635
meta_300	7-Methyl-3-oxo-6-octenoyl-CoA	0	0	0	0	1.03e-06	0	0	0	0	0	0	0	0	0	0	0	0	0	0	0	0	0	0	0	0	0	0	0	5.51e-07	0	2.32e-05	0	1.32e-06	0	1.61e-05	0	0	2.45e-05	0	5.35e-06	3.98e-06	1.61e-06	2.49e-06	0	2.53e-05	7.99e-06	0	1.28e-05
meta_497	(17alpha,23S)-17,23-Epoxy-29-hydroxy-27-norlanosta-1,8-diene-3,15,24-trione	7.05e-06	2.52e-05	5.02e-05	3.06e-05	5.18e-07	1.45e-06	2.66e-05	5.03e-06	2.02e-07	8.07e-06	3.47e-05	9.8e-06	3.2e-05	2.63e-05	2.84e-05	7.41e-06	1.25e-05	1.16e-05	1.47e-05	1.97e-05	1.98e-06	1.11e-05	1.45e-05	3.21e-05	7e-06	8.08e-05	5.75e-06	9.87e-06	1.48e-05	2.19e-06	8.06e-06	1.31e-06	2.89e-06	3.94e-06	1.32e-05	0	7.97e-06	4.54e-07	4.88e-07	5.27e-06	1.16e-05	3.86e-06	2.86e-05	1.46e-06	1e-05	3.82e-06	3.78e-06	1.12e-06
meta_1704	Jangomolide	2.91e-06	5.44e-06	0	8.19e-07	0	4.04e-07	9.66e-07	0	5.14e-07	1.51e-07	1.37e-06	1.71e-06	6e-08	2.79e-08	1.03e-06	5.44e-07	0	2.01e-06	0	8.85e-07	0	1.64e-08	0	0	0	0	8.07e-07	2.26e-06	1.08e-06	0	0	0	3.3e-08	4.33e-10	0	0	6.15e-07	0	0	2.99e-09	1.12e-06	0	0	0	0	0	0	9.46e-12
meta_1047	AzIII	2.39e-06	3.12e-06	8.63e-06	1.88e-05	1.28e-05	0	3.74e-06	4.18e-06	2.26e-06	9.47e-07	1.92e-06	1.41e-05	4.78e-06	1.98e-06	1.5e-05	6.24e-07	3.29e-06	1.7e-06	0	2.05e-06	0	7.15e-06	0	1.13e-06	6.81e-06	2.88e-06	6.09e-07	4.83e-06	1.8e-05	1.36e-06	5.03e-05	0	6.41e-05	7.61e-06	6.4e-06	3.79e-05	2.35e-05	3.11e-05	1.17e-06	1.55e-05	1.05e-05	1.18e-05	1.66e-05	1.21e-06	5.38e-06	1.08e-05	3.18e-05	1.28e-05
meta_413	Spinacetin 3-(2''-apiosylgentiobioside)	0	0	0	0	0	0	0	0	0	0	0	0	0	0	0	0	0	0	0	0	0	0	0	0	0	0	0	0	0	0	2e-05	7.01e-07	5.76e-06	0	2.68e-05	0	0	1.69e-05	0	5.66e-06	2.54e-06	0	0	1.31e-06	2e-05	8.99e-06	0	1.73e-05
meta_695	Trihexosylceramide (d18:1/20:0)	1.69e-06	0	1.86e-07	4.51e-08	0	0	0	0	0	0	0	0	0	0	7.43e-07	5.85e-08	3.16e-07	1.42e-07	0	6.17e-07	0	0	0	1.71e-07	0	1.96e-11	0	1.84e-07	0	0	1.79e-05	0	4.59e-06	0	1.19e-05	1.09e-07	3.58e-08	1.06e-05	0	2.24e-06	5.82e-06	0	1.29e-06	0	8.3e-06	1.96e-06	0	5.46e-06
meta_423	PE(14:1(9Z)/20:4(5Z,8Z,11Z,14Z))	3.91e-05	2.85e-05	9.43e-05	3.02e-05	1.58e-05	7.68e-06	7.52e-05	1.89e-05	8.46e-06	2.19e-05	8.73e-05	0.000274211	4e-05	4.99e-05	9.94e-05	2.56e-05	3.86e-05	4.9e-05	3.67e-05	0.000122498	1.28e-05	2.51e-05	2.13e-05	3.39e-05	2.86e-05	4.47e-05	2.29e-05	5.52e-05	3.24e-05	2.21e-05	3.41e-05	1.89e-06	1.76e-05	7.74e-06	1.48e-05	3.3e-06	3.53e-05	4.71e-06	1.49e-06	2.1e-05	2.64e-05	1.7e-05	4.47e-05	3.09e-06	1.79e-05	4.93e-06	6.37e-06	1.81e-06
meta_1117	PG(18:1(11Z)/18:2(9Z,12Z))	7.81e-05	9.59e-05	0.000335606	0.000416609	5.05e-05	5.82e-05	0.000246207	7.66e-05	6.91e-05	5.48e-05	0.000127853	0.000792533	0.000226334	0.000107772	0.000338541	0.000109812	8.73e-05	4.63e-05	6.72e-05	0.000382822	0.000139996	0.000198822	0.00011901	0.000109123	0.000172683	0.000181272	0.000195428	0.00013633	0.000174324	7.04e-05	9.93e-05	1.53e-05	6.59e-05	1.29e-05	0.000142243	1e-05	0.000255948	8.53e-05	1.65e-05	2.97e-05	0.000209107	0.000154776	0.000296568	2.55e-05	6.25e-05	2.45e-05	4.44e-05	4.41e-05
meta_693	3-hydroxytridecanoic acid	0.000209125	0.000150066	0.000134911	0.000123688	0.000444947	0.00102286	8.62e-05	0.000390521	0.000492052	0.000337765	0.00050882	0.00016497	0.00015787	0.000551343	0.000144178	0.000174551	0.000193052	0.000331242	0.00044805	8.19e-05	0.000685653	0.000741971	0.000133854	0.00015616	0.000212067	0.000208322	0.000481149	0.000106127	0.000260515	0.000386801	0.000412057	0.000144304	0.00061327	0.000447119	0.00287734	0.00240952	0.000208774	0.000749739	0.000566984	0.000511344	0.000346003	0.000869071	0.000202141	0.00151923	0.000243387	0.000517961	0.000491591	0.00032164
meta_662	Betavulgaroside VIII	8.34e-07	2.67e-06	4.36e-06	8.38e-06	3.4e-05	2.56e-06	8.52e-06	3.64e-06	3.83e-06	1.32e-05	4.21e-06	3.3e-05	1.29e-05	5.79e-06	2.39e-05	0	3.65e-06	9.96e-06	3.34e-06	9.5e-06	5.11e-06	2.12e-05	8.96e-07	0	2.3e-06	8.47e-06	3.63e-06	1.38e-05	3.75e-06	3.82e-06	3.26e-05	9.31e-07	4.3e-05	4.3e-06	6.54e-05	6.23e-06	5.33e-05	2.78e-05	5e-06	5.37e-05	1.51e-05	2.71e-05	3.76e-05	3.09e-05	1.15e-05	1.44e-06	1.76e-05	4.54e-05
meta_1714	Octreotide	1.85e-06	3.16e-06	3.19e-06	1.05e-05	2.48e-05	0	2.25e-05	2.15e-06	8.98e-07	2.22e-05	7.57e-06	4.79e-05	1.91e-05	1.09e-05	4.35e-05	6.72e-07	3.27e-05	1.35e-05	2.55e-06	8.62e-06	2.19e-06	2.38e-05	8.78e-07	1.93e-06	3.25e-06	7.09e-06	4.82e-06	2.83e-05	9.14e-06	2.77e-05	2.96e-05	1.12e-06	6.52e-05	1.17e-05	0.0001078	2.18e-06	8.56e-05	0.000132721	8.76e-07	5.48e-05	2.14e-05	5.54e-05	7.52e-05	1.65e-05	1.07e-05	3.2e-06	6.49e-05	4.62e-05
meta_1439	Faradiol myristate	2.06e-06	3.53e-08	6.32e-05	2.93e-06	9.78e-05	0	7.6e-07	1.67e-06	0	4.43e-07	4.9e-07	3.38e-05	5.49e-05	2.82e-05	6.09e-06	6.77e-05	9.68e-05	1.38e-06	7.43e-05	3.5e-06	3.26e-05	5.85e-06	3.33e-07	4.75e-06	1.44e-06	6.04e-06	1.27e-05	1.33e-06	0	2.89e-06	3.44e-06	0	1.7e-06	1.19e-08	1.27e-06	3.87e-08	4.06e-06	8.34e-07	2.15e-07	1.17e-08	3.14e-08	1.31e-06	4.08e-05	2.11e-06	3.16e-06	4.59e-07	2.63e-07	1.37e-06
meta_1163	Pyrrolidine	4.67e-06	4.72e-06	3.95e-06	2.69e-06	1.62e-05	3.68e-05	2.62e-06	1.48e-05	1.92e-05	1.23e-05	1.69e-05	3.72e-06	5.3e-06	1.96e-05	4.7e-06	5.74e-06	4.99e-06	9.83e-06	1.99e-05	1.34e-06	2.62e-05	2.65e-05	3.46e-06	5.67e-06	7.45e-06	6.55e-06	1.77e-05	3.38e-06	1.1e-05	1.34e-05	1.27e-05	4.58e-06	2.56e-05	1.37e-05	0.000115498	9.72e-05	6.28e-06	2.78e-05	2.3e-05	1.87e-05	1.13e-05	3.23e-05	6.42e-06	5.63e-05	8.57e-06	1.87e-05	1.83e-05	1.15e-05
meta_1125	3-trans,5-cis-Octadienoyl-CoA	1.63e-05	8.64e-06	1.11e-05	9.79e-06	1.52e-05	7.45e-06	4.09e-05	7.77e-06	9.08e-06	2.31e-06	6.4e-06	8.25e-06	5.93e-06	7.9e-06	1.96e-06	7.35e-05	6.62e-06	3.85e-06	1.46e-05	1.24e-05	3.86e-06	1.46e-05	8.37e-06	5.23e-06	1.49e-05	1.52e-05	5.8e-05	6.39e-06	7.16e-06	7.52e-05	0	0	0	0	0	0	0	0	0	0	4.78e-06	0	3.37e-05	0	0	0	0	0
meta_1013	TG(i-20:0/8:0/8:0)	0	0	0	0	0	0	0	0	0	0	0	0	0	0	0	0	0	0	0	0	0	0	0	0	0	0	0	0	1.29e-05	0	8.92e-06	1.01e-05	0	0	8.51e-06	0	6.71e-07	8.66e-06	0	4.12e-06	1.4e-06	1.47e-06	6.58e-06	0	1.17e-05	7.04e-06	0	5.19e-06
meta_952	Methyl Arachidonate	4.57e-07	4.82e-06	2.21e-05	9.51e-05	4.91e-06	4.78e-07	1.65e-05	2.57e-06	5.8e-07	7.09e-06	2.14e-05	7.49e-06	8.8e-06	8.96e-06	2.64e-05	2.18e-05	1.37e-05	5.48e-06	1.06e-06	2.28e-05	3.88e-07	1.52e-05	6.35e-06	1.84e-05	1.94e-06	6.39e-06	1.16e-05	1.86e-05	1.28e-05	1.47e-05	1.12e-06	5.49e-07	9.54e-07	9.73e-07	0	0	7.3e-06	4.84e-07	0	4.25e-06	1.25e-05	7.5e-06	1.42e-05	2.77e-07	2.91e-06	5.82e-06	4.5e-07	3.3e-06
meta_365	Darifenacin	2.29e-06	7.45e-06	2.37e-05	1.05e-05	3.46e-05	2.35e-06	8.17e-06	2.57e-05	2.42e-05	2.4e-05	1.28e-05	2.72e-05	1.36e-05	2.69e-05	2.18e-05	3.37e-06	1.17e-05	8.28e-06	3.95e-05	1.16e-05	2.23e-05	2.39e-05	4.04e-06	1.01e-06	1.65e-05	1.06e-05	8.84e-06	2.39e-05	1.74e-05	3.9e-05	2.36e-05	8.11e-06	0.00010307	1.83e-05	0.000345078	1.54e-05	4.4e-05	0.00022969	2.55e-05	5.61e-05	2.35e-05	3.56e-05	3.24e-05	4.38e-05	2.23e-05	8.12e-06	7.65e-05	5.19e-05
meta_1219	CE(17:1)	0	0	0	0	0	0	0	0	0	0	0	0	0	0	0	0	0	0	0	0	0	0	0	0	0	0	0	0	0	0	5.34e-06	0	4.19e-08	0	2.76e-06	0	0	4.73e-06	0	7.03e-07	0	7.59e-07	0	0	6.67e-06	2.76e-06	0	2.17e-06
meta_520	Lucidenic acid J	3.34e-06	7.18e-06	1.06e-05	1.03e-05	2.24e-05	1.11e-06	2.92e-05	2.11e-05	1.51e-05	2.88e-05	1.23e-05	7.96e-05	1.72e-05	1.4e-05	6.19e-05	1.15e-06	5.56e-05	2.3e-05	5.72e-06	2.29e-05	2.35e-06	3.07e-05	1.67e-05	9.73e-06	4.4e-05	1.61e-05	1.34e-05	4.03e-05	2.84e-05	2.16e-05	6.68e-05	7.69e-06	8.3e-05	1.78e-05	0.00014768	1.23e-05	0.000146746	7.23e-05	4.07e-06	7.98e-05	5.1e-05	0.000101846	0.000119064	3.54e-05	3.12e-05	2.85e-06	4.46e-05	4.16e-05
meta_649	(E)-2-(2-Octenyl)cyclopentanone	2.94e-05	9.2e-06	3.04e-05	2.75e-05	3.2e-05	2.8e-06	1.95e-05	1.3e-05	6.23e-06	1.86e-05	2.32e-05	4.7e-06	4.72e-05	3.33e-05	1.84e-05	1.68e-05	1.92e-05	5.39e-06	9.19e-06	1.67e-05	3.52e-05	3.5e-05	1.45e-05	2.24e-05	9.56e-06	1.92e-05	5.6e-05	0.000163704	2.58e-05	1.77e-06	1.11e-07	6.88e-06	1.2e-06	1.36e-06	1.02e-05	4.6e-07	1.25e-05	8.36e-07	2.24e-05	4.08e-06	9.9e-06	6.73e-06	3.35e-05	8.74e-06	4.3e-06	1.75e-06	8.51e-06	8.42e-07
meta_832	Notoginsenoside K	8.71e-07	8.06e-06	8.77e-06	8e-06	2.82e-06	0	2.22e-05	4.68e-07	0	2.94e-05	1.1e-05	7.36e-06	8.05e-06	1.3e-05	2.01e-05	2.42e-06	1.68e-05	5.12e-06	2.42e-06	2.41e-05	0	6.93e-06	3.89e-06	2.86e-06	3.92e-06	2.65e-06	4.25e-06	6.51e-06	1.42e-05	2.3e-05	1.14e-06	0	2.3e-06	3.2e-06	7.16e-06	1.05e-06	2.59e-05	0	2.21e-07	3.86e-06	3.58e-06	6.37e-06	1.02e-05	5.42e-07	2.76e-06	2.07e-06	1.55e-06	1.99e-06
meta_490	Methyl 10-undecenoate	2.36e-05	1.06e-05	2.15e-05	6.55e-06	1.14e-05	6.88e-06	1.24e-05	8.68e-06	6.78e-06	1.55e-05	1.83e-05	7.37e-06	3.56e-05	2.44e-05	7.41e-06	1.93e-05	1.19e-05	3.94e-06	1.81e-05	8.24e-06	3.1e-05	2.97e-05	7.43e-06	9.48e-06	9.09e-06	1.93e-05	4.43e-05	0.000123019	1.82e-05	5.97e-06	1.38e-06	6.17e-06	1.28e-06	3.14e-06	1.25e-05	1.83e-06	6.58e-06	1.11e-06	2.18e-06	3.37e-06	6.38e-06	7.13e-06	2.57e-05	1e-05	2.29e-06	1.26e-06	2.58e-06	1.34e-06
meta_54	6alpha,9alpha-Difluoroprednisolone-17-butyrate	0	2.41e-07	1.02e-07	1.92e-06	2.36e-08	1.82e-06	3.43e-07	0	3.56e-07	5.02e-07	1.1e-07	0	1.07e-06	2.41e-06	2.29e-09	0	0	0	0	0	0	1.02e-06	0	0	0	5.61e-08	0	0	6.52e-08	2.13e-07	0	0	1.74e-08	0	7.32e-09	0	0	0	0	0	0	0	0	0	0	0	0	0
meta_542	2',2'-Difluorodeoxyuridine	4.85e-06	4.21e-06	3.43e-06	2.03e-07	3.15e-06	1.21e-05	1.94e-07	9.06e-06	8.08e-06	1.06e-06	4.29e-06	1.95e-06	1.12e-06	7.61e-07	6.58e-06	3.78e-06	2.27e-07	0	1.72e-06	0	4.02e-06	5.44e-06	9.28e-06	0	5.33e-06	3.93e-06	1.74e-06	1.39e-06	5.32e-06	3.98e-06	0	3.87e-06	3.6e-06	2.15e-06	9.4e-07	8.64e-06	0	0	0	0	5.17e-07	5.55e-07	6.19e-07	1.33e-06	0	5.02e-07	3.85e-07	2.44e-06
meta_1555	Trihexosylceramide (d18:1/18:0)	2.7e-05	2.54e-05	0.000109	2.56e-05	9.68e-06	4.46e-07	6.14e-05	4.2e-05	0	3.9e-05	2.04e-05	9.07e-06	3.17e-05	2.45e-05	0.000115242	1.72e-05	3.51e-05	1.79e-05	5.6e-06	4e-05	9.12e-07	4.37e-05	7.05e-06	4.98e-06	9.01e-06	3.01e-05	3.3e-06	3.85e-05	7.17e-05	6.88e-05	6.93e-06	0	1.48e-05	0	8.27e-05	3.27e-06	4.89e-06	2.51e-06	5.61e-07	6.32e-06	3.7e-06	0	3.97e-05	0	6.18e-07	2.6e-05	3.11e-06	0
meta_103	PC(22:5(4Z,7Z,10Z,13Z,16Z)/15:0)	5.29e-05	0.000228533	4.48e-05	0.000425214	7.97e-05	2.36e-06	9.26e-05	3.51e-05	2.9e-05	0.000207373	4.47e-05	0.000235661	6.58e-05	0.000143367	8.69e-05	5.89e-05	0.000179487	3.42e-05	1.51e-05	0.000137419	4.84e-05	1.43e-05	5.16e-05	0.000155219	2e-05	8.45e-05	0.000288997	0.000122122	9.93e-05	7.31e-05	2.9e-05	9.89e-05	1.26e-06	4.93e-05	3.38e-05	2.14e-06	4.26e-05	0.00012191	1.26e-06	0.000107394	1.69e-05	3.47e-05	0.000248981	1.15e-05	5.96e-05	4.84e-05	8.74e-05	9.67e-06
meta_943	Ganglioside GA2 (d18:1/22:0)	5.49e-05	5.31e-05	0.000263515	2.12e-05	7.24e-06	1.94e-05	0.000176028	8.94e-05	2.9e-06	4.52e-06	6.75e-05	1.49e-05	0.000293748	6.54e-05	0.000210178	4.07e-05	5.09e-05	2.06e-05	1.92e-05	5.47e-05	0.000133528	0.000100337	1.01e-05	6.32e-05	9.96e-06	3.91e-05	2.21e-05	6.58e-05	7.36e-05	5.64e-06	4.06e-06	0.000189203	0	9.9e-06	3.89e-05	0	1.27e-05	1.03e-06	2.74e-07	5.88e-07	2.41e-06	1.33e-06	2.15e-05	2.51e-05	1.04e-06	4.93e-05	5.15e-05	7.25e-06
meta_349	Panaxynol	0.000382163	0.000282841	0.000295418	0.000266918	0.000652552	0.00236059	0.000184477	0.00110622	0.00128618	0.000700826	0.00142481	0.000297111	0.000346889	0.00122198	0.000421691	0.000294672	0.000336652	0.000823625	0.00130996	0.000172032	0.00161459	0.0023021	0.000197258	0.000270909	0.000543956	0.000254438	0.000866138	0.000147169	0.000565022	0.000687947	0.000577202	0.000319828	0.00144496	0.0013322	0.00687587	0.00468236	0.000368208	0.00129989	0.00123617	0.00140784	0.000997992	0.00165651	0.0004456	0.00338262	0.000701351	0.00122088	0.000806868	0.000509609
meta_1142	N-Jasmonoylisoleucine	2.31e-06	1.28e-06	8.67e-07	5.54e-07	2.82e-06	7.61e-06	2.4e-05	5.1e-07	2.29e-06	3.61e-06	1.04e-05	2.72e-06	5.02e-06	1.76e-06	2.51e-06	3.64e-08	7.59e-06	1.21e-05	2.54e-08	6.48e-06	4.18e-07	1.8e-05	1.38e-05	1.42e-07	6.53e-08	9.91e-06	2.77e-07	2.57e-07	5.38e-06	2.8e-06	1.3e-06	0	9.34e-07	2.73e-06	3.71e-06	0	1.37e-06	4.26e-06	0	1.06e-05	1.97e-06	0	2.41e-08	4.12e-06	1.37e-09	0	0	8.63e-06
meta_1588	Asparagoside E	7.18e-06	7.91e-05	7.99e-05	4.47e-05	1.38e-06	1.2e-06	5.02e-05	1.43e-05	8.74e-07	2.33e-05	3.53e-05	3.22e-05	7.75e-05	5.94e-05	8.82e-05	1.28e-05	3.46e-05	1.73e-05	1.62e-05	6.35e-05	9.64e-06	9.92e-06	2.28e-05	3.34e-05	2.03e-05	4.66e-05	2.82e-05	2.74e-05	2.01e-05	8.93e-06	6.03e-06	1.47e-05	0	9.58e-06	3.08e-06	0	2.81e-05	4.84e-06	0	1.4e-05	2.01e-05	2.03e-05	7.83e-05	0	3.06e-05	1.03e-05	1.77e-05	0
[truncated: 19 more columns]
