# Supplementary material for: Liu Shen Capsule Alters Airway Microbiota Composition and Metabolite Profiles in Healthy Humans
Source: Front Pharmacol. 2022 Jan 28;12:824180. doi: 10.3389/fphar.2021.824180 (PMC8831732; doi:10.3389/fphar.2021.824180)
Supplement: Supplementary file 5 [file DataSheet1.XLSX]

## Sheet: KEGG.class2.stamp
Class2	After: mean rel.freq.(%)	After: std.dev.(%)	Before: mean rel.freq.(%)	Before: std.dev.(%)	p-values	p-values (corrected)	Difference between means	95.0% lower CI	95.0% upper CI	Note
Cell motility	0.375072	0.176971	0.201532	0.0926105	3.23069e-05	0.0014215	0.17354	0.097904	0.249176	-
Signal transduction	1.9968	0.232648	1.77981	0.166746	0.000196295	0.002879	0.216989	0.108288	0.325689	-
Glycan biosynthesis and metabolism	1.61288	0.223945	1.81162	0.117983	0.000134497	0.00295893	-0.198739	-0.294593	-0.102886	-
Lipid metabolism	1.96721	0.109859	1.85908	0.0972397	0.000288862	0.00317748	0.108134	0.0521693	0.164099	-
Infectious diseases: Parasitic	0.0421357	0.0127309	0.0313658	0.00837208	0.000467516	0.00411414	0.0107699	0.00499031	0.0165495	-
Cardiovascular diseases	0.00550162	0.00481096	0.00186006	0.00223046	0.000698536	0.0043908	0.00364155	0.00163397	0.00564913	-
Drug resistance: Antineoplastic	0.0258699	0.0208426	0.0105198	0.00877848	0.000812392	0.00446816	0.0153501	0.00678797	0.0239123	-
Infectious diseases: Viral	0.0159652	0.0139003	0.00537251	0.00634547	0.000633221	0.00464362	0.0105927	0.00480786	0.0163774	-
Xenobiotics biodegradation and metabolism	0.899066	0.23614	0.729585	0.0955417	0.00100932	0.00493444	0.169481	0.0730358	0.265926	-
Cancers: Specific types	0.0785173	0.0287961	0.0582386	0.0137946	0.00154296	0.00617183	0.0202786	0.00819016	0.0323671	-
Substance dependence	0.00574111	0.00760629	0.000744348	0.00106156	0.00146583	0.00644965	0.00499676	0.00208202	0.0079115	-
Metabolism of cofactors and vitamins	4.51328	0.236869	4.67434	0.133432	0.00287363	0.0105367	-0.161061	-0.264045	-0.0580776	-
Cancers: Overview	0.479494	0.0466867	0.448666	0.0285775	0.0044071	0.0149163	0.0308281	0.0100804	0.0515757	-
Metabolism of terpenoids and polyketides	1.15261	0.0448196	1.12283	0.0342677	0.00740971	0.0232877	0.0297757	0.00832592	0.0512254	-
Drug resistance: Antimicrobial	1.00748	0.0764047	1.05129	0.0405712	0.00988994	0.0290105	-0.0438152	-0.0765756	-0.0110549	-
Replication and repair	3.40092	0.292649	3.54509	0.116261	0.0190739	0.0524532	-0.144168	-0.263394	-0.0249423	-
Translation	3.97597	0.328907	4.13892	0.146461	0.0203161	0.052583	-0.162945	-0.29925	-0.0266403	-
Signaling molecules and interaction	0.0472786	0.00438956	0.0493979	0.00215771	0.0258709	0.0632399	-0.00211935	-0.00397122	-0.000267477	-
Nucleotide metabolism	4.18342	0.30431	4.32329	0.126581	0.0289743	0.0637434	-0.139872	-0.264652	-0.0150924	-
Global and overview maps	41.8215	0.539523	42.1143	0.418894	0.0279317	0.0646839	-0.292716	-0.552482	-0.0329508	-
Sensory system	8.07837e-05	0.000185947	2.71321e-06	6.68387e-06	0.031528	0.0660587	7.80705e-05	7.40755e-06	0.000148733	-
Carbohydrate metabolism	9.19184	0.198277	9.08271	0.177977	0.0358948	0.0717895	0.109123	0.00745004	0.210796	-
Digestive system	0.094721	0.0341653	0.109125	0.0194092	0.0575582	0.110111	-0.0144042	-0.0292894	0.000481119	-
Environmental adaptation	0.139528	0.0173199	0.132501	0.00928987	0.0636841	0.112084	0.0070263	-0.000416907	0.0144695	-
Immune diseases	0.0625555	0.00863867	0.0666331	0.00721589	0.061884	0.113454	-0.00407761	-0.00836505	0.000209833	-
Metabolism of other amino acids	1.43822	0.045611	1.42089	0.0289738	0.095695	0.161945	0.0173216	-0.00316682	0.03781	-
Aging	0.350518	0.0396866	0.336724	0.0267998	0.133698	0.196091	0.0137936	-0.0043768	0.0319639	-
Cellular community - prokaryotes	1.45387	0.0566736	1.42668	0.0698597	0.121774	0.198447	0.0271931	-0.00750519	0.0618914	-
Nervous system	0.154979	0.0205145	0.147704	0.0144729	0.131737	0.199877	0.00727456	-0.00225739	0.0168065	-
Transcription	0.188146	0.0158638	0.193365	0.00835335	0.128549	0.202006	-0.00521913	-0.0120084	0.00157017	-
Neurodegenerative diseases	0.224121	0.0382519	0.209278	0.0379284	0.154698	0.219571	0.0148434	-0.00577326	0.0354601	-
Infectious diseases: Bacterial	0.459105	0.032567	0.449553	0.0177462	0.177697	0.244333	0.00955176	-0.00449495	0.0235985	-
Endocrine system	0.63031	0.036958	0.615679	0.0446208	0.194219	0.258959	0.0146313	-0.00769893	0.0369615	-
Transport and catabolism	0.299256	0.0369255	0.311921	0.0368079	0.208774	0.270179	-0.0126646	-0.0326222	0.00729311	-
Membrane transport	3.76942	0.341765	3.68359	0.217833	0.267248	0.335968	0.0858354	-0.0678393	0.23951	-
Amino acid metabolism	6.28782	0.399522	6.20834	0.239324	0.369772	0.451943	0.0794816	-0.0970083	0.255971	-
Endocrine and metabolic diseases	0.22032	0.00921239	0.219315	0.00748344	0.657359	0.741636	0.00100529	-0.00351275	0.00552333	-
Circulatory system	0.0151757	0.00782798	0.0141292	0.00934976	0.65658	0.76025	0.00104657	-0.00365121	0.00574434	-
Excretory system	0.020934	0.00543869	0.021499	0.0034989	0.645522	0.767648	-0.000565063	-0.00301744	0.00188732	-
Cell growth and death	0.637237	0.048551	0.634807	0.0262891	0.816052	0.897657	0.00243	-0.0184801	0.0233401	-
Biosynthesis of other secondary metabolites	0.9036	0.0518984	0.901865	0.0323251	0.881019	0.945483	0.00173559	-0.0214429	0.024914	-
Energy metabolism	4.23093	0.185253	4.23555	0.0918289	0.905904	0.949042	-0.00461676	-0.0829012	0.0736677	-
Folding, sorting and degradation	1.54907	0.0485294	1.54858	0.0271393	0.962631	0.962631	0.000493007	-0.0205686	0.0215546	-
Immune system	0.0714917	0.0184009	0.0717482	0.0171128	0.957484	0.979751	-0.0002565	-0.00985512	0.00934212	-
