# Supplementary material for: Liu Shen Capsule Alters Airway Microbiota Composition and Metabolite Profiles in Healthy Humans
Source: Front Pharmacol. 2022 Jan 28;12:824180. doi: 10.3389/fphar.2021.824180 (PMC8831732; doi:10.3389/fphar.2021.824180)
Supplement: Supplementary file 6 [file DataSheet2.XLSX]

## Sheet: COG.class2.stamp
Class2	After: mean rel.freq.(%)	After: std.dev.(%)	Before: mean rel.freq.(%)	Before: std.dev.(%)	p-values	p-values (corrected)	Difference between means	95.0% lower CI	95.0% upper CI	Note
Signal transduction mechanisms	2.90305	0.481571	2.41176	0.234455	1.46962e-05	0.000352709	0.491285	0.2885	0.694071	-
Transcription	6.0721	0.497175	5.60307	0.271034	6.35391e-05	0.000508313	0.469033	0.254571	0.683495	-
Cell motility	0.728188	0.226156	0.50503	0.14076	5.07694e-05	0.000609233	0.223158	0.122175	0.324141	-
Coenzyme transport and metabolism	5.10883	0.329906	5.40914	0.206289	0.000158651	0.000951908	-0.300309	-0.447816	-0.152801	-
Inorganic ion transport and metabolism	5.31975	0.237732	5.55056	0.218254	0.000422133	0.00202624	-0.230806	-0.354035	-0.107577	-
Cell cycle control, cell division, chromosome partitioning	1.33579	0.106055	1.41426	0.0573862	0.00118535	0.0047414	-0.0784662	-0.124135	-0.0327975	-
Translation, ribosomal structure and biogenesis	9.44023	0.775246	9.96278	0.306756	0.00181651	0.00622805	-0.522557	-0.838224	-0.206889	-
Cell wall/membrane/envelope biogenesis	6.8774	0.473051	7.19817	0.24737	0.00255244	0.00765732	-0.320771	-0.522917	-0.118626	-
Carbohydrate transport and metabolism	6.56394	0.578514	6.21312	0.295154	0.00619843	0.0148762	0.350819	0.104906	0.596733	-
Lipid transport and metabolism	3.0576	0.214151	2.91985	0.134539	0.00576436	0.0153716	0.137744	0.0418614	0.233626	-
Replication, recombination and repair	6.09621	0.432339	6.32791	0.195094	0.0127047	0.0254094	-0.231706	-0.411274	-0.0521376	-
Secondary metabolites biosynthesis, transport and catabolism	1.25112	0.25511	1.11581	0.104326	0.0123675	0.0269837	0.13531	0.0309603	0.239659	-
Nucleotide transport and metabolism	3.90388	0.303679	4.0564	0.162449	0.0229257	0.0423244	-0.152514	-0.282941	-0.0220882	-
General function prediction only	11.4142	0.196366	11.3346	0.0839695	0.053627	0.091932	0.0795507	-0.00130235	0.160404	-
Extracellular structures	0.00558389	0.00459533	0.00817836	0.00530297	0.059276	0.0948416	-0.00259447	-0.00529426	0.000105321	-
Cytoskeleton	0.00085255	0.000796741	0.000521876	0.000556469	0.0778818	0.116823	0.000330675	-3.82433e-05	0.000699593	-
Defense mechanisms	2.07539	0.138052	2.03019	0.136126	0.227298	0.303065	0.0451959	-0.0289929	0.119385	-
Chromatin structure and dynamics	0.0202364	0.00796139	0.022473	0.00526688	0.220606	0.311444	-0.00223669	-0.0058578	0.00138442	-
Function unknown	7.39311	0.395488	7.4702	0.298741	0.415535	0.524886	-0.0770896	-0.265483	0.111303	-
Energy production and conversion	5.63505	0.319769	5.62311	0.152433	0.858241	0.895556	0.0119466	-0.122168	0.146061	-
Intracellular trafficking, secretion, and vesicular transport	2.03993	0.116539	2.0363	0.12984	0.913853	0.913853	0.00363255	-0.0634078	0.0706729	-
Amino acid transport and metabolism	8.88581	0.460463	8.90725	0.339175	0.84388	0.920596	-0.0214389	-0.238721	0.195843	-
Posttranslational modification, protein turnover, chaperones	3.8597	0.13209	3.86682	0.108377	0.82705	0.9452	-0.00712536	-0.0721804	0.0579297	-
RNA processing and modification	0.0120919	0.00522115	0.012484	0.00558224	0.789618	0.947542	-0.000392135	-0.00332483	0.00254056	-
